# Supplementary material for: Small RNAs and the regulation of cis-natural antisense transcripts in Arabidopsis
Source: BMC Mol Biol. 2008 Jan 14;9:6. doi: 10.1186/1471-2199-9-6 (PMC2262095; doi:10.1186/1471-2199-9-6)
Supplement: Additional file 1 — All cis-NATs in Arabidopsis. [file 1471-2199-9-6-S1.xls]

## Sheet: NATs
Table S1 All cis-NATs in Arabidopsis
Gene 1	Gene 2	Type	Overlap Length (bp)	Genes	Gene 1	Gene 2
AT1G01160	AT1G01170	3'-3'	273	PC/PC	SSXT protein-related / transcription co-activator-related, similar to SYT/SSX4 fusion protein (GI:11127695) (Homo sapiens); supporting cDNA gi:21539891:gb:AY102640.1:; contains Pfam profile PF05030: SSXT protein (N-terminal region)	similar to stress-related ozone-induced protein (OZI1) / stress-related ozone-responsive protein [Arabidopsis thaliana] (TAIR:At4g00860.1); similar to ozone-responsive stress-related protein-like [Oryza sativa (japonica cultivar-group)] (GB:NP_910318.1)
AT1G01720	AT1G01725	3'-3'	26	PC/PC	no apical meristem (NAM) family protein, contains Pfam PF02365: No apical meristem (NAM) domain; similar to NAC domain protein NAM GB:AAD17313 GI:4325282 from (Arabidopsis thaliana)	expressed protein
AT1G02170	AT1G02180	3'-3'	411	PC/PC	Metacaspase AtMCP1b. Arginine/lysine-specific cysteine protease activity. Induces apoptosis in yeast. Contains Pfam profile PF00656: ICE-like protease (caspase) p20 domain	ferredoxin-related, similar to Ferredoxin. (SP:O78510) (Cryptomonas phi) {Guillardia theta}
AT1G02420	AT1G02430	3'-3'	104	PC/PC	pentatricopeptide (PPR) repeat-containing protein, low similarity to fertility restorer (Petunia x hybrida) GI:22128587; contains Pfam profile: PF01535 PPR repeat	Gene encoding ADP-ribosylation factor and similar to other ARFs and ARF-like proteins. Members of this family are known to be essential for vesicle coating and uncoating and functions in GTP-binding.
AT1G02600	AT1G02590	Enclosing	72	PC/tRNA	tRNA-His (anticodon: GTG)	aldehyde oxidase, putative, similar to aldehyde oxidase GB:BAA28630 GI:3172044 from (Arabidopsis thaliana)
AT1G02860	AT1G02870	3'-3'	49	PC/PC	SPX (SYG1/Pho81/XPR1) domain-containing protein / zinc finger (C3HC4-type RING finger) protein-related, weak similarity to tripartite motif protein TRIM13 (Mus musculus) GI:12407427, gpStaf50 (Homo sapiens) GI:899300; contains Pfam profiles PF03105: SPX domain, PF00097: Zinc finger, C3HC4 type (RING finger)	expressed protein
AT1G03090	AT1G03100	3'-3'	159	PC/PC	methylcrotonyl-CoA carboxylase alpha chain, mitochondrial / 3-methylcrotonyl-CoA carboxylase 1 (MCCA), nearly identical to SP:Q42523 Methylcrotonyl-CoA carboxylase alpha chain, mitochondrial precursor (EC 6.4.1.4) (3-Methylcrotonyl-CoA carboxylase 1) (MCCase alpha subunit) (3-methylcrotonyl-CoA:carbon dioxide ligase alpha subunit) {Arabidopsis thaliana}	pentatricopeptide (PPR) repeat-containing protein, low similarity to CRP1 (Zea mays) GI:3289002; contains Pfam profile PF01535: PPR repeat
AT1G03970	AT1G03980	3'-3'	1102	PC/PC	G-box binding factor 4 (GBF4), identical to G-box binding factor 4 (GBF4) SP:P42777 from (Arabidopsis thaliana)	phytochelatin synthase 2 (PCS2), identical to phytochelatin synthase (Arabidopsis thaliana) gi:16519291:gb:AAK94671
AT1G04030	AT1G04040	3'-3'	531	PC/PC	expressed protein	acid phosphatase class B family protein, similar to SP:P15490 STEM 28 kDa glycoprotein precursor (Vegetative storage protein A) {Glycine max}, acid phosphatase (Glycine max) GI:3341443; contains Pfam profile PF03767: HAD superfamily (subfamily IIIB) phosphatase; supporting cDNA gi:13926197:gb:AF370572.1:AF370572
AT1G04210	AT1G04220	3'-3'	849	PC/PC	leucine-rich repeat family protein / protein kinase family protein, contains Pfam domains PF00560: Leucine Rich Repeat and PF00069: Protein kinase domain	beta-ketoacyl-CoA synthase, putative, Strong similarity to beta-keto-Coa synthase gb:U37088 from Simmondsia chinensis, GI:4091810
AT1G04900	AT1G04910	3'-3'	643	PC/PC	expressed protein, contains Pfam PF02636: Uncharacterized ACR, COG1565	expressed protein, contains Pfam PF03138: Plant protein family. The function of this family of plant proteins is unknown; previously annotated as 'growth regulator protein' based on similarity to axi 1 protein (GB:X80301) (GI:559920) from (Nicotiana tabacum), which, due to scienitific fraud was retracted. Retraction in: Schell J. EMBO J 1999 May 17;18(10):2908. PMID:10400497.
AT1G04940	AT1G04950	3'-3'	557	PC/PC	expressed protein, similar to PREDICTED: similar to hypothetical protein FLJ20729 [Canis familiaris] (GB:XP_537090.1)	similar to expressed protein [Arabidopsis thaliana] (TAIR:At1g54360.2); similar to expressed protein [Arabidopsis thaliana] (TAIR:At1g54360.1); similar to SPCC16C4.18c [Schizosaccharomyces pombe] (GB:CAA20756.1); contains InterPro domain Histone-fold/TFIID-TAF/NF-Y (InterPro:IPR007124); contains InterPro domain TATA box binding protein associated factor (TAF) (InterPro:IPR004823)
AT1G05210	AT1G05205	5'-5'	143	PC/PC	expressed protein	expressed protein
AT1G05450	AT1G05460	3'-3'	594	PC/PC	protease inhibitor/seed storage/lipid transfer protein (LTP)-related, similar to geranyl diphosphate synthase large subunit (Mentha x piperita) GI:6449052	RNA helicase SDE3 (SDE3), identical to RNA helicase SDE3 (Arabidopsis thaliana) GI:13811296
AT1G05730	AT1G05720	5'-5'	299	PC/PC	expressed protein, contains Pfam profile PF05811: Eukaryotic protein of unknown function (DUF842)	selenoprotein family protein, contains Prosite PS00190: Cytochrome c family heme-binding site signature; similar to 15 kDa selenoprotein (GI:12314088) {Homo sapiens}
AT1G06060	AT1G06070	3'-3'	749	PC/PC	RanBPM-related, similar to RANBPM {GI:13194576)(Homo sapiens)	bZIP transcription factor, putative (bZIP69), similar to transcriptional activator RF2a GB:AF005492 GI:2253277 from (Oryza sativa); contains Pfam profile PF00170: bZIP transcription factor
AT1G06450	AT1G06460	3'-3'	406	PC/PC	CCR4-NOT transcription complex protein, putative, similar to SWISS-PROT:Q9UFF9 CCR4-NOT transcription complex, subunit 8 (CAF1-like protein, CALIFp) (Homo sapiens)	31.2 kDa small heat shock family protein / hsp20 family protein, contains Pfam profile: PF00011 Hsp20/alpha crystallin family
AT1G06560	AT1G06570	3'-3'	316	PC/PC	NOL1/NOP2/sun family protein, contains Pfam profile PF01189: NOL1/NOP2/sun family	4-hydroxyphenylpyruvate dioxygenase (HPD), identical to 4-hydroxyphenylpyruvate dioxygenase (HPD) SP:P93836 (Arabidopsis thaliana (Mouse-ear cress))
AT1G06650	AT1G06660	3'-3'	295	PC/PC	2-oxoglutarate-dependent dioxygenase, putative, similar to 2A6 (GI:599622) and tomato ethylene synthesis regulatory protein E8 (SP:P10967); contains Pfam profile: PF00671 Iron/Ascorbate oxidoreductase family	expressed protein
AT1G06790	AT1G06800	3'-3'	511	PC/PC	RNA polymerase Rpb7 N-terminal domain-containing protein, similar to SP:P35718 DNA-directed RNA polymerase III 25 kDa polypeptide (EC 2.7.7.6) {Saccharomyces cerevisiae}; contains Pfam profile PF03876: RNA polymerase Rpb7, N-terminal domain	lipase class 3 family protein, similar to DEFECTIVE IN ANTHER DEHISCENCE1 (Arabidopsis thaliana) GI:16215706; contains Pfam profile PF01764: Lipase
AT1G07010	AT1G07020	3'-3'	818	PC/PC	calcineurin-like phosphoesterase family protein, contains Pfam profile: PF00149 calcineurin-like phosphoesterase	expressed protein
AT1G07210	AT1G07220	3'-3'	320	PC/PC	30S ribosomal protein S18 family, contains Pfam profile: PF01084 ribosomal protein S18; similar to 30S ribosomal protein S18 (SP:P80382) {Thermus thermophilus}	expressed protein
AT1G07476	AT1G07480	3'-3'	24	PC/PC	expressed protein, similar to hypothetical protein [Arabidopsis thaliana] (TAIR:At1g07473.1)	transcription factor IIA large subunit / TFIIA large subunit (TFIIA-L), identical to transcription factor IIA large subunit GI:2826884 from (Arabidopsis thaliana)
AT1G08260	AT1G08270	3'-3'	624	PC/PC	Similar to POL2A, DNA polymerase epsilon catalytic subunit. Essential for Arabidopsis growth; homozygotes are embryo lethal.	expressed protein, low similarity to SP:P46467 SKD1 protein (Vacuolar sorting protein 4b) {Mus musculus}
AT1G08310	AT1G08315	3'-3'	75	PC/PC	esterase/lipase/thioesterase family protein, contains Interpro entry IPR000379	armadillo/beta-catenin repeat family protein, contains Pfam profile: PF00514 armadillo/beta-catenin-like repeat
AT1G09000	AT1G09010	3'-3'	609	PC/PC	NPK1-related protein kinase, putative (ANP1), similar to protein kinase (Nicotiana tabacum) gi:456309:dbj:BAA05648; identical to cDNA NPK1-related protein kinase 1S GI:2342422	glycoside hydrolase family 2 protein, low similarity to mannosidase (gi:5359712) from Cellulomonas fimi
AT1G09090	AT1G09100	3'-3'	58	PC/PC	respiratory burst oxidase protein B (RbohB) / NADPH oxidase, identical to respiratory burst oxidase protein B from Arabidopsis thaliana (gi:3242783)	26S protease regulatory subunit 6A, putative, identical to SP:O04019 from (Arabidopsis thaliana)
AT1G09270	AT1G09280	3'-3'	1279	PC/PC	similar to importin alpha-1 subunit, putative (IMPA1) [Arabidopsis thaliana] (TAIR:At3g06720.2); similar to importin alpha-1 subunit, putative (IMPA1) [Arabidopsis thaliana] (TAIR:At3g06720.1); similar to importin alpha-2 subunit [Arabidopsis thaliana] (TAIR:At4g02150.1); similar to importin alpha-2 subunit, putative [Arabidopsis thaliana] (TAIR:At1g02690.1); similar to importin alpha 1b [Oryza s…	expressed protein, contains Pfam profile: PF03959 domain of unknown function (DUF341)
AT1G09390	AT1G09400	3'-3'	339	PC/PC	GDSL-motif lipase/hydrolase family protein, Similar to early nodulin ENOD8 (Medicago sativa) GI:304037, lanatoside 15'-O-acetylesterase (Digitalis lanata) GI:3688284, elicitor-induced glycoprotein iEP4 (Daucus carota) GI:1911765; contains InterPro Entry IPR001087 Lipolytic enzyme, G-D-S-L family	12-oxophytodienoate reductase, putative, similar to OPR1 (GI:3882355) and OPR2 (GI:3882356)
AT1G09510	AT1G09520	3'-3'	1146	PC/PC	similar to Eucalyptus gunnii alcohol dehydrogenase of unknown physiological function (GI:1143445), Vigna unguiculata (gi:1854445), NOT a cinnamyl-alcohol dehydrogenase	expressed protein
AT1G09610	AT1G09620	3'-3'	410	PC/PC	expressed protein, contains Pfam profile PF04669: Protein of unknown function (DUF579)	similar to leucyl-tRNA synthetase, putative / leucine--tRNA ligase, putative [Arabidopsis thaliana] (TAIR:At4g04350.1); similar to leucyl tRNA synthetase [Homo sapiens] (GB:BAA95667.1); similar to SYLC_HUMAN Leucyl-tRNA synthetase, cytoplasmic (Leucine--tRNA ligase) (LeuRS) (GB:Q9P2J5); similar to KIAA1352 protein [Homo sapiens] (GB:BAA92590.1); similar to MGC82093 protein [Xenopus laevis] (GB:AA…
AT1G09750	AT1G09760	3'-3'	400	PC/PC	chloroplast nucleoid DNA-binding protein-related, contains Pfam profile PF00026: Eukaryotic aspartyl protease;b similar to CND41, chloroplast nucleoid DNA binding protein (GI:2541876) (Nicotiana tabacum)	U2 small nuclear ribonucleoprotein A, putative, identical to U2 small nuclear ribonucleoprotein A' (U2 snRNP-A') (Arabidopsis thaliana) SWISS-PROT:P43333; supported by cDNA:gi_16649064_gb_AY059902.1_
AT1G09850	AT1G09860	3'-3'	105	PC/PC	cysteine protease, papain-like (XBCP3), identical to papain-like cysteine peptidase XBCP3 GI:14600257 from (Arabidopsis thaliana); contains Pfam profiles PF00112: Papain family cysteine protease and PF00396: Granulin	purine permease-related, low similarity to purine permease (Arabidopsis thaliana) GI:7620007; contains Pfam profile PF03151: Domain of unknown function, DUF250
AT1G10070	AT1G10090	3'-3'	783	PC/PC	similar to branched-chain amino acid aminotransferase 5 / branched-chain amino acid transaminase 5 (BCAT5) [Arabidopsis thaliana] (TAIR:At5g65780.1); similar to branched-chain amino acid aminotransferase [Solanum tuberosum] (GB:AAF07192.1); contains InterPro domain Aminotransferase, class IV (InterPro:IPR001544); contains InterPro domain Branched-chain amino acid aminotransferase II (InterPro:IPR…	expressed protein
AT1G10110	AT1G10120	3'-3'	51	PC/PC	F-box family protein, contains Pfam PF00646: F-box domain; similar to F-box protein family, AtFBX7 (GI:20197899) (Arabidopsis thaliana)	similar to basic helix-loop-helix (bHLH) family protein [Arabidopsis thaliana] (TAIR:At1g68920.1); similar to TA1 protein-like [Oryza sativa (japonica cultivar-group)] (GB:BAD34345.1); contains InterPro domain Basic helix-loop-helix dimerization domain bHLH (InterPro:IPR001092)
AT1G10490	AT1G10500	3'-3'	621	PC/PC	expressed protein, contains Pfam profile PF05127: Putative ATPase (DUF699)	Involved in chloroplast Fe-S cluster assembly. Located in the chloroplast stroma. Expressed preferentially in green tissues.
AT1G10522	AT1G10530	3'-3'	424	PC/PC	expressed protein	expressed protein
AT1G11050	AT1G11055	Enclosing	177	PC/PC	protein kinase family protein, contains protein kinase domain, Pfam:PF00069	Encodes a defensin-like (DEFL) family protein.
AT1G11090	AT1G11100	3'-3'	422	PC/PC	hydrolase, alpha/beta fold family protein, similar to monoglyceride lipase from (Homo sapiens) GI:14594904, (Mus musculus) GI:2632162; contains Pfam profile PF00561: hydrolase, alpha/beta fold family	SNF2 domain-containing protein / helicase domain-containing protein / zinc finger protein-related, similar to RUSH-1alpha (Oryctolagus cuniculus) GI:1655930; contains Pfam profiles PF00271: Helicase conserved C-terminal domain, PF00176: SNF2 family N-terminal domain
AT1G11265	AT1G11270	Enclosing	4059	PC/transp	copia-like retrotransposon family, has a 3.4e-253 P-value blast match to gb:AAO73529.1: gag-pol polyprotein (Glycine max) (SIRE1) (Ty1_Copia-family)	F-box family protein, contains F-box domain Pfam:PF00646
AT1G11530	AT1G11540	3'-3'	325	PC/PC	Encodes a single cysteine active site thioredoxin-related protein, similar to thioredoxin H-type from Arabidopsis thaliana SP:P29448, Nicotiana tabacum SP:Q07090; contains Pfam profile: PF00085 Thioredoxin;	expressed protein, contains Pfam profile: PF01925 domain of unknown function DUF81
AT1G11770	AT1G11780	3'-3'	541	PC/PC	FAD-binding domain-containing protein, similar to SP:P30986 reticuline oxidase precursor (Berberine-bridge-forming enzyme) (BBE) (Tetrahydroprotoberberine synthase) (Eschscholzia californica); contains PF01565 FAD binding domain	oxidoreductase, 2OG-Fe(II) oxygenase family protein, low similarity to alkB proteins from Homo sapiens (SP:Q13686), Caulobacter crescentus (GI:2055386); contains Pfam profile PF03171: oxidoreductase, 2OG-Fe(II) oxygenase family
AT1G12470	AT1G12480	3'-3'	527	PC/PC	Pep3/Vps18/deep orange family protein, contains Pfam profile PF05131: Pep3/Vps18/deep orange family; similar to Vacuolar protein sorting 18 (hVPS18) (SP:Q9P253) {Homo sapiens}	C4-dicarboxylate transporter/malic acid transport family protein, contains Pfam profile PF03595: C4-dicarboxylate transporter/malic acid transport protein
AT1G12810	AT1G12820	3'-3'	253	PC/PC	proline-rich family protein, contains proline rich extensin domains, INTERPRO:IPR002965	transport inhibitor response protein, putative, E3 ubiquitin ligase SCF complex F-box subunit; similar to transport inhibitor response 1 GI:2352492 from (Arabidopsis thaliana)
AT1G13190	AT1G13195	3'-3'	893	PC/PC	RNA recognition motif (RRM)-containing protein	zinc finger (C3HC4-type RING finger) family protein, similar to MTD2 (Medicago truncatula) GI:9294812; contains Pfam profile PF00097: Zinc finger, C3HC4 type (RING finger)
AT1G13330	AT1G13340	3'-3'	1121	PC/PC	expressed protein, similar to nuclear receptor coactivator GT198 (GI:16506273) {Rattus norvegicus}; similar to TBP-1 interacting protein (GI:7328534) (Homo sapiens)	expressed protein, contains Pfam profile: PF03398 eukaryotic protein of unknown function, DUF292
AT1G13690	AT1G13700	3'-3'	446	PC/PC	RNA recognition motif (RRM)-containing protein, contains Pfam profile: PF00076 RNA recognition motif	glucosamine/galactosamine-6-phosphate isomerase family protein, similar to SP:O95336 6-phosphogluconolactonase (EC 3.1.1.31) (6PGL) {Homo sapiens}; contains Pfam profile PF01182: Glucosamine-6-phosphate isomerase/6-phosphogluconolactonase
AT1G13740	AT1G13750	3'-3'	585	PC/PC	expressed protein	calcineurin-like phosphoesterase family protein, contains Pfam profile: PF00149 calcineurin-like phosphoesterase
AT1G14000	AT1G14010	3'-3'	365	PC/PC	protein kinase family protein / ankyrin repeat family protein, contains Pfam profiles: PF00069 protein kinase domain, PF00023 ankyrin repeat	emp24/gp25L/p24 family protein, similar to SP:P49755 Transmembrane protein Tmp21 precursor (21 kDa Transmembrane trafficking protein) {Homo sapiens}; contains Pfam profile PF01105: emp24/gp25L/p24 family
AT1G14020	AT1G14030	3'-3'	21	PC/PC	expressed protein, contains Pfam PF03138: Plant protein family. The function of this family of plant proteins is unknown; previously annotated as 'growth regulator protein -related' based on similarity to axi 1 protein (GB:X80301) (GI:559920) from (Nicotiana tabacum), which, due to scienitific fraud was retracted. Retraction in: Schell J. EMBO J 1999 May 17;18(10):2908. PMID:10400497.	ribulose-1,5 bisphosphate carboxylase oxygenase large subunit N-methyltransferase, putative, strong similarity to SP:P94026 Ribulose-1,5 bisphosphate carboxylase/oxygenase large subunit N- methyltransferase, chloroplast precursor (EC 2.1.1.127) ((Ribulose- bisphosphate-carboxylase)-lysine N-methyltransferase) {Nicotiana tabacum}; contains Pfam profile PF00856: SET domain; Rare GC intron splice si…
AT1G14150	AT1G14160	3'-3'	55	PC/PC	oxygen evolving enhancer 3 (PsbQ) family protein, extrinsic pII protein; contains Pfam profile PF05757: Oxygen evolving enhancer protein 3 (PsbQ)	integral membrane family protein, location of EST 168K9XP 3', gb:AA651045; contains TIGRFAM TIGR01569 : plant integral membrane protein TIGR01569; contains Pfam PF04535 : Domain of unknown function (DUF588)
AT1G14260	AT1G14270	3'-3'	33	PC/PC	zinc finger (C3HC4-type RING finger) family protein, contains Pfam domain, PF00097: Zinc finger, C3HC4 type (RING finger)	CAAX amino terminal protease family protein, contains Pfam profile PF02517: CAAX amino terminal protease family
AT1G14350	AT1G14360	3'-3'	540	PC/PC	myb family transcription factor (MYB124), contains PFAM profile: PF00249 myb-like DNA binding domain	UDP-galactose/UDP-glucose transporter, putative, very similar to UDP-galactose/UDP-glucose transporter (GI:22651763) {Arabidopsis thaliana}
AT1G14370	AT1G14380	3'-3'	721	PC/PC	protein kinase (APK2a), identical to protein kinase APK2a GI:2852447 from (Arabidopsis thaliana)	similar to calmodulin-binding family protein [Arabidopsis thaliana] (TAIR:At2g02790.1); similar to 'unknown protein, contains IQ calmodulin-binding motif' [Oryza sativa (japonica cultivar-group)] (GB:XP_475770.1); contains InterPro domain IQ calmodulin-binding region (InterPro:IPR000048)
AT1G14780	AT1G14790	3'-3'	739	PC/PC	expressed protein	RNA-dependent RNA polymerase, putative, similar to RNA-directed RNA polymerase GB:CAA09697 GI:4138282 (Nicotiana tabacum)
AT1G14800	AT1G14810	3'-3'	135	PC/PC	expressed protein	semialdehyde dehydrogenase family protein, similar to SP:O31219 Aspartate-semialdehyde dehydrogenase (EC 1.2.1.11) (ASA dehydrogenase) (ASADH) {Legionella pneumophila}; contains Pfam profiles PF02774: Semialdehyde dehydrogenase dimerisation domain, PF01118: Semialdehyde dehydrogenase NAD binding domain
AT1G15030	AT1G15040	3'-3'	723	PC/PC	expressed protein	glutamine amidotransferase-related
AT1G15215	AT1G15220	3'-3'	23	PC/PC	expressed protein, similar to expressed protein [Arabidopsis thaliana] (TAIR:At3g18380.2); similar to expressed protein [Arabidopsis thaliana] (TAIR:At3g18380.1); similar to unknown protein [Oryza sativa (japonica cultivar-group)] (GB:BAD37623.1)	cytochrome c biogenesis protein family, contains Pfam PF03918: Cytochrome C biogenesis protein; similar to Cytochrome c-type biogenesis protein cycL precursor.(SP:P45405) {Bradyrhizobium japonicum}
AT1G15410	AT1G15415	3'-3'	538	PC/PC	aspartate-glutamate racemase family, contains Pfam profile PF:01177 Aspartate-glutamate racemase family; contains TIGRFAM TIGR00035: aspartate racemase; similar to aspartate racemase (GI:5458794){Pyrococcus abyssi}	expressed protein, very low similarity to LEA protein (Cicer arietinum) GI:2909420, seed maturation protein PM30 (Glycine max) GI:4838147
AT1G15690	AT1G15700	3'-3'	386	PC/PC	pyrophosphate-energized vacuolar membrane proton pump / pyrophosphate-energized inorganic pyrophosphatase (AVP-3), identical to pyrophosphate-energized vacuolar membrane proton pump (pyrophosphate-energized inorganic pyrophosphatase) SP:P31414 from (Arabidopsis thaliana)	ATP synthase gamma chain 2, chloroplast (ATPC2), identical to SP:Q01909 ATP synthase gamma chain 2, chloroplast precursor (EC 3.6.3.14) {Arabidopsis thaliana}; contains Pfam profile: PF00231 ATP synthase; similar to ATP synthase gamma-subunit GI:21241 from (Spinacia oleracea)
AT1G15720	AT1G15730	3'-3'	459	PC/PC	myb family transcription factor, contains Pfam PF00249: Myb-like DNA-binding domain	PRLI-interacting factor L, putative, strong similarity to PRLI-interacting factor L GI:11139268 from (Arabidopsis thaliana); contains Pfam profile PF02492: Cobalamin synthesis protein/P47K
AT1G15740	AT1G15750	3'-3'	938	PC/PC	leucine-rich repeat family protein	similar to WD-40 repeat family protein [Arabidopsis thaliana] (TAIR:At3g15880.1); similar to WD-40 repeat family protein [Arabidopsis thaliana] (TAIR:At1g80490.1); similar to WD-40 repeat family protein [Arabidopsis thaliana] (TAIR:At1g80490.2); similar to WD-40 repeat family protein [Arabidopsis thaliana] (TAIR:At3g15880.2); similar to WD-40 repeat family protein [Arabidopsis thaliana] (TAIR:At3…
AT1G15810	AT1G15820	3'-3'	1107	PC/PC	ribosomal protein S15 family protein, contains similarity to ribosomal protein S15	chlorophyll A-B binding protein, chloroplast (LHCB6), nearly identical to Lhcb6 protein (Arabidopsis thaliana) GI:4741960; contains Pfam profile PF00504: Chlorophyll A-B binding protein
AT1G15950	AT1G15960	3'-3'	501	PC/PC	cinnamoyl-CoA reductase, putative, nearly identical to CCR1 (GI:12034897), similar to cinnamoyl CoA reductase GI:2058310 from (Eucalyptus gunnii)	similar to NRAMP metal ion transporter 4 (NRAMP4) [Arabidopsis thaliana] (TAIR:At5g67330.1); similar to root-specific metal transporter [Malus baccata] (GB:AAU00158.1); similar to root-specific metal transporter [Lycopersicon esculentum] (GB:AAP21818.1); contains InterPro domain Natural resistance-associated macrophage protein (InterPro:IPR001046)
AT1G16560	AT1G16570	3'-3'	444	PC/PC	similar to Per1-like protein-related [Arabidopsis thaliana] (TAIR:At5g62130.1); similar to unknown protein [Oryza sativa (japonica cultivar-group)] (GB:AAP54701.1); contains InterPro domain Per1-like (InterPro:IPR007217)	glycosyl transferase family 1 protein, contains similarity to mannosyltransferase GI:1800223 from Dictyostelium discoideum; contains Pfam glycosyl transferase, group 1 family protein domain PF00534
AT1G16810	AT1G16820	3'-3'	488	PC/PC	similar to CGI-144-like protein [Lycopersicon esculentum] (GB:CAC81814.1)	vacuolar ATP synthase catalytic subunit-related / V-ATPase-related / vacuolar proton pump-related, similar to Vacuolar ATP synthase catalytic subunit A (V-ATPase A subunit) (Vacuolar proton pump alpha subunit) (V-ATPase 69 kDa subunit) (SP:O23654) (Arabidopsis thaliana)
AT1G17070	AT1G17080	3'-3'	583	PC/PC	D111/G-patch domain-containing protein, Similar to SP:Q9ERA6 Tuftelin-interacting protein 11 {Mus musculus}; contains Pfam profile PF01585: G-patch domain	expressed protein
AT1G17100	AT1G17110	3'-3'	548	PC/PC	SOUL heme-binding family protein, similar to SOUL protein (Mus musculus) GI:4886906; contains Pfam profile PF04832: SOUL heme-binding protein	ubiquitin-specific protease 15 (UBP15), almost identical to ubiquitin-specific protease 15 GI:11993475 (Arabidopsis thaliana), 7 amino acid difference
AT1G17130	AT1G17140	3'-3'	712	PC/PC	cell cycle control protein-related, contains similarity to Swiss-Prot:Q9P7C5 cell cycle control protein cwf16 (Schizosaccharomyces pombe)	tropomyosin-related, similar to Tropomyosin 1. (Baker's yeast)(SP:P17536) {Saccharomyces cerevisiae}
AT1G17430	AT1G17440	3'-3'	21	PC/PC	hydrolase, alpha/beta fold family protein, low similarity to SP:Q02104 Lipase 1 precursor (EC 3.1.1.3) (Triacylglycerol lipase) {Psychrobacter immobilis}, contains Pfam profile PF00561: hydrolase, alpha/beta fold family	transcription initiation factor IID (TFIID) subunit A family protein, similar to SP:Q16514 Transcription initiation factor TFIID 20/15 kDa subunits (TAFII-20/TAFII-15) {Homo sapiens}; contains Pfam profile PF03847: Transcription initiation factor TFIID subunit A
AT1G17810	AT1G17820	3'-3'	902	PC/PC	major intrinsic family protein / MIP family protein, contains Pfam profile: MIP PF00230	expressed protein
AT1G17840	AT1G17850	3'-3'	210	PC/PC	ABC transporter family protein, similar to ABC transporter GI:10280532 from (Homo sapiens)	expressed protein
AT1G18030	AT1G18040	3'-3'	118	PC/PC	protein phosphatase 2C, putative / PP2C, putative, contains similarity to protein phosphatase 2C GI:3777604 from (Rattus norvegicus)	cell division protein kinase, putative, similar to cell division protein kinase 7 (Homo sapiens) SWISS-PROT:P50613
AT1G18090	AT1G18100	3'-3'	1029	PC/PC	exonuclease, putative, similar to Swiss-Prot:P53695 exonuclease I (EXO I) (Schizosaccharomyces pombe)	mother of FT and TF1 protein (MFT), identical to SP:Q9XFK7 MOTHER of FT and TF1 protein {Arabidopsis thaliana}; contains Pfam profile PF01161: Phosphatidylethanolamine-binding protein
AT1G18630	AT1G18640	3'-3'	876	PC/PC	glycine-rich RNA-binding protein, putative, similar to glycine-rich RNA-binding protein from {Sorghum bicolor} SP:Q99070, GI:1778373 from (Pisum sativum); contains InterPro entry IPR000504: RNA-binding region RNP-1 (RNA recognition motif) (RRM)	3-phosphoserine phosphatase (PSP), nearly identical to 3-phosphoserine phosphatase GI:3759177 from (Arabidopsis thaliana)
AT1G18880	AT1G18890	3'-3'	605	PC/PC	proton-dependent oligopeptide transport (POT) family protein, contains Pfam profile: PF00854 POT family	calcium-dependent protein kinase 1 (CDPK1), identical to calcium-dependent protein kinase (Arabidopsis thaliana) gi:604880:dbj:BAA04829; contains protein kinase domain, Pfam:PF00069; contains EF hand domain (calcium-binding EF-hand), Pfam:PF00036, INTERPRO:IPR002048
AT1G19230	AT1G19240	3'-3'	600	PC/PC	respiratory burst oxidase protein E (RbohE) / NADPH oxidase, nearly identical to respiratory burst oxidase protein E GI:3242787 (gi:3242787) from (Arabidopsis thaliana)	expressed protein
AT1G19680	AT1G19690	3'-3'	421	PC/PC	expressed protein	expressed protein, similar to (SP:P76370) Protein yeeZ precursor. {Escherichia coli O157:H7}
AT1G20300	AT1G20290	5'-5'	70	PC/PC	pentatricopeptide (PPR) repeat-containing protein, contains Pfam profile: PF01535 PPR repeat	expressed protein
AT1G20540	AT1G20550	3'-3'	336	PC/PC	transducin family protein / WD-40 repeat family protein, contains 6 WD-40 repeats (PF00400); similar to Rbap46 polypeptide (GI:9454362) (Gallus gallus)	expressed protein, contains Pfam PF03138: Plant protein family. The function of this family of plant proteins is unknown; previously annotated as 'axi 1 protein -related' based on similarity to axi 1 protein (GB:X80301) (GI:559920) from (Nicotiana tabacum), which, due to scienitific fraud was retracted. Retraction in: Schell J. EMBO J 1999 May 17;18(10):2908. PMID:10400497.
AT1G21270	AT1G21280	Enclosing	714	PC/PC	wall-associated kinase 2 (WAK2), identical to wall-associated kinase 2 (Arabidopsis thaliana) GI:4826399; induced by salicylic acid or INA (PMID:10380805)	expressed protein
AT1G21370	AT1G21380	3'-3'	1106	PC/PC	expressed protein	VHS domain-containing protein / GAT domain-containing protein, weak similarity to Hrs (Rattus norvegicus) GI:8547026; contains Pfam profiles PF00790: VHS domain, PF03127: GAT domain
AT1G21760	AT1G21770	3'-3'	592	PC/PC	F-box family protein, Contains PF:00646 F-box domain. ESTs gb:Z37267, gb:R90412, gb:Z37268 and gb:T88189 come from this gene similar to SKP1 interacting partner 2 (SKIP2) TIGR_Ath1:At5g67250	expressed protein
AT1G21880	AT1G21890	3'-3'	384	PC/PC	peptidoglycan-binding LysM domain-containing protein, contains Pfam profile PF01476: LysM domain	nodulin MtN21 family protein, similar to MtN21 GI:2598575 (root nodule development) from (Medicago truncatula)
AT1G22050	AT1G22060	3'-3'	589	PC/PC	ubiquitin family protein, contains INTERPRO:IPR000626 ubiquitin domain	expressed protein
AT1G22250	AT1G22260	3'-3'	106	PC/PC	expressed protein	similar to expressed protein [Arabidopsis thaliana] (TAIR:At1g22275.1); similar to OSJNBa0086B14.27 [Oryza sativa (japonica cultivar-group)] (GB:XP_472685.1)
AT1G22500	AT1G22510	3'-3'	38	PC/PC	zinc finger (C3HC4-type RING finger) family protein, contains Pfam profile: PF00097: Zinc finger, C3HC4 type (RING finger)	zinc finger (C3HC4-type RING finger) family protein, contains Pfam profile: PF00097 zinc finger, C3HC4 type (RING finger)
AT1G22800	AT1G22810	3'-3'	307	PC/PC	expressed protein, similar to Biotin synthesis protein bioC. {Serratia marcescens} (SP:P36571); ESTs gb:Z34075, gb:Z34835 and gb:AA404888 come from this gene	encodes a member of the DREB subfamily A-5 of ERF/AP2 transcription factor family. The protein contains one AP2 domain. There are 16 members in this subfamily including RAP2.1, RAP2.9 and RAP2.10.
AT1G22840	AT1G22850	3'-3'	373	PC/PC	cytochrome c, putative, similar to cytochrome c (Pumpkin, Winter squash) SWISS-PROT:P00051	expressed protein
AT1G23100	AT1G23110	3'-3'	29	PC/PC	10 kDa chaperonin, putative, similar to 10 kDa chaperonin SP:P34893 from (Arabidopsis thaliana)	expressed protein, similar to hypothetical protein [Oryza sativa (japonica cultivar-group)] (GB:BAD28362.1)
AT1G23730	AT1G23740	3'-3'	383	PC/PC	carbonic anhydrase, putative / carbonate dehydratase, putative, similar to SP:P27140 Carbonic anhydrase, chloroplast precursor (EC 4.2.1.1) (Carbonate dehydratase) {Arabidopsis thaliana}; contains Pfam profile PF00484: Carbonic anhydrase	oxidoreductase, zinc-binding dehydrogenase family protein, contains Pfam profile PF00107: oxidoreductase, zinc-binding dehydrogenase family
AT1G24030	AT1G24040	3'-3'	1684	PC/PC	protein kinase family protein, contains protein kinase domain, Pfam:PF00069; similar to protein kinase APK1A, SWISS-PROT:Q06548 (Arabidopsis thaliana)	GCN5-related N-acetyltransferase (GNAT) family protein, contains Pfam profile PF00583: acetyltransferase, GNAT family
AT1G24280	AT1G24290	3'-3'	309	PC/PC	Encodes a plastidic glucose-6-phosphate dehydrogenase that is sensitive to reduction by DTT and whose mRNA is most highly expressed in root.	AAA-type ATPase family protein, similar to Werner helicase interacting protein (Homo sapiens) GI:14349166; contains Pfam profiles PF00004: ATPase family associated with various cellular activities (AAA), PF00627: UBA/TS-N domain; contains ATP/GTP-binding site motif A (P-loop)
AT1G24310	AT1G24320	3'-3'	79	PC/PC	expressed protein	alpha-glucosidase, putative, similar to alpha-glucosidase I from GI:16506680 (Arabidopsis thaliana)
AT1G24340	AT1G24350	3'-3'	638	PC/PC	similar to phenol 2-monooxygenase like FAD dependent oxidoreductase of plant origin in apicomplexans [Cryptosporidium parvum] (GB:EAK89698.1); contains InterPro domain Flavoprotein monooxygenase (InterPro:IPR000733); contains InterPro domain Monooxygenase, FAD-binding (InterPro:IPR002938); contains InterPro domain NAD-binding site (InterPro:IPR000205); contains InterPro domain Aromatic-ring hydro…	expressed protein, contains Pfam domain, PF02681: Uncharacterized BCR, COG1963
AT1G24600	AT1G24610	Enclosing	413	PC/PC	expressed protein	SET domain-containing protein, low similarity to SP:Q43088 Ribulose-1,5 bisphosphate carboxylase/oxygenase large subunit N- methyltransferase, chloroplast precursor (EC 2.1.1.127) {Pisum sativum}; contains Pfam profile PF00856: SET domain
AT1G25320	AT1G25330	3'-3'	435	PC/PC	leucine-rich repeat transmembrane protein kinase, putative, similar to putative receptor-like protein kinase GI:4262228 from (Arabidopsis thaliana)	basic helix-loop-helix (bHLH) family protein, contains Pfam profile: PF00010 helix-loop-helix DNA-binding domain
AT1G26090	AT1G26100	3'-3'	390	PC/PC	expressed protein	cytochrome B561 family protein, contains Pfam domain, PF03188: Cytochrome b561
AT1G26290	AT1G26300	Enclosing	505	PC/PC	expressed protein	BSD domain-containing protein, contains Pfam profile PF03909: BSD domain
AT1G26630	AT1G26640	3'-3'	425	PC/PC	eukaryotic translation initiation factor 5A, putative / eIF-5A, putative, strong similariy to SP:Q9AXQ6 Eukaryotic translation initiation factor 5A-1 (eIF-5A 1) {Lycopersicon esculentum}	aspartate/glutamate/uridylate kinase family protein, contains Pfam amino acid kinase family PF00696
AT1G27300	AT1G27310	3'-3'	239	PC/PC	expressed protein	nuclear transport factor 2 (NTF2), putative, similar to Swiss-Prot:P33331 nuclear transport factor 2 (NTF-2) (Nuclear transport factor P10) (Saccharomyces cerevisiae)
AT1G27595	AT1G27600	3'-3'	78	PC/PC	expressed protein, similar to Symplekin (SP:Q92797) {Homo sapiens}	glycosyl transferase family 43 protein, similar to Galactosylgalactosylxylosylprotein 3-beta-glucuronosyltransferase 1, Rattus norvegicus (SP:O35789), Homo sapiens (SP:Q9P2W7); contains Pfam domain Glycosyltransferase family 43 (PF03360)
AT1G27650	AT1G27640	5'-5'	332	PC/PC	U2 snRNP auxiliary factor small subunit, putative, Strong similarity to gb:Y18349 U2 snRNP auxiliary factor, small subunit from Oryza sativa. ESTs gb:AA586295 and gb:AA597332 come from this gene	expressed protein
AT1G27980	AT1G27990	3'-3'	210	PC/PC	pyridoxal-dependent decarboxylase family protein, similar to sphingosine-1-phosphate lyase (Homo sapiens) GI:10129683; contains Pfam profile PF00282: Pyridoxal-dependent decarboxylase conserved domain	expressed protein
AT1G28100	AT1G28110	3'-3'	786	PC/PC	expressed protein	serine carboxypeptidase S10 family protein, similar to H.vulgare gene encoding serine carboxypeptidase II, CP-MII GI:1731989
AT1G29200	AT1G29210	Enclosing	73	PC/tRNA	expressed protein, contains Pfam PF03138: Plant protein family. The function of this family of plant proteins is unknown;	tRNA-Glu (anticodon: CTC)
AT1G29320	AT1G29330	3'-3'	344	PC/PC	transducin family protein / WD-40 repeat family protein, contains 3 WD-40 repeats (PF00400); similar to meiotic recombination protein REC14 (GI:11139242) (Homo sapiens); similar to unknown protein GI:13623493 (Homo sapiens)	ER lumen protein retaining receptor (ERD2) / HDEL receptor, identical to SP:P35402 ER lumen protein retaining receptor (HDEL receptor) {Arabidopsis thaliana}
AT1G29670	AT1G29680	3'-3'	642	PC/PC	GDSL-motif lipase/hydrolase family protein, similar to family II lipase EXL1 GI:15054382 from (Arabidopsis thaliana); contains Pfam profile: PF00657 Lipase/Acylhydrolase with GDSL-like motif	expressed protein
AT1G29800	AT1G29810	3'-3'	68	PC/PC	similar to zinc finger (FYVE type) family protein [Arabidopsis thaliana] (TAIR:At3g43230.1); similar to LAs17 Binding protein-like [Oryza sativa (japonica cultivar-group)] (GB:BAD53663.1); contains InterPro domain Zn-finger, FYVE type (InterPro:IPR000306); contains InterPro domain Protein of unknown function DUF500 (InterPro:IPR007461)	dehydratase family, similar to Pterin-4-alpha-carbinolamine dehydratase (EC 4.2.1.96) (PHS) (4-alpha- hydroxy-tetrahydropterin dehydratase) (Pterin carbinolamine dehydratase) (PCD). (Swiss-Prot:P43335) (Pseudomonas aeruginosa); contains Pfam PF01329: pterin-4-alpha-carbinolamine dehydratase
AT1G30010	AT1G30020	Enclosing	474	PC/PC	intron maturase, type II family protein, similar to SP:Q57005 Group II intron-encoded protein ltrA {Lactococcus lactis subsp}; contains Pfam profiles PF01348: Type II intron maturase, PF00078: Reverse transcriptase (RNA-dependent DNA polymerase	expressed protein, contains Pfam profile PF04398: Protein of unknown function, DUF538
AT1G31220	AT1G31230	3'-3'	387	PC/PC	phosphoribosylglycinamide formyltransferase, similar to phosphoribosylglycinamide formyltransferase, chloroplast precursor (Arabidopsis thaliana) SWISS-PROT:P52422	bifunctional aspartate kinase/homoserine dehydrogenase / AK-HSDH, nearly identical to gb:X71364 (PIR:S46497) aspartate kinase / homoserine dehydrogenase from Arabidopsis thaliana; contains ACT domain
AT1G31480	AT1G31490	3'-3'	474	PC/PC	shoot gravitropism 2 (SGR2), Plant Cell 2002 Jan;14:33-46 PMID:11826297; similar to phospholipase (Homo sapiens) GI:4760647; identical to cDNA PF02862: DDHD domain	transferase family protein, contains similarity to anthranilate N-hydroxycinnamoyl benzoyltransferase GI:3288180, GI:2239091 from (Dianthus caryophyllus); contains Pfam profile PF02458 transferase family
AT1G31780	AT1G31790	3'-3'	598	PC/PC	similar to Component of oligomeric golgi complex 6 [Xenopus tropicalis] (GB:AAH75361.1)	pentatricopeptide (PPR) repeat-containing protein, contains Pfam profile PF01535: PPR repeat
AT1G31800	AT1G31810	3'-3'	484	PC/PC	cytochrome P450 family protein, similar to Cytochrome P450 97B2 (SP:048921) (Glycine max); contains Pfam profile: PF00067: Cytochrome P450	similar to formin homology 2 domain-containing protein / FH2 domain-containing protein [Arabidopsis thaliana] (TAIR:At5g58160.1); similar to formin homology 2 domain-containing protein / FH2 domain-containing protein [Arabidopsis thaliana] (TAIR:At2g25050.1); similar to diaphanous homologue-like [Oryza sativa (japonica cultivar-group)] (GB:XP_468248.1); similar to putative diaphanous homologue [O…
AT1G32460	AT1G32470	3'-3'	23	PC/PC	expressed protein	glycine cleavage system H protein, mitochondrial, putative, similar to SP:P25855 Glycine cleavage system H protein 1, mitochondrial precursor {Arabidopsis thaliana}; contains Pfam profile PF01597: Glycine cleavage H-protein
AT1G32600	AT1G32610	3'-3'	44	PC/PC	F-box family protein-related, contains TIGRFAM TIGR01640 : F-box protein interaction domain; identical to hypothetical protein GB:AAF25964 GI:6714268 from (Arabidopsis thaliana)	similar to VQ motif-containing protein [Arabidopsis thaliana] (TAIR:At2g35230.1); similar to AGR285Wp [Ashbya gossypii ATCC 10895] (GB:AAS54775.1); similar to Wal1 protein [Eremothecium gossypii] (GB:AAN28957.1)
AT1G32740	AT1G32750	3'-3'	256	PC/PC	expressed protein	HAC13 protein (HAC13), identical to HAC13 (Arabidopsis thaliana) gi:21105767:gb:AAM34782; contains Pfam domains, PF00439: Bromodomain and PF00240: Ubiquitin family
AT1G32870	AT1G32880	3'-3'	20	PC/PC	no apical meristem (NAM) family protein, similar to to NAC2 (GI:645671) (Arabidopsis thaliana); contains Pfam PF02365: No apical meristem (NAM) protein	importin alpha-1 subunit, putative, similar to importin alpha-1 subunit (Karyopherin alpha-1 subunit, KAP alpha) (Arabidopsis thaliana) SWISS-PROT:Q96321
AT1G33020	AT1G33030	3'-3'	57	PC/PC	F-box family protein	O-methyltransferase family 2 protein, similar to caffeic acid 3-O-methyltransferase (SP:Q00763) (Populus tremuloides), catechol O-methyltransferase (GI:4808524)(Thalictrum tuberosum)
AT1G33265	AT1G33270	3'-3'	707	PC/PC	expressed protein, contains Pfam profile PF03647: Uncharacterised protein family (UPF0136); supporting cDNA gi:23198247:gb:BT000332.1:	patatin-related, contains Patatin domain PF01734
AT1G33680	AT1G33700	3'-3'	1881	PC/PC	KH domain-containing protein, similar to FUSE binding protein 2 GB:AAC50892 GI:1575607 from (Homo sapiens)	similar to expressed protein [Arabidopsis thaliana] (TAIR:At5g49900.1); similar to expressed protein [Arabidopsis thaliana] (TAIR:At4g10060.1); similar to expressed protein [Arabidopsis thaliana] (TAIR:At3g24180.1); similar to unknown protein [Oryza sativa (japonica cultivar-group)] (GB:AAP54244.1); similar to At5g49900 [Oryza sativa (japonica cultivar-group)] (GB:AAX95400.1); contains InterPro d…
AT1G33990	AT1G34000	3'-3'	634	PC/PC	hydrolase, alpha/beta fold family protein, similar to polyneuridine aldehyde esterase GI:6651393 from (Rauvolfia serpentina), SP:Q40708 PIR7A protein {Oryza sativa}, ethylene-induced esterase (Citrus sinensis) GI:14279437; contains Pfam profile PF00561: hydrolase, alpha/beta fold family	light stress-responsive one-helix protein (OHP2), contains similarity to photosystem II 22 kDa protein GI:6006279 from (Arabidopsis thaliana)
AT1G34210	AT1G34220	3'-3'	1455	PC/PC	somatic embryogenesis receptor-like kinase 2 (SERK2), nearly identical to somatic embryogenesis receptor-like kinase 2 (Arabidopsis thaliana) GI:14573457; contains Pfam domains PF00560: Leucine Rich Repeat and PF00069: Protein kinase domain; identical to cDNA somatic embryogenesis receptor-like kinase 2 (SERK2) GI:14573456	expressed protein, contains Pfam profile: PF03398 eukaryotic protein of unknown function, DUF292
AT1G34370	AT1G34380	3'-3'	45	PC/PC	similar to zinc finger (C2H2 type) family protein [Arabidopsis thaliana] (TAIR:At5g22890.1); similar to putative zinc finger protein [Oryza sativa (japonica cultivar-group)] (GB:XP_470361.1); contains InterPro domain Zn-finger, C2H2 type (InterPro:IPR007087)	5'-3' exonuclease family protein, similar to DNA polymerase type I (Rhodothermus sp. 'ITI 518') gi:4090935:gb:AAC98908 ; contains Pfam profile PF02739: 5'-3' exonuclease, N-terminal resolvase-like domain
AT1G34630	AT1G34640	3'-3'	503	PC/PC	expressed protein	expressed protein
AT1G34770	AT1G34780	3'-3'	696	PC/PC	MAGE-8 antigen-related, contains weak similarity to Swiss-Prot:P43361 melanoma-associated antigen 8 (MAGE-8 antigen) (Homo sapiens)	Encodes a protein disulfide isomerase-like (PDIL) protein, a member of a multigene family within the thioredoxin (TRX) superfamily. This protein also belongs to the adenosine 5'-phosphosulfate reductase-like (APRL) group.
AT1G36380	AT1G36390	3'-3'	232	PC/PC	expressed protein, similar to vanilloid receptor-like protein GB:AAD26363 from (Homo sapiens)	co-chaperone grpE family protein, similar to co-chaperone CGE1 precursor isoform b (Chlamydomonas reinhardtii) GI:15384279; contains Pfam profile PF01025: co-chaperone GrpE
AT1G43890	AT1G43895	3'-3'	73	PC/PC	Ras-related GTP-binding protein, putative, similar to GTP-binding protein(RAB1Y) GI:1370173 from (Lotus japonicus)	pseudogene, protein kinase -related
AT1G43900	AT1G43910	3'-3'	842	PC/PC	protein phosphatase 2C, putative / PP2C, putative, similar to protein phosphatase type 2C GI:4336436 from (Lotus japonicus)	AAA-type ATPase family protein, contains Pfam profile: ATPase family PF00004
AT1G44160	AT1G44170	3'-3'	458	PC/PC	DNAJ chaperone C-terminal domain-containing protein, contains Pfam profile PF01556: DnaJ C terminal region	aldehyde dehydrogenase, putative (ALDH), similar to aldehyde dehydrogenase ALDH (Craterostigma plantagineum) gi:17065918:emb:CAC84900
AT1G44780	AT1G44790	3'-3'	117	PC/PC	expressed protein, similar to expressed protein [Arabidopsis thaliana] (TAIR:At4g08310.1); similar to conserved hypothetical protein [Plasmodium chabaudi] (GB:CAH74933.1)	ChaC-like family protein, contains Pfam profile: PF04752 ChaC-like protein
AT1G44910	AT1G44920	3'-3'	62	PC/PC	similar to FF domain-containing protein / WW domain-containing protein [Arabidopsis thaliana] (TAIR:At3g19670.1); similar to formin binding protein 3-like [Oryza sativa (japonica cultivar-group)] (GB:BAD87484.1); contains InterPro domain FF domain (InterPro:IPR002713); contains InterPro domain WW/Rsp5/WWP domain (InterPro:IPR001202)	expressed protein
AT1G45474	AT1G45545	3'-3'	192	PC/PC	chlorophyll A-B binding protein, putative (LHCA5), identical to Lhca5 protein (Arabidopsis thaliana) GI:4741942; contains Pfam profile: PF00504 chlorophyll A-B binding protein; similar to light-harvesting complex protein GI:22752 from (Pinus sylvestris)	expressed protein, contains Pfam profile PF05701: Plant protein of unknown function (DUF827)
AT1G47230	AT1G47240	3'-3'	432	PC/PC	cyclin, putative, similar to cyclin A-like protein (Nicotiana tabacum) GI:1064931, A-type cyclin (Catharanthus roseus) GI:2190259; contains Pfam profiles PF00134: Cyclin, N-terminal domain, PF02984: Cyclin, C-terminal domain	NRAMP metal ion transporter 2, putative (NRAMP2), similar to metal transporter Nramp3 (Arabidopsis thaliana) gi:6468012:gb:AAF13278; member of the natural resistance-associated macrophage protein (NRAMP) metal transporter family, PMID:11500563
AT1G47250	AT1G47260	3'-3'	1053	PC/PC	20S proteasome alpha subunit F2 (PAF2) (PRC2B) (PRS1), identical to GB:AAC32063 from (Arabidopsis thaliana) (Genetics 149 (2), 677-692 (1998)); identical to cDNA proteasome subunit prc2b GI:2511585	bacterial transferase hexapeptide repeat-containing protein, contains Pfam profile PF00132: Bacterial transferase hexapeptide (four repeats)
AT1G47330	AT1G47340	3'-3'	819	PC/PC	expressed protein, contains Pfam profile PF01595: Domain of unknown function	F-box family protein, contains F-box domain Pfam:PF00646
AT1G47740	AT1G47750	3'-3'	1383	PC/PC	expressed protein	peroxisomal biogenesis factor 11 family protein / PEX11 family protein, contains Pfam PF05648: Peroxisomal biogenesis factor 11 (PEX11)
AT1G48100	AT1G48110	3'-3'	1469	PC/PC	glycoside hydrolase family 28 protein / polygalacturonase (pectinase) family protein, similar to polygalacturonase PG1 GI:5669846, PG2 GI:5669848 from (Glycine max); contains PF00295: Glycosyl hydrolases family 28 (polygalacturonases)	expressed protein, contains Pfam profile PF04146: YT521-B-like family
AT1G48170	AT1G48160	5'-5'	239	PC/PC	expressed protein	signal recognition particle 19 kDa protein, putative / SRP19, putative, similar to signal recognition particle 19 kDa protein subunit SRP19 GI:624221 (Oryza sativa (japonica cultivar-group)); contains Pfam profile: PF01922 SRP19 protein
AT1G48300	AT1G48310	3'-3'	1153	PC/PC	expressed protein	SNF2 domain-containing protein / helicase domain-containing protein, contains similarity to DNA-dependent ATPase A GI:6651385 from (Bos taurus)}; contains PFam profiles PF00271: Helicase conserved C-terminal domain, PF00176: SNF2
AT1G48440	AT1G48450	3'-3'	21	PC/PC	expressed protein	similar to expressed protein [Arabidopsis thaliana] (TAIR:At3g17800.1); similar to unknown [Brassica napus] (GB:AAK30572.1); contains InterPro domain Protein of unknown function DUF760 (InterPro:IPR008479)
AT1G48560	AT1G48570	3'-3'	446	PC/PC	expressed protein	zinc finger (Ran-binding) family protein, contains Pfam domain, PF00641: Zn-finger in Ran binding protein and others
AT1G48750	AT1G48760	3'-3'	506	PC/PC	protease inhibitor/seed storage/lipid transfer protein (LTP) family protein, similar to TED4 (Zinnia elegans) GI:493721; contains Pfam protease inhibitor/seed storage/LTP family domain PF00234	similar to gamma-adaptin, putative [Arabidopsis thaliana] (TAIR:At1g60070.1); similar to AP3D1 protein [Homo sapiens] (GB:AAH05142.1); contains InterPro domain Adaptin, N-terminal (InterPro:IPR002553)
AT1G48840	AT1G48850	3'-3'	704	PC/PC	expressed protein, contains Pfam profile: PF04842 plant protein of unknown function (DUF639)	similar to 3-phosphoshikimate 1-carboxyvinyltransferase, putative / 5-enolpyruvylshikimate-3-phosphate, putative / EPSP synthase, putative [Arabidopsis thaliana] (TAIR:At1g48860.1); similar to chorismate synthase 1 [Lycopersicon esculentum] (GB:CAA79859.1); contains InterPro domain Chorismate synthase (InterPro:IPR000453)
AT1G48880	AT1G48890	3'-3'	24	PC/transp	similar to expressed protein [Arabidopsis thaliana] (TAIR:At3g06080.2); similar to leaf senescence related protein-like [Oryza sativa (japonica cultivar-group)] (GB:BAD81676.1); contains InterPro domain Protein of unknown function DUF231 (InterPro:IPR004253)	copia-like retrotransposon family, has a 3.9e-32 P-value blast match to GB:AAA57005 Hopscotch polyprotein (Ty1_Copia-element) (Zea mays)
AT1G49350	AT1G49360	3'-3'	432	PC/PC	pfkB-type carbohydrate kinase family protein, contains Pfam profile: PF00294 pfkB family carbohydrate kinase	F-box family protein, contains Pfam PF00646: F-box domain
AT1G49720	AT1G49730	3'-3'	701	PC/PC	ABA-responsive element-binding protein / abscisic acid responsive elements-binding factor (ABRE), identical to abscisic acid responsive elements-binding factor GB:AAF27179 GI:6739274 from (Arabidopsis thaliana); identical to cDNA abscisic acid responsive elements-binding factor (ABRE) mRNA, complete cds GI:6739273	similar to protein kinase family protein [Arabidopsis thaliana] (TAIR:At3g19300.1); similar to hypothetical protein kinase [Musa acuminata] (GB:AAR95997.1); contains InterPro domain Serine/threonine protein kinase, active site (InterPro:IPR008271); contains InterPro domain Tyrosine protein kinase (InterPro:IPR001245); contains InterPro domain Serine/threonine protein kinase (InterPro:IPR002290); …
AT1G49960	AT1G49970	3'-3'	354	PC/PC	xanthine/uracil permease family protein, contains Pfam profile: PF00860 permease family	ATP-dependent Clp protease proteolytic subunit (ClpR1) (nClpP5), identical to nClpP5 GB:BAA82069 GI:5360595 from (Arabidopsis thaliana); identical to cDNA nClpP5 (nuclear encoded ClpP5) GI:5360594
AT1G49990	AT1G50000	3'-3'	31	PC/PC	similar to F-box family protein [Arabidopsis thaliana] (TAIR:At3g26010.1); contains InterPro domain Cyclin-like F-box (InterPro:IPR001810)	similar to COG1385: Uncharacterized protein conserved in bacteria [Rhodospirillum rubrum] (GB:ZP_00267954.1); contains InterPro domain Conserved hypothetical protein 46 (InterPro:IPR004382)
AT1G50010	AT1G50020	3'-3'	911	PC/PC	tubulin alpha-2/alpha-4 chain (TUA2), identical to tubulin alpha-2/alpha-4 chain SP:P29510 GB:P29510 from (Arabidopsis thaliana)	expressed protein
AT1G50270	AT1G50280	3'-3'	137	PC/PC	pentatricopeptide (PPR) repeat-containing protein, contains INTERPRO:IPR002885 PPR repeats	phototropic-responsive NPH3 family protein, contains NPH3 family domain, Pfam:PF03000
AT1G50440	AT1G50450	3'-3'	123	PC/PC	zinc finger (C3HC4-type RING finger) family protein, contains Pfam profile: PF00097 zinc finger, C3HC4 type (RING finger)	expressed protein
AT1G50480	AT1G50490	3'-3'	528	PC/PC	formate--tetrahydrofolate ligase / 10-formyltetrahydrofolate synthetase (THFS), identical to 10-formyltetrahydrofolate synthetase (Arabidopsis thaliana) GI:5921663	ubiquitin-conjugating enzyme 20 (UBC20), nearly identical to ubiquitin-conjugating enzyme UBC20 (Arabidopsis thaliana) GI:22530867; contains Pfam profile PF00179: Ubiquitin-conjugating enzyme
AT1G50560	AT1G50570	3'-3'	1727	PC/PC	cytochrome P450, putative, similar to CYTOCHROME P450 93A3 (P450 CP5) (SP:O81973) (Glycine max)	similar to C2 domain-containing protein [Arabidopsis thaliana] (TAIR:At5g55530.2); similar to C2 domain-containing protein [Arabidopsis thaliana] (TAIR:At5g55530.3); similar to C2 domain-containing protein [Arabidopsis thaliana] (TAIR:At5g55530.1); similar to unknown protein [Oryza sativa (japonica cultivar-group)] (GB:NP_911888.1); contains InterPro domain C2 domain (InterPro:IPR000008)
AT1G50900	AT1G50910	3'-3'	122	PC/PC	expressed protein	expressed protein
AT1G51390	AT1G51400	Enclosing	521	PC/PC	similar to nitrogen fixation NifU-like family protein [Arabidopsis thaliana] (TAIR:At3g20970.1); similar to hypothetical protein UM04972.1 [Ustilago maydis 521] (GB:EAK85802.1); contains InterPro domain Nitrogen-fixing NifU, C-terminal (InterPro:IPR001075)	photosystem II 5 kD protein, 100% identical to GI:4836947 (F5D21.10)
AT1G51540	AT1G51550	3'-3'	641	PC/PC	kelch repeat-containing protein, contains Pfam profile PF01344: Kelch motif	F-box family protein, similar to F-box ZEITLUPE/FKF/LKP/ADAGIO proteins e.g. GI:13487068 from (Arabidopsis thaliana)
AT1G51720	AT1G51730	3'-3'	30	PC/PC	glutamate dehydrogenase, putative, similar to NADP-specific glutatamate dehydrogenase (NADP-GDH) SP:P28724 (Giardia lamblia (Giardia intestinalis))	RWD domain-containing protein, contains Pfam profile PF05773: RWD domain; similar to GCN2 eIF2alpha kinase (GI:6066585) (Mus musculus); similar to GCN2beta (GI:10764163) (Mus musculus); similar to RING finger protein 25 (RING finger protein AO7) (Swiss-Prot:Q9QZR0) (Mus musculus); similar to RING finger protein 25 (Swiss-Prot:Q96BH1) (Homo sapiens)
AT1G52010	AT1G52020	3'-3'	44	PC/transp	Mutator-like transposase family, has a 2.8e-81 P-value blast match to O65231 /281-442 Pfam PF03108 MuDR family transposase (MuDr-element domain)	pseudogene, Ulp1 protease family, contains Pfam profile PF02902: Ulp1 protease family, C-terminal catalytic domain; similar to At3g24380, At5g36840, At5g35010, At3g42740, At4g05290, At2g14770, At3g43390, At2g05560, At4g08880, At1g34730, At1g27790, At1g34740, At1g27780, At5g36850, At3g42730, At3g24390, At4g05280, At1g25886, At4g03300
AT1G52087	AT1G52090	3'-3'	72	PC/PC	expressed protein	hypothetical protein
AT1G52500	AT1G52510	3'-3'	1608	PC/PC	formamidopyrimidine-DNA glycolase family protein / mutM, putative (MMH-1), identical to mutM homologue-2 (Arabidopsis thaliana) GP:3550983 PMID:9819050; contains Pfam profile PF01149: Formamidopyrimidine-DNA glycosylase	similar to hydrolase, alpha/beta fold family protein [Arabidopsis thaliana] (TAIR:At4g12830.1); similar to alpha/beta hydrolase [Oryza sativa] (GB:CAD23147.1); contains InterPro domain Esterase/lipase/thioesterase (InterPro:IPR000379); contains InterPro domain Epoxide hydrolase (InterPro:IPR000639); contains InterPro domain Alpha/beta hydrolase (InterPro:IPR003089); contains InterPro domain Alpha…
AT1G52530	AT1G52540	3'-3'	733	PC/PC	similar to LIG1 [Physarum polycephalum] (GB:AAF65575.1); contains InterPro domain Hus1-like protein (InterPro:IPR007150)	protein kinase, putative, contains protein kinase domain, Pfam:PF00069
AT1G52580	AT1G52590	3'-3'	44	PC/PC	rhomboid family protein, contains PFAM domain PF01694, Rhomboid family	expressed protein
AT1G52690	AT1G52695	3'-3'	297	PC/PC	late embryogenesis abundant protein, putative / LEA protein, putative, similar to SP:P13934 Late embryogenesis abundant protein 76 (LEA 76) {Brassica napus}; contains Pfam profile PF02987: Late embryogenesis abundant protein	phospholipase/carboxylesterase family protein, contains Pfam profile: PF02230 phospholipase/carboxylesterase; supported by full length cDNA gi:26450919 from (Arabidopsis thaliana)
AT1G53120	AT1G53130	3'-3'	40	PC/PC	RNA-binding S4 domain-containing protein	stigma-specific Stig1 family protein, similar to stigma-specific protein STIG1 (Nicotiana tabacum) GI:496647; contains Pfam profile PF04885: Stigma-specific protein, Stig1
AT1G53270	AT1G53280	3'-3'	351	PC/PC	ABC transporter family protein, contains similarity to ABC transporter GI:10280532 from (Homo sapiens)	DJ-1 family protein, similar to DJ-1 protein (Homo sapiens) GI:1780755; similar to DJ-1 beta (GI:18642508) (Drosophila melanogaster); contains Pfam profile: PF01965 ThiJ/PfpI family; TIGRFAM TIGR01383: DJ-1 family protein
AT1G53400	AT1G53410	Enclosing	72	PC/tRNA	expressed protein	tRNA-Cys (anticodon: GCA)
AT1G53440	AT1G53450	3'-3'	557	PC/PC	leucine-rich repeat family protein / protein kinase family protein, contains Pfam domains PF00560: Leucine Rich Repeat and PF00069: Protein kinase domain	expressed protein
AT1G54130	AT1G54140	3'-3'	84	PC/PC	RelA/SpoT protein, putative (RSH3), identical to RSH3 (RelA/SpoT homolog) GI:7141308 from (Arabidopsis thaliana); contains Pfam profiles PF01966: HD domain, PF04607: Region found in RelA / SpoT proteins	transcription initiation factor IID (TFIID) 31 kDa subunit (TAFII-31) family protein, contains Pfam profile: PF02291 transcription initiation factor IID, 31kD subunit
AT1G54150	AT1G54160	3'-3'	363	PC/PC	zinc finger (C3HC4-type RING finger) family protein, contains Pfam profile: PF00097 zinc finger, C3HC4 type (RING finger)	CCAAT-binding transcription factor (CBF-B/NF-YA) family protein, contains Pfam profile: PF02045 CCAAT-binding transcription factor (CBF-B/NF-YA) subunit B
AT1G54310	AT1G54320	3'-3'	40	PC/PC	expressed protein	LEM3 (ligand-effect modulator 3) family protein / CDC50 family protein, Similar to GI:11994416; GI:4966357; GI:4835763; GI:9757735 from (Arabidopsis thaliana)
AT1G54360	AT1G54370	3'-3'	174	PC/PC	similar to TATA box-binding protein-associated factor (TAF) family protein [Arabidopsis thaliana] (TAIR:At1g04950.1); similar to TATA box-binding protein-associated factor (TAF) family protein [Arabidopsis thaliana] (TAIR:At1g04950.2); similar to SPCC16C4.18c [Schizosaccharomyces pombe] (GB:CAA20756.1); contains InterPro domain Histone-fold/TFIID-TAF/NF-Y (InterPro:IPR007124); contains InterPro d…	sodium proton exchanger, putative (NHX5), contains similarity to Na+/H+ antiporter GI:1655701 from (Xenopus laevis); Member of The Monovalent Cation:Proton Antiporter (CPA1) Family, PMID:11500563; contains non-consensus AT-AC splice sites at introns 3 and 10
AT1G54680	AT1G54690	3'-3'	167	PC/PC	expressed protein	histone H2A, putative, strong similarity to histone H2A GI:3204129 SP:O65759 from Cicer arietinum, Picea abies SP:P35063; contains Pfam profile PF00125 Core histone H2A/H2B/H3/H4
AT1G54780	AT1G54790	3'-3'	455	PC/PC	thylakoid lumen 18.3 kDa protein, SP:Q9ZVL6	GDSL-motif lipase/hydrolase family protein, similar to early nodulin ENOD8 (Medicago sativa) GI:304037, elicitor-induced glycoprotein iEP4 (Daucus carota) GI:1911765, lanatoside 15'-O-acetylesterase (Digitalis lanata) GI:3688284; contains InterPro Entry IPR001087 Lipolytic enzyme, G-D-S-L family
AT1G54830	AT1G54840	3'-3'	565	PC/PC	CCAAT-box binding transcription factor Hap5a, putative, similar to heme activated protein GI:6289057 from (Arabidopsis thaliana) GI:14577940 CCAAT-binding protein subunit HAP5 {Hypocrea jecorina} similar to Transcription factor GB:CAA74053 GI:2398533 from (Arabidopsis thaliana) similarity to transcription factor Hap5a similar to transcription factor Hap5a (Arabidopsis thaliana)(GI:6523090)	expressed protein
AT1G55265	AT1G55270	Enclosing	689	PC/PC	expressed protein, contains Pfam profile PF04398: Protein of unknown function, DUF538	kelch repeat-containing F-box family protein, similar to SKP1 interacting partner 4 (Arabidopsis thaliana) GI:10716953; contains Pfam profiles PF01344: Kelch motif, PF00646: F-box domain
AT1G56000	AT1G56010	3'-3'	591	PC/PC	amine oxidase-related, contains Pfam profile PF01593: amine oxidase, flavin-containing	transcription activator NAC1 (NAC1), contains Pfam PF02365: No apical meristem (NAM) domain; identical to NAC1 GB:AAF21437 GI:6649236 from (Arabidopsis thaliana)
AT1G59710	AT1G59720	3'-3'	317	PC/PC	expressed protein, contains Pfam profile: PF04601 protein of unknown function (DUF569	pentatricopeptide (PPR) repeat-containing protein, contains Pfam profile PF01535: PPR repeat
AT1G59840	AT1G59850	3'-3'	871	PC/PC	expressed protein	expressed protein
AT1G60220	AT1G60230	3'-3'	68	PC/PC	similar to Ulp1 protease family protein [Arabidopsis thaliana] (TAIR:At1g10570.2); similar to Ulp1 protease family protein [Arabidopsis thaliana] (TAIR:At1g10570.1); similar to OSJNBb0021A09.14 [Oryza sativa (japonica cultivar-group)] (GB:NP_916015.1); contains InterPro domain SUMO/Sentrin/Ubl1 specific protease (InterPro:IPR003653)	radical SAM domain-containing protein, contains Pfam profile PF04055: radical SAM domain protein
AT1G60420	AT1G60430	3'-3'	269	PC/PC	DC1 domain-containing protein, contains Pfam domain PF03107: DC1 domain	ARP2/3 complex 21 kDa subunit family, contains Pfam PF04062: P21-ARC (ARP2/3 complex 21 kDa subunit); similar to Arp2/3 complex subunit p21-Arc (GI:6983853) (Mus musculus); similar to ARP2/3 complex 21 kDa subunit (P21-ARC) (Actin-related protein 2/3 complex subunit 3) (Swiss-Prot:O15145) (Homo sapiens); similar to Chain E, Crystal Structure Of Arp23 COMPLEX Length(GI:17943203) (
AT1G60460	AT1G60470	3'-3'	414	PC/PC	expressed protein	galactinol synthase, putative, similar to galactinol synthase GI:5608497 from (Ajuga reptans)
AT1G60670	AT1G60680	3'-3'	499	PC/PC	expressed protein, similar to expressed protein [Arabidopsis thaliana] (TAIR:At1g10820.2); similar to unknown protein [Oryza sativa (japonica cultivar-group)] (GB:XP_466887.1)	aldo/keto reductase family protein, contains Pfam profile PF00248: oxidoreductase, aldo/keto reductase family
AT1G61150	AT1G61160	3'-3'	598	PC/PC	expressed protein, similar to Protein C20orf11 (Swiss-Prot:Q9NWU2) (Homo sapiens)	expressed protein
AT1G62240	AT1G62250	3'-3'	402	PC/PC	expressed protein	expressed protein
AT1G62600	AT1G62610	3'-3'	496	PC/PC	flavin-containing monooxygenase family protein / FMO family protein, low similarity to flavin-containing monooxygenase 2 from Cavia porcellus (SP:P36366); contains Pfam profile PF00743 Flavin-binding monooxygenase-like	similar to short-chain dehydrogenase/reductase (SDR) family protein [Arabidopsis thaliana] (TAIR:At1g63380.1); similar to putative short-chain type alcohol dehydrogenase [Solanum tuberosum] (GB:AAK29646.1); contains InterPro domain Glucose/ribitol dehydrogenase (InterPro:IPR002347); contains InterPro domain Short-chain dehydrogenase/reductase SDR (InterPro:IPR002198)
AT1G62620	AT1G62610	5'-5'	584	PC/PC	flavin-containing monooxygenase family protein / FMO family protein, similar to flavin-containing monooxygenase 3 (FMO3) from Rattus norvegicus (GI:12006730), FMO1 from Canis familiaris) (GI:15420722), FMO1 from Homo sapiens (SP:Q01740); contains Pfam profile: PF00743 Flavin-binding monooxygenase-like	similar to short-chain dehydrogenase/reductase (SDR) family protein [Arabidopsis thaliana] (TAIR:At1g63380.1); similar to putative short-chain type alcohol dehydrogenase [Solanum tuberosum] (GB:AAK29646.1); contains InterPro domain Glucose/ribitol dehydrogenase (InterPro:IPR002347); contains InterPro domain Short-chain dehydrogenase/reductase SDR (InterPro:IPR002198)
AT1G62720	AT1G62730	3'-3'	391	PC/PC	pentatricopeptide (PPR) repeat-containing protein, contains multiple PPR repeats Pfam Profile: PF01535	expressed protein
AT1G62740	AT1G62750	3'-3'	351	PC/PC	stress-inducible protein, putative, similar to sti (stress inducible protein) (Glycine max) GI:872116; contains Pfam profile PF00515 TPR Domain	elongation factor Tu family protein, similar to elongation factor G SP:P34811 (Glycine max (Soybean))
AT1G62790	AT1G62800	3'-3'	180	PC/PC	protease inhibitor/seed storage/lipid transfer protein (LTP) family protein, contains Pfam protease inhibitor/seed storage/LTP family domain PF00234	aspartate aminotransferase, cytoplasmic isozyme 2 / transaminase A (ASP4), identical to aspartate aminotransferase, cytoplasmic isozyme 2 SP:P46646 (Arabidopsis thaliana)
AT1G63760	AT1G63770	3'-3'	107	PC/PC	pseudogene, ARI protein, similar to ARI protein (A Drosophila RING Finger Motif Involved in Axonal Path-finding in the Central Nervous System) GB:CAA66953 (Drosophila melanogaster); blastp match of 86% identity and 5.3e-235 P-value to GP:6850317:gb:AAF29394.1:AC009999_14:AC009999 Contains similarity to Ariadne-2 protein from Drosophila melanogaster gb:AJ010169 and contains an IBR PF:01485 and a z…	peptidase M1 family protein, similar to SP:P04825 Aminopeptidase N (EC 3.4.11.2) (Alpha-aminoacylpeptide hydrolase) {Escherichia coli}; contains Pfam profile PF01433: Peptidase family M1
AT1G63980	AT1G63990	3'-3'	461	PC/PC	similar to aldose 1-epimerase family protein [Arabidopsis thaliana] (TAIR:At5g15140.1); similar to CG11180-PA [Drosophila melanogaster] (GB:NP_611495.1); contains InterPro domain D111/G-patch domain (InterPro:IPR000467)	DNA topoisomerase VIA, putative (SPO11-2), similar to topoisomerase 6 subunit A (spo11) (Arabidopsis thaliana) GI:12331186; contains Pfam profile PF04406: Type IIB DNA topoisomerase; identical to cDNA putative topoisomerase VIA (SPO11 gene 2) GI:7270976
AT1G64185	AT1G64190	3'-3'	457	PC/PC	lactoylglutathione lyase family protein / glyoxalase I family protein, contains Pfam domain PF00903: glyoxalase family protein	6-phosphogluconate dehydrogenase family protein, contains Pfam profiles: PF00393 6-phosphogluconate dehydrogenase C-terminal domain, PF03446 NAD binding domain of 6-phosphogluconate
AT1G64270	AT1G64280	3'-3'	38	PC/transp	Mutator-like transposase family, has a 1.0e-06 P-value blast match to GB:AAA21566 mudrA of transposon="MuDR" (MuDr-element) (Zea mays)	regulatory protein (NPR1), identical to regulatory protein NPR1 (nonexpresser of PR genes 1, NPR1; noninducible immunity 1, Nim1; salicylic acid insensitive 1, Sai1) (Arabidopsis thaliana) SWISS-PROT:P93002
AT1G64630	AT1G64640	3'-3'	1104	PC/PC	protein kinase family protein, contains eukaryotic protein kinase domain, INTERPRO:IPR000719; contains serine/threonine protein kinases active-site signature, PROSITE:PS00108	plastocyanin-like domain-containing protein, contains InterPro:IPR003245 plastocyanin-like domain
AT1G64960	AT1G64970	3'-3'	663	PC/PC	expressed protein	expressed protein
AT1G65080	AT1G65090	3'-3'	42	PC/PC	OXA1 family protein, contains Pfam PF02096: 60Kd inner membrane protein; similar to AtOXA1 (GI:6624207) (Arabidopsis thaliana)	similar to hypothetical protein [Arabidopsis thaliana] (TAIR:At5g36100.1); similar to glutamic acid-rich protein cNBL1700 [Trichinella spiralis] (GB:AAM19760.1)
AT1G65230	AT1G65240	3'-3'	36	PC/PC	expressed protein	aspartyl protease family protein, contains Pfam PF00026: Eukaryotic aspartyl protease profile; similar to CND41, chloroplast nucleoid DNA binding protein (GI:2541876) (Nicotiana tabacum)
AT1G65410	AT1G65420	3'-3'	111	PC/PC	ABC transporter family protein, contains similarity to toluene tolerance protein Ttg2A GI:4336798 from (Pseudomonas putida)	expressed protein, contains Pfam profile PF04483: Protein of unknown function (DUF565)
AT1G65960	AT1G65970	3'-3'	836	PC/PC	similar to glutamate decarboxylase 1 (GAD 1) [Arabidopsis thaliana] (TAIR:At5g17330.1); similar to glutamate decarboxylase [Nicotiana tabacum] (GB:AAM48129.1); similar to DCE_PETHY Glutamate decarboxylase (GAD) (GB:Q07346); contains InterPro domain Pyridoxal-dependent decarboxylase (InterPro:IPR002129)	peroxiredoxin type 2, putative, strong similarity to type 2 peroxiredoxin (Brassica rapa subsp. pekinensis) GI:4928472; contains Pfam profile: PF00578 AhpC/TSA (alkyl hydroperoxide reductase and thiol-specific antioxidant) family
AT1G66510	AT1G66520	3'-3'	493	PC/PC	AAR2 protein family, contains Pfam profile PF05282: AAR2 protein	formyltransferase, putative, similar to methionyl-tRNA formyltransferase (strain N315- Staphylococcus aureus) SWISS-PROT:Q99UQ2
AT1G66930	AT1G66940	3'-3'	42	PC/PC	serine/threonine protein kinase family protein, contains Pfam PF00069: Protein kinase domain	similar to serine/threonine protein kinase, putative [Arabidopsis thaliana] (TAIR:At1g66920.1); similar to P0034C09.11 [Oryza sativa (japonica cultivar-group)] (GB:NP_917027.1); similar to receptor serine/threonine kinase PR5K-like [Oryza sativa (japonica cultivar-group)] (GB:BAD82485.1)
AT1G67570	AT1G67580	3'-3'	668	PC/PC	expressed protein	protein kinase family protein, contains protein kinase domain, Pfam:PF00069
AT1G67820	AT1G67830	3'-3'	734	PC/PC	protein phosphatase 2C, putative / PP2C, putative, similar to protein phosphatase 2C emb:CAA72341.1	GDSL-motif lipase/hydrolase family protein, similar to early nodulin ENOD8 (Medicago sativa) GI:304037, elicitor-induced glycoprotein iEP4 (Daucus carota) GI:1911765, lanatoside 15'-O-acetylesterase (Digitalis lanata) GI:3688284; contains Pfam profile PF00657: Lipase/Acylhydrolase with GDSL-like motif
AT1G67920	AT1G67930	3'-3'	582	PC/PC	expressed protein	Golgi transport complex protein-related, similar to golgi transport complex protein (GTC90) GB:5453670 (Homo sapiens) (stimulates in vitro Golgi transport J. Biol. Chem. 273 (45), 29565-29576 (1998))
AT1G67940	AT1G67950	3'-3'	920	PC/PC	ABC transporter family protein, similar to ABC transporters: GB:BAA77876 (Escherichia coli), GB:P07655 (Escherichia coli); contains Pfam profile: PF00005 ABC transporter	RNA recognition motif (RRM)-containing protein
AT1G68290	AT1G68300	3'-3'	95	PC/PC	bifunctional nuclease, putative, similar to bifunctional nuclease (Zinnia elegans) gi:4099833:gb:AAD00694	universal stress protein (USP) family protein, similar to ER6 protein (Lycopersicon esculentum) GI:5669654; contains Pfam profile PF00582: universal stress protein family
AT1G68585	AT1G68590	3'-3'	461	PC/PC	expressed protein	plastid-specific 30S ribosomal protein 3, putative / PSRP-3, putative, similar to SP:P82412 Plastid-specific 30S ribosomal protein 3, chloroplast precursor (PSRP-3) {Spinacia oleracea}; contains Pfam profile PF04839: Plastid and cyanobacterial ribosomal protein (PSRP-3 / Ycf65)
AT1G68650	AT1G68660	3'-3'	24	PC/PC	expressed protein, contains Pfam profile PF01169: Uncharacterized protein family UPF0016	expressed protein
AT1G68935	AT1G68940	3'-3'	1094	PC/PC	expressed protein	armadillo/beta-catenin repeat protein-related / U-box domain-containing protein, ; contains Pfam profile PF04564: U-box domain
AT1G68980	AT1G68990	3'-3'	239	PC/PC	pentatricopeptide (PPR) repeat-containing protein, contains Pfam profile PF01535: PPR repeat	DNA-directed RNA polymerase, mitochondrial (RPOMT), identical to SP:P92969 DNA-directed RNA polymerase, mitochondrial precursor (EC 2.7.7.6) {Arabidopsis thaliana}
AT1G69060	AT1G69070	3'-3'	139	PC/PC	expressed protein	expressed protein
AT1G69170	AT1G69180	Enclosing	1595	PC/PC	squamosa promoter-binding protein-like 6 (SPL6), identical to squamosa promoter binding protein-like 6 (Arabidopsis thaliana) GI:5931683; contains Pfam profile PF03110: SBP domain	transcription factor CRC (CRABS CLAW), identical to transcription factor CRC (CRABS CLAW) GI:4836698 (Arabidopsis thaliana)
AT1G69200	AT1G69210	3'-3'	764	PC/PC	pfkB-type carbohydrate kinase family protein, contains Pfam profile: PF00294 pfkB family carbohydrate kinase	expressed protein
AT1G69260	AT1G69270	3'-3'	766	PC/PC	expressed protein	leucine-rich repeat family protein / protein kinase family protein, contains Pfam domains PF00560: Leucine Rich Repeat and PF00069: Protein kinase domain
AT1G69370	AT1G69380	3'-3'	387	PC/PC	chorismate mutase, putative, similar to gi:5732016 and SP:P42738; contains Pfam profile: PF01817: Chorismate mutase	expressed protein, predicated by genscan+
AT1G69720	AT1G69730	3'-3'	1000	PC/PC	heme oxygenase 3 (HO3), similar to heme oxygenase 3 (Arabidopsis thaliana) gi:14485563:gb:AAK63006	protein kinase family protein, contains Pfam profile: PF00069 Eukaryotic protein kinase domain
AT1G70060	AT1G70070	3'-3'	282	PC/PC	paired amphipathic helix repeat-containing protein, similar to transcription co-repressor Sin3 (Xenopus laevis) GI:4960210; contains Pfam profile PF02671: Paired amphipathic helix repeat	DEAD/DEAH box helicase, putative, similar to SP:P35207 Antiviral protein SKI2 {Saccharomyces cerevisiae}; contains Pfam profiles PF00270: DEAD/DEAH box helicase, PF00271: Helicase conserved C-terminal domain
AT1G70330	AT1G70340	3'-3'	859	PC/PC	equilibrative nucleoside transporter family protein, contains similarity to SWISS-PROT:Q14542 equilibrative nucleoside transporter 2 (Equilibrative nitrobenzylmercaptopurine riboside-insensitive nucleoside transporter, Equilibrative NBMPR-insensitive nucleoside transporter, Nucleoside transporter, ei-type, 36 kDa nucleolar protein HNP36, Hydrophobic nucleolar protein, 36 kDa, Delayed-early respon…	expressed protein
AT1G70760	AT1G70770	3'-3'	659	PC/PC	inorganic carbon transport protein-related, contains weak similarity to Swiss-Prot:P27372 inorganic carbon transport protein (Synechocystis sp.)	expressed protein
AT1G71180	AT1G71190	3'-3'	300	PC/PC	6-phosphogluconate dehydrogenase NAD-binding domain-containing protein, similar to SP:P23523 2-hydroxy-3-oxopropionate reductase (EC 1.1.1.60) (Tartronate semialdehyde reductase) {Escherichia coli}; contains Pfam profile PF03446: NAD binding domain of 6-phosphogluconate dehydrogenase	expressed protein
AT1G71300	AT1G71310	3'-3'	596	PC/PC	Vps52/Sac2 family protein, similar to SP:P39904 SAC2 protein {Saccharomyces cerevisiae}; contains Pfam profile PF04129: Vps52 / Sac2 family	expressed protein
AT1G71430	AT1G71440	3'-3'	677	PC/PC	expressed protein	tubulin folding cofactor E / Pfifferling (PFI), almost identical to tubulin folding cofactor E (Pfifferling; PFI) GI:20514267 from (Arabidopsis thaliana); identical to cDNA tubulin folding cofactor E, GI:20514266
AT1G71480	AT1G71490	3'-3'	409	PC/PC	nuclear transport factor 2 (NTF2) family protein, contains Pfam domain, PF02136: Nuclear transport factor 2 (NTF2) domain	pentatricopeptide (PPR) repeat-containing protein, contains Pfam profile PF01535: PPR repeat
AT1G71690	AT1G71691	3'-3'	313	PC/PC	expressed protein, contains Pfam profile PF04669: Protein of unknown function (DUF579)	GDSL-motif lipase/hydrolase family protein, similar to family II lipases EXL3 GI:15054386, EXL1 GI:15054382 from (Arabidopsis thaliana); contains Pfam profile: PF00657 Lipase Acylhydrolase with GDSL-like motif
AT1G71940	AT1G71950	3'-3'	47	PC/PC	expressed protein	expressed protein, similar to Pi starvation-induced protein GB:BAA06151 from (Nicotiana tabacum)
AT1G72030	AT1G72040	3'-3'	310	PC/PC	GCN5-related N-acetyltransferase (GNAT) family protein, contains Pfam profile PF00583: acetyltransferase, GNAT family	deoxynucleoside kinase family, contains Pfam profile: PF01712 deoxynucleoside kinase
AT1G72060	AT1G72070	3'-3'	385	PC/PC	expressed protein	DNAJ heat shock N-terminal domain-containing protein, similar to TCJ2 (Trypanosoma cruzi) GI:886414; contains Pfam profile: PF00226: DnaJ domain
AT1G72180	AT1G72190	3'-3'	560	PC/PC	leucine-rich repeat transmembrane protein kinase, putative, similar to GI:3641252 from (Malus x domestica) (Plant Mol. Biol. 40 (6), 945-957 (1999))	oxidoreductase family protein, similar to D-3-phosphoglycerate dehydrogenase from Arabidopsis thaliana (SP:O04130), glyoxylate reductase from Homo sapiens (gi:6002730); contains Pfam D-isomer specific 2-hydroxyacid dehydrogenase, NAD binding domain PF02826
AT1G73030	AT1G73040	3'-3'	548	PC/PC	SNF7 family protein, contains Pfam domain, PF03357: SNF7 family	jacalin lectin family protein, similar to jacalin Artocarpus heterophyllus GI:289160, SP:P18674 Agglutinin alpha chain (MPA) Maclura pomifera, SP:P18670 Agglutinin alpha chain (Jacalin alpha chain) Artocarpus integrifolia; contains Pfam profile PF01419 jacalin-like lectin domain
AT1G73190	AT1G73200	3'-3'	314	PC/PC	tonoplast intrinsic protein, alpha / alpha-TIP (TIP3.1), identical to SP:P26587 Tonoplast intrinsic protein, alpha (Alpha TIP) (Arabidopsis thaliana) (Plant Physiol. 99, 561-570 (1992))	expressed protein
AT1G73220	AT1G73230	3'-3'	384	PC/PC	sugar transporter family protein, contains Pfam profile: PF00083 sugar (and other) transporter	nascent polypeptide-associated complex (NAC) domain-containing protein, similar to SP:P20290 Transcription factor BTF3 (RNA polymerase B transcription factor 3) {Homo sapiens}; contains Pfam profile PF01849: NAC domain
AT1G73380	AT1G73390	3'-3'	64	PC/PC	expressed protein	expressed protein
AT1G74300	AT1G74310	3'-3'	1054	PC/PC	esterase/lipase/thioesterase family protein, low similarity to 2-hydroxy-6-oxo-6-phenylhexa-2,4-dienoate hydrolase (Rhodococcus sp. RHA1) GI:8978311; contains Interpro entry IPR000379	heat shock protein 101 (HSP101), identical to heat shock protein 101 GI:6715468 GB:AAF26423 from (Arabidopsis thaliana)
AT1G74360	AT1G74370	3'-3'	854	PC/PC	leucine-rich repeat transmembrane protein kinase, putative, similar to brassinosteroid insensitive 1 GB:AAC49810 (putative receptor protein kinase); contains Pfam profiles: PF00560 Leucine Rich Repeat (17 repeats), PF00069 Eukaryotic protein kinase domain	zinc finger (C3HC4-type RING finger) family protein, contains Pfam profile: PF00097 zinc finger, C3HC4 type (RING finger)
AT1G74410	AT1G74420	3'-3'	350	PC/PC	zinc finger (C3HC4-type RING finger) family protein, contains Pfam profile: PF00097 zinc finger, C3HC4 type (RING finger)	xyloglucan fucosyltransferase, putative (FUT3), identical to SP:Q9CA71 Probable fucosyltransferase 3 (EC 2.4.1.-) (AtFUT3) {Arabidopsis thaliana}; similar to SP:Q9SWH5 Galactoside 2-alpha-L-fucosyltransferase (EC 2.4.1.69) (Xyloglucan alpha-(1,2)-fucosyltransferase) (AtFUT1) {Arabidopsis thaliana}
AT1G74430	AT1G74440	3'-3'	933	PC/PC	myb family transcription factor (MYB95), contains Pfam profile: PF00249 myb-like DNA-binding domain	expressed protein, similar to YGL010w-like protein GB:AAC32136 (Picea mariana)
AT1G74550	AT1G74560	3'-3'	279	PC/PC	cytochrome P450, putative, similar to cytochrome P450 98A3 (SP:O22203)(Arabidopsis thaliana); cytochrome P450 (GB:O48922) (Glycine max); contains Pfam profile: PF00067 cytochrome P450	similar to nucleosome assembly protein (NAP) family protein [Arabidopsis thaliana] (TAIR:At1g18800.1); similar to nucleosome/chromatin assembly factor A [Zea mays] (GB:AAK67146.1); contains InterPro domain Nucleosome assembly protein (NAP) (InterPro:IPR002164)
AT1G74680	AT1G74690	3'-3'	598	PC/PC	exostosin family protein, contains Pfam profile: PF03016 Exostosin family	calmodulin-binding family protein, low similarity to SF16 protein (Helianthus annuus) GI:560150; contains Pfam profile PF00612: IQ calmodulin-binding motif
AT1G74730	AT1G74740	3'-3'	906	PC/PC	expressed protein	calcium-dependent protein kinase, putative / CDPK, putative, similar to calcium-dependent protein kinase (Arabidopsis thaliana) gi:604880:dbj:BAA04829; contains protein kinase domain, Pfam:PF00069; contains EF hand domain (calcium-binding EF-hand), Pfam:PF00036, INTERPRO:IPR002048
AT1G74900	AT1G74910	3'-3'	21	PC/PC	pentatricopeptide (PPR) repeat-containing protein, contains Pfam profile: PF01535 PPR repeat	ADP-glucose pyrophosphorylase family protein, contains Pfam profile PF00483: Nucleotidyl transferase; low similarity to mannose-1-phosphate guanylyltransferase (Hypocrea jecorina) GI:3323397
AT1G75080	AT1G75090	3'-3'	625	PC/PC	brassinosteroid signalling positive regulator (BZR1), identical to to BZR1 protein (Arabidopsis thaliana) gi:20270971:gb:AAM18490	methyladenine glycosylase family protein, similar to SP:P05100 DNA-3-methyladenine glycosylase I (EC 3.2.2.20) (3-methyladenine-DNA glycosylase I, constitutive) {Escherichia coli}; contains Pfam profile PF03352: Methyladenine glycosylase
AT1G75170	AT1G75180	3'-3'	920	PC/PC	similar to SEC14 cytosolic factor-related [Arabidopsis thaliana] (TAIR:At5g04780.1); similar to putative cellular retinaldehyde-binding protein [Oryza sativa (japonica cultivar-group)] (GB:AAR01635.1); similar to CRAL/TRIO domain, putative [Oryza sativa (japonica cultivar-group)] (GB:AAX95677.1); contains InterPro domain Cellular retinaldehyde-binding)/triple function, C-terminal (InterPro:IPR001…	expressed protein
AT1G75440	AT1G75450	3'-3'	221	PC/PC	ubiquitin-conjugating enzyme 16 (UBC16), E2; identical to gi:2801444, GB:AAC39325 from (Arabidopsis thaliana) (Plant Mol. Biol. 23 (2), 387-396 (1993))	FAD-binding domain-containing protein / cytokinin oxidase family protein, similar to GB:CAA77151 from (Zea mays) (SP:Q9T0N8) (Plant J. 17 (6), 615-626 (1999))
AT1G76050	AT1G76060	3'-3'	747	PC/PC	pseudouridine synthase family protein, contains Pfam profiles: PF00849 RNA pseudouridylate synthase, PF01479: S4 domain	complex 1 family protein / LVR family protein, contains Pfam PF05347: Complex 1 protein (LYR family)
AT1G76140	AT1G76150	3'-3'	71	PC/PC	similar to prolyl oligopeptidase, putative / prolyl endopeptidase, putative / post-proline cleaving enzyme, putative [Arabidopsis thaliana] (TAIR:At1g20380.1); similar to putative prolyl endopeptidase [Oryza sativa (japonica cultivar-group)] (GB:NP_908392.1); similar to OTTHUMP00000040498 [Homo sapiens] (GB:CAH72545.1); similar to OSJNBa0084K11.14 [Oryza sativa (japonica cultivar-group)] (GB:XP_4…	maoC-like dehydratase domain-containing protein, contains similarity to Swiss-Prot:P51659 estradiol 17 beta-dehydrogenase 4 (17-beta-HSD 4) (17-beta-hydroxysteroid dehydrogenase 4) (Homo sapiens); contains Pfam profile PF01575: MaoC like domain
AT1G76260	AT1G76270	3'-3'	947	PC/PC	transducin family protein / WD-40 repeat family protein, contains 6 WD-40 repeats (PF00400); similar to retinoblastoma A associated protein; RbAp48 (GI:3309245) (Xenopus laevis)	expressed protein, contains Pfam PF03138: Plant protein family. The function of this family of plant proteins is unknown; previously annotated as ' auxin-independent growth promoter -related' based on similarity to axi 1 protein (GB:X80301) (GI:559920) from (Nicotiana tabacum), which, due to scienitific fraud was retracted. Retraction in: Schell J. EMBO J 1999 May 17;18(10):2908. PMID:10400497.
AT1G76350	AT1G76360	3'-3'	1182	PC/PC	RWP-RK domain-containing protein, similar to nodule inception protein (Lotus japonicus) GI:6448579; contains Pfam profile: PF02042 RWP-RK domain	protein kinase, putative, similar to protein kinase APK1B, SWISS-PROT:P46573; contains protein kinase domain, Pfam:PF00069
AT1G76390	AT1G76400	3'-3'	300	PC/PC	armadillo/beta-catenin repeat family protein / U-box domain-containing protein, contains Pfam domain, PF00514: Armadillo/beta-catenin-like repeats and Pfam, PF04564: U-box domain	ribophorin I family protein, similar to ribophorin I (Sus scrofa) GI:9857227; contains Pfam profile PF04597: Ribophorin I
AT1G76450	AT1G76460	3'-3'	592	PC/PC	oxygen-evolving complex-related, SP:Q9S720; contains a PsbP domain	RNA recognition motif (RRM)-containing protein, low similarity to RRM-containing protein SEB-4 (Xenopus laevis) GI:8895698; contains Pfam profile: PF00076 RNA recognition motif. (a.k.a. RRM, RBD, or RNP domain)
AT1G76530	AT1G76540	3'-3'	44	PC/PC	auxin efflux carrier family protein, contains auxin efflux carrier domain, Pfam:PF03547	cell division control protein, putative, similar to SWISS-PROT:Q38775, cell division control protein 2 homolog D (Antirrhinum majus); contains protein kinase domain, Pfam:PF00069
AT1G76690	AT1G76700	3'-3'	942	PC/PC	12-oxophytodienoate reductase (OPR2), identical to 12-oxophytodienoate reductase OPR2 GB:AAC78441 (Arabidopsis thaliana)	DNAJ heat shock N-terminal domain-containing protein, similar to SP:P39101 CAJ1 protein, Saccharomyces cerevisiae; contains Pfam profile PF00226 DnaJ domain
AT1G76780	AT1G76790	3'-3'	71	PC/PC	expressed protein, ; expression supported by MPSS	O-methyltransferase family 2 protein, similar to caffeic acid O-methyltransferase (Catharanthus roseus)(GI:18025321), catechol O-methyltransferase GB:CAA55358 (Vanilla planifolia)
AT1G76850	AT1G76860	3'-3'	39	PC/PC	expressed protein	small nuclear ribonucleoprotein, putative / snRNP, putative / Sm protein, putative, similar to SWISS-PROT:Q9Y4Z1 U6 snRNA-associated Sm-like protein LSm3 (MDS017) (Mouse)
AT1G77120	AT1G77122	3'-3'	60	PC/PC	The protein undergoes thiolation following treatment with the oxidant tert-butylhydroperoxide.	expressed protein
AT1G77765	AT1G77770	3'-3'	33	PC/PC	expressed protein	expressed protein
AT1G78050	AT1G78060	3'-3'	603	PC/PC	phosphoglycerate/bisphosphoglycerate mutase family protein, similar to SP:P31217 Phosphoglycerate mutase 1 (EC 5.4.2.1) {Escherichia coli O157:H7}; contains Pfam profile PF00300: phosphoglycerate mutase family	glycosyl hydrolase family 3 protein, similar to xylosidase GI:2102655 from (Aspergillus niger)
AT1G78130	AT1G78140	3'-3'	584	PC/PC	transporter-related, low similarity to spinster type III (Drosophila melanogaster) GI:12003974; contains Pfam profile: PF00083 major facilitator superfamily protein	methyltransferase-related, similar to Probable delta(24)-sterol C-methyltransferase (Swiss-Prot:O14321) (Schizosaccharomyces pombe); similar to C5-O-methyltransferase (GI:5921167) (Streptomyces avermitilis); similar to S-adenosyl-methionine-sterol-C- methyltransferase (GI:3560474) (Nicotiana tabacum)
AT1G78180	AT1G78190	3'-3'	356	PC/PC	mitochondrial substrate carrier family protein, contains Pfam profile: PF00153 mitochondrial carrier protein	expressed protein
AT1G78280	AT1G78290	3'-3'	1161	PC/PC	transcription factor jumonji (jmjC) domain-containing protein, contains Pfam PF00646: F-box domain; contains Pfam PF02373: jmjC domain; similar to apoptotic cell clearance receptor PtdSerR (GI:11037740) (Mus musculus)	serine/threonine protein kinase, putative, similar to serine-threonine protein kinase (Triticum aestivum) gi:2055374:gb:AAB58348
AT1G78570	AT1G78580	3'-3'	2027	PC/PC	similar to NAD-dependent epimerase/dehydratase family protein [Arabidopsis thaliana] (TAIR:At3g14790.1); similar to NAD-dependent epimerase/dehydratase family protein [Arabidopsis thaliana] (TAIR:At1g53500.1); similar to dTDP-D-glucose 4,6-dehydratase, putative [Entamoeba histolytica HM-1:IMSS] (GB:EAL47103.1); contains InterPro domain NAD-dependent epimerase/dehydratase (InterPro:IPR001509)	alpha, alpha-trehalose-phosphate synthase, UDP-forming, putative / trehalose-6-phosphate synthase, putative / UDP-glucose-glucosephosphate glucosyltransferase, putative, similar to trehalose-6-phosphate synthase SL-TPS/P (Selaginella lepidophylla) GI:4100325; contains Pfam profiles PF00982: Glycosyltransferase family 20, PF02358: Trehalose-phosphatase
AT1G78770	AT1G78780	3'-3'	104	PC/PC	cell division cycle family protein, similar to cell division cycle protein GI:603230 from (Homo sapiens); contains Pfam profile PF00515 TPR Domain 148977 (apparently not full-length).	pathogenesis-related family protein, contains similarity to pathogen-related protein (GI:499073) (Swiss-Prot:P16273) (Hordeum vulgare)
AT1G78970	AT1G78980	3'-3'	158	PC/PC	lupeol synthase (LUP1) / 2,3-oxidosqualene-triterpenoid cyclase, identical to lupeol synthase GI:1762150 from (Arabidopsis thaliana), 2,3-oxidosqualene-triterpenoid cyclase (Arabidopsis thaliana) GI:2738027; contains Pfam profile PF00432: Prenyltransferase and squalene oxidase repeat; contains TIGRfam profile TIGR01787: squalene/oxidosqualene cyclases; identical to cDNA 2,3-oxidosqualene-triterpe…	similar to leucine-rich repeat transmembrane protein kinase, putative [Arabidopsis thaliana] (TAIR:At3g13065.1); similar to Putative leucine-rich repeat transmembrane protein kinase 1 [Oryza sativa] (GB:XP_470566.1); similar to putative leucine-rich repeat transmembrane protein kinase [Oryza sativa (japonica cultivar-group)] (GB:AAO72637.1); contains InterPro domain Tyrosine protein kinase (Inter…
AT1G79270	AT1G79280	3'-3'	517	PC/PC	expressed protein, contains Pfam profile PF04146: YT521-B-like family	expressed protein, weak similarity to Nucleoprotein TPR (Swiss-Prot:P12270) (Homo sapiens)
AT1G79380	AT1G79390	3'-3'	583	PC/PC	copine-related, low similarity to SP:Q99829 Copine I {Homo sapiens}	expressed protein
AT1G79560	AT1G79570	3'-3'	429	PC/PC	encodes an FtsH protease that is localized to the chloroplast	protein kinase family protein, low similarity to EDR1 (Arabidopsis thaliana) GI:11127925
AT1G79660	AT1G79670	3'-3'	518	PC/PC	expressed protein	wall-associated kinase, putative, similar to wall-associated kinase 4 GI:3355308 from (Arabidopsis thaliana); isoform contains non-consensus AT-acceptor splice site.
AT1G79690	AT1G79700	3'-3'	872	PC/PC	MutT/nudix family protein, contains Pfam NUDIX domain (PF00293); very low similarity to Chain A and Chain B of Escherichia coli isopentenyl diphosphate:dimethylallyl diphosphate isomerase (gi:15826361) (gi:15826360)	ovule development protein, putative, similar to ovule development protein AINTEGUMENTA (GI:1209099) (Arabidopsis thaliana)
AT1G79780	AT1G79790	3'-3'	489	PC/PC	integral membrane protein, putative, contains 1 transmembrane domain; contains plant integral membrane protein domain, TIGR01569; contains Pfam PF04535 : Domain of unknown function (DUF588); similar to putative ethylene responsive element binding protein (GI:22135858) (Arabidopsis thaliana)	haloacid dehalogenase-like hydrolase family protein, contains InterPro accession IPR005834: Haloacid dehalogenase-like hydrolase
AT1G79810	AT1G79820	3'-3'	721	PC/PC	Pex2/Pex12 N-terminal domain-containing protein / zinc finger (C3HC4-type RING finger) family protein, contains Pfam profiles PF00097: zinc finger C3HC4 type (RING finger), PF04757: Pex2/Pex12 amino terminal region	similar to hexose transporter, putative [Arabidopsis thaliana] (TAIR:At1g67300.1); similar to putative sugar transporter [Oryza sativa (japonica cultivar-group)] (GB:XP_464929.1); contains InterPro domain Sugar transporter superfamily (InterPro:IPR005829); contains InterPro domain Major facilitator superfamily (MFS) (InterPro:IPR007114); contains InterPro domain General substrate transporter (Int…
AT1G79890	AT1G79900	3'-3'	125	PC/PC	helicase-related, similar to CHL1 potential helicase protein (GI:2632247) (Homo sapiens); similar to helicase GB:AAB06962 (Homo sapiens)	mitochondrial substrate carrier family protein, contains Pfam profile: PF00153 mitochondrial carrier protein
AT1G80400	AT1G80410	3'-3'	555	PC/PC	zinc finger (C3HC4-type RING finger) family protein, low similarity to SP:Q90972 RING finger protein 13 {Gallus gallus}; contains Pfam profile: PF00097 zinc finger, C3HC4 type (RING finger)	acetyltransferase-related, low similarity to acetyltransferase Tubedown-1 (Mus musculus) GI:8497318, N-TERMINAL ACETYLTRANSFERASE GB:P12945 from (Saccharomyces cerevisiae); contains Pfam profile PF00515 TPR Domain
AT1G80750	AT1G80760	3'-3'	26	PC/PC	60S ribosomal protein L7 (RPL7A), similar to ribosomal protein L7 GB:AAA03081 GI:307388 from (Homo sapiens)	major intrinsic family protein / MIP family protein, contains Pfam profile: MIP PF00230
AT1G80890	AT1G80900	3'-3'	288	PC/PC	expressed protein	magnesium transporter CorA-like family protein (MGT1) (MRS2), low similarity to SP:Q01926 RNA splicing protein MRS2, mitochondrial precursor {Saccharomyces cerevisiae}; contains Pfam profile PF01544: CorA-like Mg2+ transporter protein
AT1G80910	AT1G80920	3'-3'	399	PC/PC	expressed protein	DNAJ heat shock N-terminal domain-containing protein, similar to SP:Q05646 Chaperone protein dnaJ Erysipelothrix rhusiopathiae, SP:P45555 Chaperone protein dnaJ (HSP40) Staphylococcus aureus; contains Pfam profile PF00226 DnaJ domain
AT2G01100	AT2G01110	3'-3'	31	PC/PC	expressed protein	thylakoid membrane formation protein / cpTatC (APG2), identical to thylakoid membrane formation protein (cpTatC) GI:15004994 from (Arabidopsis thaliana); contains Pfam profile PF00902: MttB family; identical to cDNA apg2 for cpTatC GI:15004993
AT2G01270	AT2G01275	3'-3'	424	PC/PC	Encodes a protein disulfide isomerase-like (PDIL) protein, a member of a multigene family within the thioredoxin (TRX) superfamily. This protein also belongs to the quiescin-sulfhydryl oxidase (QSOX) family, which possess an Erv1-like domain at the COOH terminus in addition to a TRX domain.	similar to zinc finger (C3HC4-type RING finger) family protein [Arabidopsis thaliana] (TAIR:At5g38070.1); similar to unknown protein [Oryza sativa (japonica cultivar-group)] (GB:XP_475867.1); contains InterPro domain Cytochrome c heme-binding site (InterPro:IPR000345); contains InterPro domain Zn-finger, RING (InterPro:IPR001841)
AT2G01340	AT2G01350	3'-3'	283	PC/PC	expressed protein	quinolinate phosphoribosyl transferase family protein, contains Pfam profile: PF01729 quinolinate phosphoribosyl transferase, C-terminal domain
AT2G01400	AT2G01410	3'-3'	840	PC/PC	expressed protein	expressed protein
AT2G01735	AT2G01740	3'-3'	755	PC/PC	zinc finger (C3HC4-type RING finger) family protein, contains Pfam profile: PF00097 Zinc finger, C3HC4 type (RING finger) domain	pentatricopeptide (PPR) repeat-containing protein, contains Pfam profile PF01535: PPR repeat
AT2G01860	AT2G01870	3'-3'	780	PC/PC	pentatricopeptide (PPR) repeat-containing protein, contains Pfam profile PF01535: PPR repeat	expressed protein
AT2G01960	AT2G01970	3'-3'	547	PC/PC	expressed protein	endomembrane protein 70, putative
AT2G02720	AT2G02730	3'-3'	481	PC/PC	pectate lyase family protein, similar to pectate lyase P59 SP:P15722 from (Lycopersicon esculentum)	expressed protein
AT2G02740	AT2G02750	3'-3'	1159	PC/PC	transcription factor, putative, similar to DNA-binding protein p24 (Solanum tuberosum) GI:9651810, Plant Transcriptional Regulator Pbf-2 (Solanum tuberosum) (GI:21730639, GI:21730638, GI:21730640, GI:21730637)	pentatricopeptide (PPR) repeat-containing protein, contains Pfam profile PF01535: PPR repeat
AT2G02795	AT2G02800	Enclosing	597	PC/PC	hypothetical protein	protein kinase (APK2b), identical to protein kinase APK2b (Arabidopsis thaliana) gi:2852449:dbj:BAA24695
AT2G03270	AT2G03280	3'-3'	2046	PC/PC	DNA-binding protein, putative, similar to Swiss-Prot:Q60560 DNA-binding protein SMUBP-2 (Immunoglobulin MU binding protein 2) (SMUBP-2) (Insulin II gene enhancer-binding protein)(RIPE3B-binding complex 3B2 P110 subunit) (RIP-1)(Mesocricetus auratus); identical to putative helicase (atpc-2 gene) cDNA NCBI_gi:11191230	similar to expressed protein [Arabidopsis thaliana] (TAIR:At1g14020.1); similar to putative auxin-independent growth promoter [Oryza sativa (japonica cultivar-group)] (GB:BAD69015.1); contains InterPro domain Hypothetical plant protein (InterPro:IPR004348)
AT2G03450	AT2G03460	3'-3'	436	PC/PC	purple acid phosphatase (PAP9), identical to purple acid phosphatase (Arabidopsis thaliana) GI:20257481; contains Pfam profile: PF00149 calcineurin-like phosphoesterase; contains metallo-phosphoesterase motif (PS50185)	similar to kelch repeat-containing F-box family protein [Arabidopsis thaliana] (TAIR:At5g51250.1)
AT2G03680	AT2G03690	3'-3'	108	PC/PC	expressed protein, Alternative splicing exists based on EST evidence	coenzyme Q biosynthesis Coq4 family protein / ubiquinone biosynthesis Coq4 family protein, contains Pfam profile PF05019: Coenzyme Q (ubiquinone) biosynthesis protein Coq4
AT2G04039	AT2G04040	3'-3'	49	PC/PC	expressed protein	MATE efflux family protein, contains Pfam profile: PF01554 uncharacterized membrane protein family
AT2G04270	AT2G04280	3'-3'	769	PC/PC	glycoside hydrolase starch-binding domain-containing protein, contains Pfam profile: PF00686 starch binding domain	expressed protein
AT2G04400	AT2G04410	3'-3'	204	PC/PC	indole-3-glycerol phosphate synthase (IGPS), nearly identical to SP:P49572	expressed protein
AT2G04880	AT2G04890	3'-3'	1194	PC/PC	WRKY family transcription factor (ZAP1), identical to ZAP1 GI:1064883 from (Arabidopsis thaliana); contains Pfam profile: PF03106 WRKY DNA -binding domain	scarecrow-like transcription factor 21 (SCL21)
AT2G05060	AT2G05070	3'-3'	1148	PC/PC	similar to protein kinase family protein [Arabidopsis thaliana] (TAIR:At2g41910.1); similar to fertilization-related kinase 1 [Solanum chacoense] (GB:AAR87850.1); contains InterPro domain Serine/threonine protein kinase, active site (InterPro:IPR008271); contains InterPro domain Tyrosine protein kinase (InterPro:IPR001245); contains InterPro domain Serine/threonine protein kinase (InterPro:IPR002…	chlorophyll A-B binding protein / LHCII type II (LHCB2.2), identical to Lhcb2 protein (Arabidopsis thaliana) GI:4741946; contains Pfam profile PF00504: Chlorophyll A-B binding protein
AT2G05710	AT2G05715	3'-3'	132	PC/PC	aconitate hydratase, cytoplasmic, putative / citrate hydro-lyase/aconitase, putative, nearly identical to SP:P49608 Aconitate hydratase, cytoplasmic (EC 4.2.1.3) (Citrate hydro-lyase) (Aconitase) {Cucurbita maxima}; contains Pfam profiles PF00330: Aconitase family (aconitate hydratase), PF00694: Aconitase C-terminal domain	glutamyl-tRNA(Gln) amidotransferase B family protein, similar to SP:O30509 Aspartyl/glutamyl-tRNA(Asn/Gln) amidotransferase subunit B (EC 6.3.5.-) (Asp/Glu-ADT subunit B) {Bacillus subtilis}; no suitable start codon was identified. This may be a pseudogene.
AT2G06510	AT2G06520	3'-3'	507	PC/PC	replication protein, putative, similar to replication protein A 70kDa (Oryza sativa (japonica cultivar-group)) GI:13536993; contains InterPro entry IPR004365: OB-fold nucleic acid binding domain	membrane protein, putative, contains 2 transmembrane domains;
AT2G06650	AT2G06645	5'-5'	396	PC/transp	non-LTR retrotransposon family (LINE), has a 1.0e-19 P-value blast match to GB:NP_038605 L1 repeat, Tf subfamily, member 30 (LINE-element) (Mus musculus)	expressed protein
AT2G07683	AT2G07752	Enclosing	72	transp/tRNA	copia-like retrotransposon family, has a 2.2e-110 P-value blast match to GB:AAA57005 Hopscotch polyprotein (Ty1_Copia-element) (Zea mays)	tRNA-Glu (anticodon: TTC)
AT2G12855	AT2G12860	3'-3'	116	transp/transp	gypsy-like retrotransposon family, has a 1.4e-13 P-value blast match to GB:AAD19359 polyprotein (gypsy_Ty3-element) (Sorghum bicolor)	gypsy-like retrotransposon family, has a 5.8e-102 P-value blast match to GB:BAA84458 GAG-POL precursor (gypsy_Ty3-element) (Oryza sativa)gi:5902445:dbj:BAA84458.1: GAG-POL precursor (Oryza sativa (japonica cultivar-group)) (RIRE2) (Gypsy_Ty3-family)
AT2G14680	AT2G14690	3'-3'	413	PC/PC	myosin heavy chain-related, contains weak similarity to Swiss-Prot:P35579 myosin heavy chain, nonmuscle type A (Cellular myosin heavy chain, type A, Nonmuscle myosin heavy chain-A, NMMHC-A) (Homo sapiens)	similar to glycosyl hydrolase family 10 protein [Arabidopsis thaliana] (TAIR:At4g33820.1); similar to glycosyl hydrolase family 10 protein [Arabidopsis thaliana] (TAIR:At4g33810.1); similar to putative 1,4-beta-xylanase [Oryza sativa (japonica cultivar-group)] (GB:AAP53220.1); contains InterPro domain Glycoside hydrolase, family 10 (InterPro:IPR001000)
AT2G15280	AT2G15290	3'-3'	25	PC/PC	reticulon family protein (RTNLB10), low similarity to neuroendocrine-specific protein C (Homo sapiens) GI:307311, SP:Q64548 Reticulon 1 (Neuroendocrine-specific protein) {Rattus norvegicus}; contains Pfam profile PF02453: Reticulon	expressed protein
AT2G15680	AT2G15690	Enclosing	564	PC/PC	calmodulin-related protein, putative, similar to calmodulin-related protein 2, touch-induced SP:P25070 from (Arabidopsis thaliana)	pentatricopeptide (PPR) repeat-containing protein, contains Pfam profile PF01535: PPR repeat
AT2G15800	AT2G15790	5'-5'	74	PC/PC	expressed protein, and genefinder	peptidyl-prolyl cis-trans isomerase / cyclophilin-40 (CYP40) / rotamase, identical to cyclophilin-40 (Arabidopsis thaliana) GI:13442983; supporting cDNA gi:13442982:gb:AY026065.1:
AT2G15900	AT2G15910	3'-3'	297	PC/PC	phox (PX) domain-containing protein, weak similarity to SP:Q9Y5W8 Sorting nexin 13 {Homo sapiens}; contains Pfam profiles PF00787: PX domain, PF02194: PXA domain	CSL zinc finger domain-containing protein, contains Pfam PF05207: CSL zinc finger domain
AT2G16365	AT2G16360	Enclosing	654	PC/PC	F-box family protein, contains Pfam:PF00646 F-box domain	40S ribosomal protein S25 (RPS25A)
AT2G16575	AT2G16580	Enclosing	594	PC/PC	expressed protein	auxin-responsive protein, putative, similar to auxin-induced protein TGSAUR21 (GI:10185818) (Tulipa gesneriana)
AT2G16910	AT2G16920	3'-3'	508	PC/PC	basic helix-loop-helix (bHLH) family protein	ubiquitin-conjugating enzyme family protein, low similarity to ubiquitin-conjugating BIR-domain enzyme APOLLON (Homo sapiens) GI:8489831, ubiquitin-conjugating enzyme (Mus musculus) GI:3319990; contains Pfam profile PF00179: Ubiquitin-conjugating enzyme
AT2G17120	AT2G17130	3'-3'	493	PC/PC	peptidoglycan-binding LysM domain-containing protein, contains Pfam profile PF01476: LysM domain; supporting cDNA gi:16226688:gb:AF428464.1:AF428464	isocitrate dehydrogenase subunit 2 / NAD+ isocitrate dehydrogenase subunit 2, nearly identical to NAD+ dependent isocitrate dehydrogenase subunit 2 (Arabidopsis thaliana) GI:1766048
AT2G17972	AT2G17975	3'-3'	84	PC/PC	expressed protein	zinc finger (Ran-binding) family protein, contains Pfam domain, PF00641: Zn-finger in Ran binding protein and others
AT2G18280	AT2G18270	Enclosing	249	PC/PC	similar to F-box family protein / tubby family protein [Arabidopsis thaliana] (TAIR:At1g47270.1); similar to F-box family protein / tubby family protein [Arabidopsis thaliana] (TAIR:At2g47900.1); similar to putative tubby-like protein [Oryza sativa (japonica cultivar-group)] (GB:XP_467371.1); contains InterPro domain Cyclin-like F-box (InterPro:IPR001810); contains InterPro domain Tubby (InterPro…	expressed protein
AT2G18280	AT2G18290	3'-3'	134	PC/PC	similar to F-box family protein / tubby family protein [Arabidopsis thaliana] (TAIR:At1g47270.1); similar to F-box family protein / tubby family protein [Arabidopsis thaliana] (TAIR:At2g47900.1); similar to putative tubby-like protein [Oryza sativa (japonica cultivar-group)] (GB:XP_467371.1); contains InterPro domain Cyclin-like F-box (InterPro:IPR001810); contains InterPro domain Tubby (InterPro…	anaphase-promoting complex, subunit 10 family / APC10 family, contains Pfam PF03256: Anaphase-promoting complex, subunit 10 (APC10) domain; similar to anaphase promoting complex subunit APC10 (GI:6463666) (Homo sapiens)
AT2G18390	AT2G18400	3'-3'	383	PC/PC	ADP-ribosylation factor-like protein 2 (ARL2), identical to ARL2 G-protein (Halimasch; HAL; TITAN5) GI:20514265 from (Arabidopsis thaliana); identical to cDNA ARL2 G-protein mRNA GI:20514264; contains Pfam profile PF00025: ADP-ribosylation factor family; contains TIGRfam profile TIGR00231: small GTP-binding protein domain	ribosomal protein L6 family protein
AT2G19060	AT2G19070	3'-3'	508	PC/PC	GDSL-motif lipase/hydrolase family protein, similar to family II lipases EXL6 GI:15054390, EXL1 GI:15054382, EXL2 GI:15054384 from (Arabidopsis thaliana); contains Pfam profile PF00657: GDSL-like Lipase/Acylhydrolase	transferase family protein, similar to anthranilate N-hydroxycinnamoyl/benzoyltransferase from Dianthus caryophyllus (gi:2239091); contains Pfam profile PF02458: Transferase family
AT2G19160	AT2G19170	3'-3'	1058	PC/PC	expressed protein, contains Pfam profile PF03267: Arabidopsis protein of unknown function, DUF266	subtilase family protein, contains similarity to meiotic serine proteinase TMP GI:6468325 from (Lycopersicon esculentum)
AT2G19330	AT2G19340	3'-3'	688	PC/PC	leucine-rich repeat family protein, contains leucine rich repeats, Pfam:PF00560	membrane protein, putative, contains 3 transmembrane domains;
AT2G19610	AT2G19620	3'-3'	38	PC/PC	zinc finger (C3HC4-type RING finger) family protein, contains a zinc finger, C3HC4 type (RING finger), signature, PROSITE:PS00518	Ndr family protein, similar to SP:O23969 Pollen specific protein SF21 {Helianthus annuus}; contains Pfam profile PF03096: Ndr family
AT2G19710	AT2G19720	3'-3'	602	PC/PC	expressed protein, contains Pfam profile: PF03398 eukaryotic protein of unknown function, DUF292	40S ribosomal protein S15A (RPS15aB)
AT2G20230	AT2G20240	3'-3'	389	PC/PC	expressed protein	expressed protein
AT2G20260	AT2G20270	3'-3'	58	PC/PC	photosystem I reaction center subunit IV, chloroplast, putative / PSI-E, putative (PSAE2), identical to SP:Q9S714; similar to SP:P12354 Photosystem I reaction center subunit IV, chloroplast precursor (PSI-E) {Spinacia oleracea}; contains Pfam profile PF02427: Photosystem I reaction centre subunit IV / PsaE	glutaredoxin family protein, contains glutaredoxin domain, Pfam:PF00462
AT2G20495	AT2G20500	3'-3'	144	PC/PC	similar to dJ34F7.5.2 (RP MHC class III complement protein (G11) (isoform 2)) [Homo sapiens] (GB:CAB89304.1); similar to OTTHUMP00000062682 [Homo sapiens] (GB:CAI41739.1); contains InterPro domain Bipartite nuclear localization signal (InterPro:IPR001472)	expressed protein
AT2G20690	AT2G20700	3'-3'	24	PC/PC	lumazine-binding family protein, SP:P50854 Riboflavin synthase alpha chain (EC 2.5.1.9) {Actinobacillus pleuropneumoniae}; contains Pfam profile PF00677: Lumazine binding domain	expressed protein
AT2G20710	AT2G20720	3'-3'	395	PC/PC	pentatricopeptide (PPR) repeat-containing protein, low similarity to DNA-binding protein (Triticum aestivum) GI:6958202; contains Pfam profile PF01535: PPR repeat	pentatricopeptide (PPR) repeat-containing protein, contains Pfam TIGR00756: pentatricopeptide repeat domain
AT2G20770	AT2G20780	3'-3'	1412	PC/PC	lanthionine synthetase C-like family protein, contains Pfam domain, PF05147: Lanthionine synthetase C-like protein	mannitol transporter, putative, similar to mannitol transporter (Apium graveolens var. dulce) GI:12004316; contains Pfam profile PF00083: major facilitator superfamily protein
AT2G20890	AT2G20900	3'-3'	139	PC/PC	Chloroplast-localized Thylakoid formation1 gene product involved in vesicle-mediated formation of thylakoid membranes. Thf1 antisense lines contain abnormal chloroplasts early in leaf development (chloroplasts have loosely stacked thylakoid membranes). Expression was induced in the light and decreased under dark conditions.	similar to diacylglycerol kinase accessory domain-containing protein [Arabidopsis thaliana] (TAIR:At4g28130.1); similar to putative diacylglycerol kinase [Oryza sativa (japonica cultivar-group)] (GB:XP_480362.1); similar to calmodulin-binding diacylglycerol kinase [Lycopersicon esculentum] (GB:AAG23128.1); similar to diacylglycerol kinase variant A [Lycopersicon esculentum] (GB:AAG23130.1); simil…
AT2G21340	AT2G21350	3'-3'	274	PC/PC	enhanced disease susceptibility protein, putative / salicylic acid induction deficient protein, putative, similar to enhanced disease susceptibility 5 (Arabidopsis thaliana) GI:16589070	expressed protein
AT2G21530	AT2G21540	3'-3'	38	PC/PC	forkhead-associated domain-containing protein / FHA domain-containing protein	similar to SEC14 cytosolic factor, putative / phosphoglyceride transfer protein, putative [Arabidopsis thaliana] (TAIR:At4g34580.1); similar to SEC14 cytosolic factor, putative / phosphoglyceride transfer protein, putative [Arabidopsis thaliana] (TAIR:At4g39180.1); similar to SEC14 cytosolic factor, putative / phosphoglyceride transfer protein, putative [Arabidopsis thaliana] (TAIR:At4g36490.1); …
AT2G21960	AT2G21970	3'-3'	437	PC/PC	expressed protein	stress enhanced protein 2 (SEP2), nearly identical to stress enhanced protein 2; SEP2 (GI:7384980) (Arabidopsis thaliana)
AT2G22230	AT2G22240	3'-3'	893	PC/PC	beta-hydroxyacyl-ACP dehydratase, putative, similar to beta-hydroxyacyl-ACP dehydratase from Toxoplasma gondii (GI:3850997); contains Pfam profile PF01377 Thioester dehydratase	inositol-3-phosphate synthase isozyme 2 / myo-inositol-1-phosphate synthase 2 / MI-1-P synthase 2 / IPS 2, identical to SP:Q38862 Myo-inositol-1-phosphate synthase isozyme 2 (EC 5.5.1.4) (MI-1-P synthase 2) (IPS 2) {Arabidopsis thaliana}
AT2G22300	AT2G22310	3'-3'	905	PC/PC	ethylene-responsive calmodulin-binding protein, putative (SR1), identical to partial sequence of ethylene-induced calmodulin-binding protein GI:11545505 from (Arabidopsis thaliana); contains Pfam profiles PF03859: CG-1 domain, PF00612: IQ calmodulin-binding motif, and PF00023: Ankyrin repeat	ubiquitin-specific protease 4 (UBP4), identical to GI:2347100
AT2G22730	AT2G22740	3'-3'	1496	PC/PC	transporter-related, low similarity to spinster membrane proteins from (Drosophila melanogaster) GI:12003974, GI:12003976, GI:12003972, GI:12003970; contains Pfam profile PF00083: major facilitator superfamily protein	SET domain-containing protein (SUVH6), identical to SUVH6 (Arabidopsis thaliana) GI:13517753; contains Pfam profiles PF00856: SET domain, PF05033: Pre-SET motif, PF02182: YDG/SRA domain
AT2G22870	AT2G22880	Enclosing	345	PC/PC	expressed protein	VQ motif-containing protein, contains PF05678: VQ motif
AT2G22941	AT2G22940	Enclosing	339	PC/PC	Encodes a defensin-like (DEFL) family protein.	expressed protein, ; expression supported by MPSS
AT2G23080	AT2G23090	3'-3'	88	PC/PC	casein kinase II alpha chain, putative, identical to probable casein kinase II, alpha chain (Arabidopsis thaliana) SWISS-PROT:O64817; similar to casein kinase II, alpha chain 1 (Arabidopsis thaliana) SWISS-PROT:Q08467	expressed protein
AT2G23093	AT2G23096	3'-3'	450	PC/PC	expressed protein	oxidoreductase, 2OG-Fe(II) oxygenase family protein, contains Pfam profile: PF03171 oxidoreductase, 2OG-Fe(II) oxygenase family
AT2G23460	AT2G23470	3'-3'	666	PC/PC	extra-large guanine nucleotide binding protein / G-protein (XLG), identical to extra-large G-protein (XLG) (Arabidopsis thaliana) GI:3201680	expressed protein, similar to expressed protein [Arabidopsis thaliana] (TAIR:At5g49820.1); similar to unknown protein [Oryza sativa (japonica cultivar-group)] (GB:BAD82127.1); contains InterPro domain Protein of unknown function DUF647 (InterPro:IPR006968)
AT2G23740	AT2G23755	3'-3'	612	PC/PC	similar to SET domain protein SDG117 [Zea mays] (GB:AAO32935.1); contains InterPro domain Nuclear protein Zn2+-binding (InterPro:IPR003606); contains InterPro domain Nuclear protein SET (InterPro:IPR001214); contains InterPro domain Zn-finger, C2H2 type (InterPro:IPR007087); contains InterPro domain Pre-SET (InterPro:IPR007728); contains InterPro domain SET-related region (InterPro:IPR003616)	expressed protein
AT2G23940	AT2G23945	3'-3'	89	PC/PC	expressed protein, contains 2 transmembrane domains; contains Pfam profile PF05620: Protein of unknown function (DUF788)	chloroplast nucleoid DNA-binding protein-related, contains weak similarity to GP:2541876:dbj:BAA22813.1::D26015 CND41, chloroplast nucleoid DNA binding protein {Nicotiana tabacum}
AT2G24440	AT2G24450	3'-3'	456	PC/PC	expressed protein	fasciclin-like arabinogalactan family protein, similar to fasciclin-like arabinogalactan-protein 1 (Arabidopsis thaliana) gi:13377776:gb:AAK20857
AT2G24617	AT2G24620	3'-3'	149	PC/PC	expressed protein	S-locus glycoprotein family protein, contains Pfam profile: PF00954 S-locus glycoprotein family
AT2G24820	AT2G24830	3'-3'	1146	PC/PC	Rieske (2Fe-2S) domain-containing protein, similar to Rieske iron-sulfur protein Tic55 from Pisum sativum (gi:2764524); contains Pfam PF00355 Rieske (2Fe-2S) domain	zinc finger (CCCH-type) family protein / D111/G-patch domain-containing protein, contains Pfam profiles PF01585: G-patch domain, PF00642: Zinc finger C-x8-C-x5-C-x3-H type (and similar)
AT2G25270	AT2G25280	3'-3'	697	PC/PC	expressed protein	expressed protein
AT2G25930	AT2G25940	3'-3'	605	PC/PC	hydroxyproline-rich glycoprotein family protein, identical to cDNA nematode responsive protein GI:2213418	vacuolar processing enzyme alpha / alpha-VPE, identical to SP:P49047 Vacuolar processing enzyme, alpha-isozyme precursor (EC 3.4.22.-) (Alpha-VPE) {Arabidopsis thaliana}
AT2G26170	AT2G26180	3'-3'	251	PC/PC	thromboxane-A synthase, putative / cytochrome P450 family protein, simiar to Thromboxane-A synthase (TXA synthase) (TXS) (SP:P47787) (Sus scrofa); contains Pfam profile: PF00067: Cytochrome P450; supported by cDNA: gi_15810029_gb_AY054283.1_	calmodulin-binding family protein, low similarity to SF16 protein (Helianthus annuus) GI:560150; contains Pfam profile PF00612: IQ calmodulin-binding motif
AT2G26640	AT2G26650	3'-3'	1164	PC/PC	beta-ketoacyl-CoA synthase, putative, similar to beta-ketoacyl-CoA synthase (Simmondsia chinensis)(GI:1045614)	potassium channel protein 1 (AKT1), identical to AKT1 (Arabidopsis thaliana) gi:563112:gb:AAA96810; member of the 1 pore, 6 transmembrane (1P/6TM- Shaker-type) K+ channel family, PMID:11500563
AT2G26920	AT2G26930	3'-3'	531	PC/PC	ubiquitin-associated (UBA)/TS-N domain-containing protein, contains Pfam profile PF00627: UBA/TS-N domain	4-diphosphocytidyl-2-C-methyl-D-erythritol kinase (CMK) (CDPMEK), identical to 4-diphosphocytidyl-2-C-methyl-D-erythritol kinase, chloroplast precursor (CMK) (4-(cytidine-5'-diphospho)-2-C-methyl- D-erythritol kinase)(CDPMEK) (Arabidopsis thaliana) SWISS-PROT:O81014
AT2G27080	AT2G27090	3'-3'	1217	PC/PC	harpin-induced protein-related / HIN1-related / harpin-responsive protein-related, contains 1 transmembrane domain; similar to hin1 homolog (GI:13122296) (Arabidopsis thaliana); similar to hin1 (GI:22830759) (Nicotiana tabacum)	expressed protein, contains Pfam domains, PF04782: Protein of unknown function (DUF632) and PF04783: Protein of unknown function (DUF630)
AT2G27460	AT2G27470	3'-3'	407	PC/PC	sec23/sec24 transport family protein, weak similarity to SP:P53992 Protein transport protein Sec24C (SEC24-related protein C) {Homo sapiens}; contains Pfam domains PF04811: Sec23/Sec24 trunk domain, PF04815: Sec23/Sec24 helical domain and PF04810: Sec23/Sec24 zinc finger	CCAAT-box binding transcription factor subunit HAP3-related, contains Pfam PF00808 : Histone-like transcription factor (CBF/NF-Y) and archaeal histone; similar to polymerase epsilon p17 subunit (DNA polymerase epsilon subunit 3) (YB-like protein 1) (YBL1) (NF-YB-like protein) (SP:Q9JKP7) (Mus musculus);
AT2G27480	AT2G27490	3'-3'	387	PC/PC	similar to calcium-binding EF hand family protein [Arabidopsis thaliana] (TAIR:At5g04170.1); similar to fiber protein Fb1 [Gossypium barbadense] (GB:AAN77144.1); contains InterPro domain Calcium-binding EF-hand (InterPro:IPR002048)	dephospho-CoA kinase family, similar to Dephospho-CoA kinase (EC 2.7.1.24) (Dephosphocoenzyme A kinase). (Swiss-Prot:Q92BF2) (Listeria innocua); contains Pfam profile PF01121: Dephospho-CoA kinase
AT2G27900	AT2G27920	3'-3'	443	PC/PC	expressed protein, similar to unknown protein [Oryza sativa (japonica cultivar-group)] (GB:AAP54889.1)	similar to serine carboxypeptidase III, putative [Arabidopsis thaliana] (TAIR:At3g45010.1); similar to PREDICTED P0562A06.41 gene product [Oryza sativa (japonica cultivar-group)] (GB:XP_507338.1); contains InterPro domain Serine carboxypeptidase (S10) (InterPro:IPR001563)
AT2G28290	AT2G28280	5'-5'	240	PC/PC	chromatin remodeling protein, putative (SYD), similar to transcriptional activator HBRM (Homo sapiens) GI:414117; contains Pfam profiles PF00271: Helicase conserved C-terminal domain, PF00176: SNF2 family N-terminal domain; identical to cDNA putative chromatin remodeling protein SYD (SPLAYED) GI:13603720	pseudogene, hypothetical protein
AT2G28930	AT2G28940	3'-3'	842	PC/PC	similar to protein kinase (APK1a) [Arabidopsis thaliana] (TAIR:At1g07570.2); similar to protein kinase (APK1a) [Arabidopsis thaliana] (TAIR:At1g07570.1); similar to putative protein kinase [Oryza sativa] (GB:XP_493889.1); similar to putative protein kinase [Oryza sativa (japonica cultivar-group)] (GB:NP_910058.1); contains InterPro domain Serine/threonine protein kinase, active site (InterPro:IPR…	protein kinase family protein, contains protein kinase domain, Pfam:PF00069
AT2G29180	AT2G29190	3'-3'	418	PC/PC	expressed protein	pumilio/Puf RNA-binding domain-containing protein
AT2G29410	AT2G29420	3'-3'	52	PC/PC	zinc transporter, putative, similar to zinc transporter ZAT (Arabidopsis thaliana) gi:4206640:gb:AAD11757; similar to zinc transporter ZnT-2 (Rattus norvegicus) gi:1256378:gb:AAB02775; member of the cation diffusion facilitator (CDF) family, or cation efflux (CE) family, PMID:11500563	glutathione S-transferase, putative
AT2G29600	AT2G29590	5'-5'	298	PC/PC	kelch repeat-containing F-box family protein, similar to SKP1 interacting partner 6 (Arabidopsis thaliana) GI:10716957; contains Pfam profiles PF01344: Kelch motif, PF00646: F-box domain	thioesterase family protein, contains Pfam profile PF03061: thioesterase family protein
AT2G30560	AT2G30570	3'-3'	415	PC/PC	glycine-rich protein	photosystem II reaction center W (PsbW) protein-related, similar to photosystem II reaction center W protein SP:Q41387 from (Spinacia oleracea)
AT2G30820	AT2G30830	3'-3'	239	PC/PC	similar to expressed protein [Arabidopsis thaliana] (TAIR:At1g06660.1); similar to dentin sialophosphoprotein precursor-like [Oryza sativa (japonica cultivar-group)] (GB:XP_464257.1)	2-oxoglutarate-dependent dioxygenase, putative, similar to 2A6 (GI:599622) and tomato ethylene synthesis regulatory protein E8 (SP:P10967)
AT2G30870	AT2G30880	3'-3'	1283	PC/PC	glutathione S-transferase, putative, supported by cDNA GI:443698 GB:D17673	pleckstrin homology (PH) domain-containing protein, contains Pfam profile PF00169: PH domain
AT2G30950	AT2G30960	3'-3'	520	PC/PC	FtsH protease (VAR2), identical to zinc dependent protease VAR2 GI:7650138 from (Arabidopsis thaliana)	expressed protein
AT2G31380	AT2G31390	3'-3'	695	PC/PC	zinc finger (B-box type) family protein / salt tolerance-like protein (STH), contains Pfam profile PF00643: B-box zinc finger; identical to cDNA B-box zinc finger protein STH GI:12698721, SP:Q9SID1 Salt tolerance-like protein (Arabidopsis thaliana)	pfkB-type carbohydrate kinase family protein, contains Pfam profile: PF00294 pfkB family carbohydrate kinase
AT2G31750	AT2G31751	Enclosing	405	PC/PC	UDP-glucoronosyl/UDP-glucosyl transferase family protein, contains Pfam profile: PF00201 UDP-glucoronosyl and UDP-glucosyl transferase	expressed protein
AT2G31790	AT2G31800	3'-3'	655	PC/PC	UDP-glucoronosyl/UDP-glucosyl transferase family protein, contains Pfam profile: PF00201 UDP-glucoronosyl and UDP-glucosyl transferase	ankyrin protein kinase, putative, similar to ankyrin-kinase (Medicago truncatula) gi:18700701:gb:AAL78674; contains Pfam profile PF00023: Ankyrin repeat; identical to cDNA calcineurin B-like protein 10 (CBL10) GI:29150247; blastp match of 67% identity and 1.9e-200 P-value to GP:18700701:gb:AAL78674.1:AF458699_1:AF458699 ankyrin-kinase {Medicago truncatula}
AT2G31880	AT2G31890	3'-3'	833	PC/PC	leucine-rich repeat transmembrane protein kinase, putative	expressed protein
AT2G32670	AT2G32680	3'-3'	565	PC/PC	synaptobrevin family protein, similar to vesicle-associated membrane protein 7 (Rattus norvegicus) GI:9502258, SP:P51809 Synaptobrevin-like protein 1 {Homo sapiens}; contains Pfam profile PF00957: Synaptobrevin	disease resistance family protein, contains leucine rich-repeat (LRR) domains Pfam:PF00560, INTERPRO:IPR001611; similar to Cf-2.2 (Lycopersicon pimpinellifolium) gi:1184077:gb:AAC15780
AT2G32800	AT2G32810	3'-3'	1416	PC/PC	protein kinase family protein, contains dual protein kinase domains, Pfam:PF00069	beta-galactosidase, putative / lactase, putative, similar to beta-galactosidase GI:7939617 from (Lycopersicon esculentum)
AT2G33390	AT2G33400	3'-3'	39	PC/PC	expressed protein	expressed protein
AT2G33520	AT2G33530	3'-3'	54	PC/PC	expressed protein	serine carboxypeptidase S10 family protein, similar to Serine carboxypeptidase II chains A and B (SP:P08819) (EC 3.4.16.6) (Triticum aestivum (Wheat)
AT2G33620	AT2G33630	3'-3'	1168	PC/PC	DNA-binding family protein / AT-hook protein 1 (AHP1), identical to AT-hook protein 1 (Arabidopsis thaliana) gi:2598227:emb:CAA10857	3-beta hydroxysteroid dehydrogenase/isomerase family protein, contains Pfam profile PF01073 3-beta hydroxysteroid dehydrogenase/isomerase domain; similar to NAD(P)-dependent cholesterol dehydrogenase (Nocardia sp.) (GI:216809)
AT2G33650	AT2G33655	Enclosing	72	PC/tRNA	tRNA-Asp (anticodon: GTC)	F-box family protein, contains F-box domain Pfam:PF00646 ; similar to SKP1 interacting partner 2 (SKIP2) TIGR_Ath1:At5g67250
AT2G33890	AT2G33980	Enclosing	72	PC/tRNA	tRNA-Pro (anticodon: TGG)	MutT/nudix family protein, similar to coenzyme A diphosphatase (Mus musculus) GI:12746410; contains Pfam profile PF00293: NUDIX domain
AT2G33900	AT2G33980	Enclosing	72	PC/tRNA	tRNA-Pro (anticodon: TGG)	MutT/nudix family protein, similar to coenzyme A diphosphatase (Mus musculus) GI:12746410; contains Pfam profile PF00293: NUDIX domain
AT2G33910	AT2G33980	Enclosing	72	PC/tRNA	tRNA-Pro (anticodon: TGG)	MutT/nudix family protein, similar to coenzyme A diphosphatase (Mus musculus) GI:12746410; contains Pfam profile PF00293: NUDIX domain
AT2G33920	AT2G33980	Enclosing	72	PC/tRNA	tRNA-Pro (anticodon: AGG)	MutT/nudix family protein, similar to coenzyme A diphosphatase (Mus musculus) GI:12746410; contains Pfam profile PF00293: NUDIX domain
AT2G33930	AT2G33980	Enclosing	72	PC/tRNA	tRNA-Pro (anticodon: TGG)	MutT/nudix family protein, similar to coenzyme A diphosphatase (Mus musculus) GI:12746410; contains Pfam profile PF00293: NUDIX domain
AT2G33940	AT2G33980	Enclosing	72	PC/tRNA	tRNA-Pro (anticodon: TGG)	MutT/nudix family protein, similar to coenzyme A diphosphatase (Mus musculus) GI:12746410; contains Pfam profile PF00293: NUDIX domain
AT2G33950	AT2G33980	Enclosing	72	PC/tRNA	tRNA-Pro (anticodon: CGG)	MutT/nudix family protein, similar to coenzyme A diphosphatase (Mus musculus) GI:12746410; contains Pfam profile PF00293: NUDIX domain
AT2G33960	AT2G33980	Enclosing	72	PC/tRNA	tRNA-Pro (anticodon: AGG)	MutT/nudix family protein, similar to coenzyme A diphosphatase (Mus musculus) GI:12746410; contains Pfam profile PF00293: NUDIX domain
AT2G33970	AT2G33980	Enclosing	72	PC/tRNA	tRNA-Pro (anticodon: TGG)	MutT/nudix family protein, similar to coenzyme A diphosphatase (Mus musculus) GI:12746410; contains Pfam profile PF00293: NUDIX domain
AT2G34380	AT2G34390	3'-3'	459	PC/PC	expressed protein	major intrinsic family protein / MIP family protein, contains Pfam profile: MIP PF00230; an isoform contains a non-consensus GA-AG intron
AT2G34410	AT2G34420	Enclosing	1354	PC/PC	similar to O-acetyltransferase-related [Arabidopsis thaliana] (TAIR:At5g46340.1); similar to acetyltransferase-related [Arabidopsis thaliana] (TAIR:At1g29890.1); similar to OSJNBb0035I14.15 [Oryza sativa (japonica cultivar-group)] (GB:NP_917822.1); similar to unknown protein [Oryza sativa (japonica cultivar-group)] (GB:XP_475947.1)	chlorophyll A-B binding protein / LHCII type I (LHB1B2), identical to GB:X64460 photosystem II type I chlorophyll a/b binding protein (Arabidopsis thaliana) GI:16364
AT2G34460	AT2G34470	3'-3'	224	PC/PC	flavin reductase-related, low similarity to SP:P30043 Flavin reductase {Homo sapiens}	similar to urease accessory protein G [Solanum tuberosum] (GB:CAC33002.1); similar to urease accessory protein G [Solanum tuberosum] (GB:CAC33000.1); contains InterPro domain Urease accessory protein UreG (InterPro:IPR004400); contains InterPro domain HypB/UreG, nucleotide-binding (InterPro:IPR002894)
AT2G34770	AT2G34760	5'-5'	410	PC/PC	fatty acid hydroxylase (FAH1), identical to fatty acid hydroxylase Fah1p GB:AF021804 GI:2736147 from (Arabidopsis thaliana)	pseudogene, tubulin beta chain -related, similar to beta-7 tubulin GI:416149 from (Zea mays); blastp match of 47% identity and 3.0e-15 P-value to SP:Q41784:TBB7_MAIZE Tubulin beta-7 chain (Beta-7 tubulin). (Maize) {Zea mays}
AT2G34780	AT2G34790	3'-3'	243	PC/PC	expressed protein	FAD-binding domain-containing protein, similar to SP:P30986 reticuline oxidase precursor (Berberine-bridge-forming enzyme) (BBE) (Tetrahydroprotoberberine synthase) (Eschscholzia californica); contains PF01565 FAD binding domain
AT2G34910	AT2G34920	3'-3'	21	PC/PC	expressed protein	similar to expressed protein [Arabidopsis thaliana] (TAIR:At1g30860.1); similar to Hypothetical protein [Oryza sativa (japonica cultivar-group)] (GB:NP_912538.1)
AT2G35410	AT2G35420	3'-3'	36	PC/PC	33 kDa ribonucleoprotein, chloroplast, putative / RNA-binding protein cp33, putative, similar to SP:P19684 33 kDa ribonucleoprotein, chloroplast precursor {Nicotiana sylvestris}; contains InterPro entry IPR000504: RNA-binding region RNP-1 (RNA recognition motif) (RRM)	zinc finger (C3HC4-type RING finger) family protein, contains Pfam profile: PF00097 zinc finger, C3HC4 type (RING finger)
AT2G35670	AT2G35680	3'-3'	675	PC/PC	transcription factor, putative / fertilization-independent seed 2 protein (FIS2), identical to GB:AF096095	dual specificity protein phosphatase family protein, contains Pfam profile: PF00782 dual specificity phosphatase, catalytic domain
AT2G35860	AT2G35870	Enclosing	303	PC/PC	beta-Ig-H3 domain-containing protein / fasciclin domain-containing protein, contains Pfam profile PF02469: Fasciclin domain	expressed protein
AT2G36010	AT2G36020	3'-3'	451	PC/PC	E2F transcription factor-3 (E2F3), identical to E2F transcription factor-3 E2F3 (Arabidopsis thaliana) gi:10443853:gb:AAG17610	abscisic acid-responsive HVA22 family protein, weak similarity to SP:Q00765 Polyposis locus protein 1 (TB2 protein) {Homo sapiens}; contains Pfam profile PF03134: TB2/DP1, HVA22 family
AT2G36355	AT2G36360	3'-3'	373	PC/PC	similar to expressed protein [Arabidopsis thaliana] (TAIR:At2g27740.1); similar to unknown [Oryza sativa (japonica cultivar-group)] (GB:AAO72703.1); contains InterPro domain Protein of unknown function DUF662 (InterPro:IPR007033)	similar to kelch repeat-containing protein [Arabidopsis thaliana] (TAIR:At1g74150.1); similar to conjugation with cellular fusion-related protein, putative [Cryptococcus neoformans var. neoformans JEC21] (GB:AAW40898.1); contains InterPro domain Kelch repeat (InterPro:IPR006652)
AT2G36580	AT2G36590	3'-3'	575	PC/PC	pyruvate kinase, putative, similar to pyruvate kinase, cytosolic isozyme (Glycine max) SWISS-PROT:Q42806	proline transporter, putative, strong similarity to proline transporter 1 GI:1769901 from (Arabidopsis thaliana); contains Pfam profile PF01490: Transmembrane amino acid transporter protein
AT2G37330	AT2G37340	3'-3'	519	PC/PC	expressed protein, and genefinder	splicing factor RSZ33 (RSZ33), nearly identical to splicing factor RSZ33 (Arabidopsis thaliana) GI:9843663; contains Pfam profiles PF00076: RNA recognition motif. (a.k.a. RRM, RBD, or RNP domain), PF00098: Zinc knuckle
AT2G37480	AT2G37500	3'-3'	509	PC/PC	expressed protein	arginine biosynthesis protein ArgJ family, contains Pfam profile: PF01960 ArgJ family
AT2G37560	AT2G37570	3'-3'	333	PC/PC	origin recognition complex subunit 2 (ORC2), identical to origin recognition complex subunit 2 (ORC2) SP:Q38899 from (Arabidopsis thaliana)	expressed protein
AT2G37620	AT2G37630	3'-3'	512	PC/PC	similar to actin 12 (ACT12) [Arabidopsis thaliana] (TAIR:At3g46520.1); similar to actin 11 (ACT11) [Arabidopsis thaliana] (TAIR:At3g12110.1); similar to actin 8 (ACT8) [Arabidopsis thaliana] (TAIR:At1g49240.1); similar to actin 4 (ACT4) [Arabidopsis thaliana] (TAIR:At5g59370.1); similar to actin 7 (ACT7) / actin 2 [Arabidopsis thaliana] (TAIR:At5g09810.1); similar to actin [Striga asiatica] (GB:A…	myb family transcription factor (MYB91), contains Pfam profile: PF00249 myb-like DNA-binding domain
AT2G37990	AT2G38000	3'-3'	570	PC/PC	ribosome biogenesis regulatory protein (RRS1) family protein, contains Pfam profile PF04939: Ribosome biogenesis regulatory protein (RRS1); similar to Ribosome biogenesis regulatory protein homolog (Swiss-Prot:Q15050) (Homo sapiens)	chaperone protein dnaJ-related, weak similarity to Chaperone protein dnaJ (Swiss-Prot:Q9ZFC5) (Methylovorus sp.)
AT2G38010	AT2G38020	3'-3'	578	PC/PC	ceramidase family protein, contains Pfam domain, PF04734: Neutral/alkaline nonlysosomal ceramidase	vacuoleless1 (VCL1), contains Pfam profiles: PF04841 Vps16, N-terminal region, PF04840: Vps16, C-terminal region; identical to cDNA VCL1 (VCL1) GI:13877132
AT2G38040	AT2G38050	3'-3'	229	PC/PC	acetyl co-enzyme A carboxylase carboxyltransferase alpha subunit family, contains Pfam profile: PF03255: Acetyl co-enzyme A carboxylase carboxyltransferase alpha subunit	3-oxo-5-alpha-steroid 4-dehydrogenase, putative / steroid 5-alpha-reductase, putative, identical to gi:1280611; contains a steroid 5-alpha reductase, C-terminal domain
AT2G38230	AT2G38240	Enclosing	1039	PC/PC	Encodes a protein predicted to function in tandem with PDX2 to form glutamine amidotransferase complex with involved in vitamin B6 biosynthesis.	oxidoreductase, 2OG-Fe(II) oxygenase family protein, similar to flavonol synthase (Citrus unshiu)(gi:4126403), leucoanthocyanidin dioxygenase (Daucus carota)(gi:5924383); contains PF03171 2OG-Fe(II) oxygenase superfamily domain
AT2G38330	AT2G38340	3'-3'	896	PC/PC	MATE efflux family protein, low similarity to enhanced disease susceptibility 5 (Arabidopsis thaliana) GI:16589070; contains Pfam profile PF01554: Uncharacterized membrane protein family	encodes a member of the DREB subfamily A-2 of ERF/AP2 transcription factor family. The protein contains one AP2 domain. There are eight members in this subfamily including DREB2A AND DREB2B that are involved in response to drought.
AT2G38470	AT2G38480	3'-3'	503	PC/PC	WRKY family transcription factor, contains Pfam profile: PF03106 WRKY DNA -binding domain;	integral membrane protein, putative, contains 4 transmembrane domains; contains plant integral membrane protein domain, TIGR01569 and PF04535;: Domain of unknown function (DUF588); At3g16300, At1g45222 both share this domain structure; distantly related to GP:14030504 salicylic acid-induced fragment 1 protein {Gossypium hirsutum}; similar to putative ethylene responsive element binding protein (G…
AT2G38780	AT2G38790	3'-3'	439	PC/PC	expressed protein, similar to hypothetical protein [Lotus corniculatus var. japonicus] (GB:BAC41325.1)	expressed protein
AT2G39340	AT2G39350	3'-3'	906	PC/PC	SAC3/GANP family protein, contains Pfam profile: PF03399 SAC3/GANP family	ABC transporter family protein
AT2G39470	AT2G39480	3'-3'	450	PC/PC	similar to photosystem II reaction center PsbP family protein [Arabidopsis thaliana] (TAIR:At3g55330.1); similar to putative oxygen evolving complex protein [Oryza sativa (japonica cultivar-group)] (GB:AAP54142.1); contains InterPro domain Photosystem II reaction center protein PsbP (InterPro:IPR002683)	ABC transporter family protein, related to multi drug resistance proteins and P-glycoproteins
AT2G39670	AT2G39675	3'-3'	31	PC/ta-siRNA	radical SAM domain-containing protein, similar to hypothetical protein PIR:S76698:S76698 contains Pfam profile PF04055: radical SAM domain protein	Trans-acting siRNA1c primary transcript (TAS1c). Gb: AY922999
AT2G39680	AT2G39681	Enclosing	255	PC/ta-siRNA	expressed protein	Trans-acting siRNA primary transcript. RDR6-dependent trans-acting siRNA-generating locus. Regulated by miR173. Produces at least four distinct ta-siRNAs directed against PPR genes.
AT2G39740	AT2G39750	3'-3'	297	PC/PC	similar to expressed protein [Arabidopsis thaliana] (TAIR:At3g45750.1); similar to P0446B05.18 [Oryza sativa (japonica cultivar-group)] (GB:NP_915476.1); contains InterPro domain PAP/25A core domain (InterPro:IPR001201)	dehydration-responsive family protein, similar to early-responsive to dehydration stress ERD3 protein (Arabidopsis thaliana) GI:15320410; contains Pfam profile PF03141: Putative methyltransferase
AT2G39910	AT2G39920	3'-3'	21	PC/PC	expressed protein	acid phosphatase class B family protein, weak similarity to pod storage protein (Phaseolus vulgaris GI:2627233 SP:P10743 STEM 31 kDa glycoprotein precursor (Vegetative storage protein B) {Glycine max}; contains Pfam profile PF03767: HAD superfamily (subfamily IIIB) phosphatase
AT2G39930	AT2G39940	3'-3'	973	PC/PC	Encodes an isoamylase-type debranching enzyme. Mutations in this gene cause the loss of detectable isoamylase activity and the disruption of normal starch structure. Mutants have reduced starch content and abnormally structured amylopectins and phytoglycogens. It has been postulated that AtISA1 interacts with AtISA2 to form the Iso1 complex.	coronatine-insensitive 1 / COI1 (FBL2), E3 ubiquitin ligase SCF complex F-box subunit; identical to LRR-containing F-box protein GI:3158394 from (Arabidopsis thaliana)
AT2G40765	AT2G40770	3'-3'	57	PC/PC	expressed protein	SNF2 domain-containing protein / helicase domain-containing protein / zinc finger (C3HC4 type RING finger) family protein, low similarity to SP:P36607 DNA repair protein rad8 {Schizosaccharomyces pombe}; contains Pfam profiles PF00271: Helicase conserved C-terminal domain, PF00176: SNF2 family N-terminal domain, PF00628: PHD-finger, PF00097: Zinc finger, C3HC4 type (RING finger)
AT2G40880	AT2G40890	3'-3'	52	PC/PC	cysteine protease inhibitor, putative / cystatin, putative (FL3-27), similar to PRLI-interacting factor M (Arabidopsis thaliana) GI:11139270, cysteine proteinase inhibitor (Brassica rapa) GI:762785; contains Pfam profile PF00031: Cystatin domain	cytochrome P450 98A3, putative (CYP98A3), identical to Cytochrome P450 98A3 (SP:O22203) (Arabidopsis thaliana); similar to gi:17978651 from Pinus taeda
AT2G41110	AT2G41120	3'-3'	791	PC/PC	calmodulin-2/3/5 (CAM2) (CAL1), almost identical to Calmodulin-2/3/5 SP:P25069 from (Arabidopsis thaliana)	expressed protein
AT2G41490	AT2G41500	3'-3'	81	PC/PC	UDP-GlcNAc:dolichol phosphate N-acetylglucosamine-1-phosphate transferase, identical to GI:5804772	WD-40 repeat family protein / small nuclear ribonucleoprotein Prp4p-related, similar to U4/U6 small nuclear ribonucleoprotein hPrp4 (GP:2708305) {Homo sapiens}; contains Pfam PF00400: WD domain, G-beta repeat (7 copies):19877698:gb:AU238529.1:AU238529
AT2G41540	AT2G41550	3'-3'	1284	PC/PC	similar to NAD-dependent glycerol-3-phosphate dehydrogenase family protein [Arabidopsis thaliana] (TAIR:At3g07690.1); similar to putative glycerol-3-phosphate dehydrogenase [Oryza sativa (japonica cultivar-group)] (GB:NP_915827.1); similar to putative glycerol-3-phosphate dehydrogenase [Oryza sativa (japonica cultivar-group)] (GB:AAU44049.1); contains InterPro domain NAD-dependent glycerol-3-phos…	expressed protein
AT2G41670	AT2G41680	3'-3'	84	PC/PC	GTP-binding family protein, contains Pfam domain, PF01926: GTPase of unknown function	thioredoxin reductase, putative / NADPH-dependent thioredoxin reductase, putative, The last 2 exons encode thioredoxin. There is an EST match to exons 5-7, and the distance between exon 7 and exon 8 is only 90bp. It is unlikely this is two separate genes, but more likely a hybrid protein.
AT2G41705	AT2G41710	3'-3'	55	PC/PC	camphor resistance CrcB family protein, contains Pfam profile PF02537: CrcB-like protein	ovule development protein, putative, similar to ovule development protein AINTEGUMENTA (GI:1209099) (Arabidopsis thaliana);Pfam domain (PF00847)
AT2G41760	AT2G41770	3'-3'	631	PC/PC	expressed protein	expressed protein, contains Pfam domain PF03385: Protein of unknown function, DUF288
AT2G41950	AT2G41960	3'-3'	791	PC/PC	expressed protein	expressed protein
AT2G42220	AT2G42230	3'-3'	290	PC/PC	rhodanese-like domain-containing protein, contains rhodanese-like domain PF:00581	tubulin-specific chaperone C-related, weak similarity to Tubulin-specific chaperone C (Tubulin-folding cofactor C) (CFC) (Swiss-Prot:Q15814) (Homo sapiens)
AT2G42270	AT2G42280	3'-3'	84	PC/PC	U5 small nuclear ribonucleoprotein helicase, putative	basic helix-loop-helix (bHLH) family protein
AT2G42680	AT2G42690	3'-3'	70	PC/PC	ethylene-responsive transcriptional coactivator, putative, similar to ethylene-responsive transcriptional coactivator (Lycopersicon esculentum) gi:5669634:gb:AAD46402	lipase, putative, similar to lipase (Dianthus caryophyllus) GI:4103627; contains Pfam profile PF01764: Lipase
AT2G43160	AT2G43180	3'-3'	779	PC/PC	similar to epsin N-terminal homology (ENTH) domain-containing protein [Arabidopsis thaliana] (TAIR:At3g59290.1); similar to OSJNBa0083N12.8 [Oryza sativa (japonica cultivar-group)] (GB:XP_473754.1); contains InterPro domain Epsin N-terminal homology (InterPro:IPR001026)	expressed protein
AT2G43230	AT2G43240	3'-3'	359	PC/PC	serine/threonine protein kinase, putative, similar to Pto kinase interactor 1 (Pti1)(Lycopersicon esculentum) gi:3668069:gb:AAC61805	nucleotide-sugar transporter family protein, weak similarity to SP:P78382 CMP-sialic acid transporter {Homo sapiens}; contains Pfam profile PF04142: Nucleotide-sugar transporter
AT2G43340	AT2G43350	3'-3'	23	PC/PC	expressed protein	glutathione peroxidase, putative
AT2G43550	AT2G43560	3'-3'	417	PC/PC	Encodes a defensin-like (DEFL) family protein.	immunophilin / FKBP-type peptidyl-prolyl cis-trans isomerase family protein, identical to Probable FKBP-type peptidyl-prolyl cis-trans isomerase 2, chloroplast precursor (Ppiase) (Rotamase) (SP:O22870)(Arabidopsis thaliana); contains Pfam PF00254: peptidyl-prolyl cis-trans isomerase, FKBP-type
AT2G44065	AT2G44070	3'-3'	361	PC/PC	ribosomal protein L2 family protein, similar to ribosomal protein L2 (Gossypium arboreum) GI:17644114; contains Pfam profile PF03947: Ribosomal Proteins L2, C-terminal domain	eukaryotic translation initiation factor 2B family protein / eIF-2B family protein, similar to SP:Q63186 Translation initiation factor eIF-2B delta subunit (eIF-2B GDP-GTP exchange factor) {Rattus norvegicus}; contains Pfam profile PF01008: Initiation factor 2 subunit family
AT2G44130	AT2G44140	Enclosing	1445	PC/PC	kelch repeat-containing F-box family protein, very low similarity to SP:Q9ER30 Kelch-related protein 1 (Sarcosin) {Rattus norvegicus}; contains Pfam profiles PF01344: Kelch motif, PF00646: F-box domain	autophagy 4a (APG4a), identical to autophagy 4a (Arabidopsis thaliana) gi:19912143:dbj:BAB88383
AT2G44350	AT2G44360	3'-3'	660	PC/PC	citrate synthase, mitochondrial, putative, strong similarity to SP:P20115 Citrate synthase, mitochondrial precursor {Arabidopsis thaliana}; contains Pfam profile PF00285: Citrate synthase	expressed protein
AT2G44750	AT2G44760	3'-3'	526	PC/PC	thiamin pyrophosphokinase, putative, similar to thiamin pyrophosphokinase (Mus musculus) gi:6468206:dbj:BAA87040	expressed protein
AT2G44850	AT2G44860	3'-3'	455	PC/PC	expressed protein	60S ribosomal protein L24, putative
AT2G45360	AT2G45380	3'-3'	87	PC/PC	expressed protein	similar to glycine-rich protein [Arabidopsis thaliana] (TAIR:At4g22740.1); similar to glycine-rich protein [Arabidopsis thaliana] (TAIR:At4g22740.2); similar to putative glycine-rich protein [Oryza sativa (japonica cultivar-group)] (GB:XP_479799.1)
AT2G45510	AT2G45520	3'-3'	417	PC/PC	cytochrome P450, putative	expressed protein
AT2G45530	AT2G45540	3'-3'	1424	PC/PC	zinc finger (C3HC4-type RING finger) family protein, contains Pfam profile: PF00097 zinc finger, C3HC4 type (RING finger)	WD-40 repeat family protein / beige-related, contains Pfam PF02138: Beige/BEACH domain; contains Pfam PF00400: WD domain, G-beta repeat (3 copies)
AT2G45790	AT2G45800	3'-3'	648	PC/PC	eukaryotic phosphomannomutase family protein, contains Pfam profile: PF03332 eukaryotic phosphomannomutase	similar to LIM domain-containing protein [Arabidopsis thaliana] (TAIR:At3g61230.1); similar to putative LIM domain protein PLIM-2 [Oryza sativa (japonica cultivar-group)] (GB:XP_466988.1); similar to LIM-domain SF3 protein [Nicotiana tabacum] (GB:CAA71891.1); contains InterPro domain Zn-binding protein, LIM (InterPro:IPR001781)
AT2G45840	AT2G45850	3'-3'	336	PC/PC	expressed protein	DNA-binding family protein, contains a AT hook motif (DNA binding motifs with a preference for A/T rich regions), Pfam:PF02178
AT2G45990	AT2G46000	3'-3'	555	PC/PC	expressed protein, similar to unknown protein [Oryza sativa (japonica cultivar-group)] (GB:XP_477679.1)	expressed protein
AT2G46020	AT2G46030	3'-3'	379	PC/PC	transcription regulatory protein SNF2, putative, similar to SP:P22082 Transcription regulatory protein SNF2 (SWI/SNF complex component SNF2) {Saccharomyces cerevisiae}; contains Pfam profiles PF00271: Helicase conserved C-terminal domain, PF00176: SNF2 family N-terminal domain	ubiquitin-conjugating enzyme 6 (UBC6), E2; identical to gi:431267, SP:P42750, PIR:S52661; contains a ubiquitin-conjugating enzymes active site (PDOC00163)
AT2G46100	AT2G46110	3'-3'	538	PC/PC	expressed protein	ketopantoate hydroxymethyltransferase family protein, similar to SP:Q9Y7B6 3-methyl-2-oxobutanoate hydroxymethyltransferase (EC 2.1.2.11) (Ketopantoate hydroxymethyltransferase) {Emericella nidulans}; contains Pfam profile PF02548: Ketopantoate hydroxymethyltransferase
AT2G46225	AT2G46230	3'-3'	305	PC/PC	Encodes a subunit of the WAVE complex. The WAVE complex is required for activation of ARP2/3 complex which functions in actin microfilament nucleation and branching.	expressed protein, contains Pfam profile: PF04900 protein of unknown function, DUF652
AT2G46380	AT2G46390	3'-3'	48	PC/PC	similar to expressed protein [Arabidopsis thaliana] (TAIR:At3g61670.1); similar to extra-large G-protein-like [Oryza sativa (japonica cultivar-group)] (GB:BAD45831.1)	expressed protein
AT2G46910	AT2G46915	3'-3'	104	PC/PC	plastid-lipid associated protein PAP / fibrillin family protein, contains Pfam profile PF04755: PAP_fibrillin	expressed protein, and genscan
AT2G47380	AT2G47390	3'-3'	382	PC/PC	cytochrome c oxidase subunit Vc family protein / COX5C family protein, contains Pfam profile: PF05799 cytochrome c oxidase subunit Vc (COX5C)	expressed protein
AT2G47550	AT2G47560	3'-3'	202	PC/PC	pectinesterase family protein, contains Pfam profile: PF01095 pectinesterase	zinc finger (C3HC4-type RING finger) family protein, contains Pfam domain, PF00097: Zinc finger, C3HC4 type (RING finger)
AT2G47780	AT2G47790	3'-3'	854	PC/PC	rubber elongation factor (REF) protein-related, similar to Small rubber particle protein (SRPP) (22 kDa rubber particle protein) (22 kDa RPP) (Latex allergen Hev b 3) (27 kDa natural rubber allergen) (Swiss-Prot:O82803) (Hevea brasiliensis); similar to Stress-related protein (Swiss-Prot:Q9SW70) (Vitis riparia)	transducin family protein / WD-40 repeat family protein, similar to WD-repeat protein 5 (SP:Q9UGP9) (Homo sapiens); The first 3 exons are identical to that of GB:AJ224957. This gene appears to be a truncated version of that in GB:AJ224957; contains 4 WD-40 repeats (PF00400)
AT2G47980	AT2G47990	3'-3'	564	PC/PC	expressed protein	transducin family protein / WD-40 repeat family protein, similar to Vegetatible incompatibility protein HET-E-1 (SP:Q00808) {Podospora anserina}; contains 5 WD-40 repeats (PF00400); similar to beta transducin-like protein HET-E2C*4 (GP:17225206)(Podospora anserina)
AT2G48070	AT2G48075	3'-3'	323	PC/PC	expressed protein	expressed protein
AT3G01350	AT3G01360	3'-3'	1062	PC/PC	proton-dependent oligopeptide transport (POT) family protein, contains Pfam profile: PF00854 POT family	similar to hypothetical protein [Arabidopsis thaliana] (TAIR:At1g55230.1); similar to TMV response-related protein-like [Oryza sativa (japonica cultivar-group)] (GB:BAD37906.1); contains InterPro domain Protein of unknown function DUF716 (InterPro:IPR006904)
AT3G01460	AT3G01470	3'-3'	405	PC/PC	PHD finger family protein / methyl-CpG binding domain-containing protein, contains Pfam profiles PF00628: PHD-finger (2 copies), PF01429: Methyl-CpG binding domain	homeobox-leucine zipper protein 5 (HAT5) / HD-ZIP protein 5 / HD-ZIP protein (HB-1), identical to homeobox-leucine zipper protein HAT5 (HD-ZIP protein 5) (HD-ZIP protein ATHB-1) GB:Q02283 (Arabidopsis thaliana)
AT3G01830	AT3G01840	Enclosing	2053	PC/PC	calmodulin-related protein, putative, similar to regulator of gene silencing calmodulin-related protein GI:12963415 from (Nicotiana tabacum); Pfam HMM hit: EF hand	protein kinase family protein, contains protein kinase domain, Pfam:PF00069
AT3G01920	AT3G01930	3'-3'	672	PC/PC	yrdC family protein, contains Pfam PF01300: yrdC domain; similar to Protein yciO. (Swiss-Prot:P45847) (Shigella flexneri); similar to Chain A, Crystal Structure Of E. Coli Ycio Length (GI:27573707) (Escherichia coli)	nodulin family protein, similar to nodulin-like protein (Arabidopsis thaliana) GI:3329368, nodule-specific protein Nlj70 (Lotus japonicus) GI:3329366
AT3G02030	AT3G02040	3'-3'	681	PC/PC	hydrolase, alpha/beta fold family protein, contains Pfam profile PF00561: hydrolase, alpha/beta fold family; contains non-consensus splice site (GC) at intron 10	glycerophosphoryl diester phosphodiesterase family protein, contains Pfam profile PF03009: Glycerophosphoryl diester phosphodiesterase family
AT3G02090	AT3G02100	3'-3'	72	PC/PC	mitochondrial processing peptidase beta subunit, putative, similar to mitochondrial processing peptidase beta subunit, mitochondrial precursor, Beta-MPP (Human) SWISS-PROT:O75439	UDP-glucoronosyl/UDP-glucosyl transferase family protein, contains Pfam profile: PF00201 UDP-glucoronosyl and UDP-glucosyl transferase
AT3G02690	AT3G02700	3'-3'	589	PC/PC	integral membrane family protein, similar to PecM protein (GI:5852331) {Vogesella indigofera} and PecM protein (SP:P42194) (Erwinia chrysanthemi)	NC domain-containing protein, contains Pfam domain, PF04970: NC domain
AT3G02840	AT3G02850	3'-3'	523	PC/PC	immediate-early fungal elicitor family protein, similar to immediate-early fungal elicitor protein CMPG1 (GI:14582200) (Petroselinum crispum)	stelar K+ outward rectifier (SKOR) / potassium channel protein, identical to SKOR (Arabidopsis thaliana) gi:3810676:emb:CAA11280; member of the 1 pore, 6 transmembrane (1P/6TM) Shaker K+ channel family, PMID:11500563
AT3G03320	AT3G03330	3'-3'	133	PC/PC	expressed protein, similar to hypothetical protein GB:BAA29429 (Pyrococcus horikoshii)	short-chain dehydrogenase/reductase (SDR) family protein, contains INTERPRO family IPR002198 Short-chain dehydrogenase/reductase (SDR) superfamily
AT3G03910	AT3G03920	3'-3'	21	PC/PC	glutamate dehydrogenase, putative, similar to glutamate dehydrogenase 1 (GDH 1) (Arabidopsis thaliana) SWISS-PROT:Q43314	Gar1 RNA-binding region family protein, contains Pfam profile PF04410: Gar1 protein RNA binding region
AT3G04550	AT3G04560	3'-3'	819	PC/PC	expressed protein	expressed protein
AT3G04870	AT3G04880	Enclosing	1082	PC/PC	zeta-carotene desaturase (ZDS1) / carotene 7,8-desaturase, identical to SP:Q38893 Zeta-carotene desaturase, chloroplast precursor (EC 1.14.99.30) (Carotene 7,8-desaturase) {Arabidopsis thaliana}	DNA-damage-repair/toleration protein (DRT102), identical to DNA-damage-toleration protein DRT102 SP:Q05212 from (Arabidopsis thaliana); contains Pfam profile: PF02502 ribose/galactose isomerase
AT3G05010	AT3G05020	3'-3'	24	PC/PC	transmembrane protein, putative, similar to GB:AAB61079; contains weak similarity to the SAPB protein (TR:E236624) (Arabidopsis thaliana); similar to seven transmembrane domain orphan receptor (GI:4321619) (Mus musculus) contains 7 transmembrane domains;	acyl carrier protein 1, chloroplast (ACP-1), identical to SP:P11829 Acyl carrier protein 1, chloroplast precursor (ACP) {Arabidopsis thaliana}
AT3G05080	AT3G05090	Enclosing	374	PC/PC	expressed protein	transducin family protein / WD-40 repeat family protein, contains seven G-protein beta WD-40 repeats; similar to uncharacterized KIAA1449 protein (gi:7959157) (Homo sapiens)
AT3G05760	AT3G05770	3'-3'	511	PC/PC	expressed protein	expressed protein
AT3G06895	AT3G06900	Enclosing	163	PC/snRNA	expressed protein	gi:17674:emb:X67146.1:ATU42SN A.thaliana U4.2 snRNA gene
AT3G06950	AT3G06960	3'-3'	65	PC/PC	tRNA pseudouridine synthase family protein, similar to SP:P07649 tRNA pseudouridine synthase A (EC 4.2.1.70) (Uracil hydrolyase) {Escherichia coli}; contains Pfam profile PF01416: tRNA pseudouridine synthase	expressed protein
AT3G07170	AT3G07180	3'-3'	251	PC/PC	sterile alpha motif (SAM) domain-containing protein, contains Pfam profile PF00536: SAM domain (Sterile alpha motif)	GPI transamidase component PIG-S-related, similar to GPI transamidase component PIG-S (Phosphatidylinositol-glycan biosynthesis, class S protein) (Swiss-Prot:Q96S52) (Homo sapiens)
AT3G07400	AT3G07410	3'-3'	399	PC/PC	lipase class 3 family protein, contains Pfam profile PF01764: Lipase	Ras-related GTP-binding family protein, contains Pfam profile: PF00071 Ras family
AT3G07500	AT3G07510	3'-3'	506	PC/PC	far-red impaired responsive family protein / FAR1 family protein, weak similarity to far-red impaired response protein (Arabidopsis thaliana) GI:5764395; contains Pfam profile PF03101: FAR1 family	expressed protein
AT3G07590	AT3G07600	3'-3'	48	PC/PC	small nuclear ribonucleoprotein D1, putative / snRNP core protein D1, putative / Sm protein D1, putative, similar to SWISS-PROT:SP:P13641 small nuclear ribonucleoprotein Sm D1 (snRNP core protein D1, Sm-D1, Sm-D autoantigen)(Mouse)	heavy-metal-associated domain-containing protein, identical to residues 23 to 179 of farnesylated protein ATFP4 (putative metal-binding protein) GB:AAD09508 (Arabidopsis thaliana); contains Pfam profile PF00403: Heavy-metal-associated domain
AT3G07690	AT3G07700	3'-3'	204	PC/PC	similar to NAD-dependent glycerol-3-phosphate dehydrogenase family protein [Arabidopsis thaliana] (TAIR:At2g41540.1); similar to NAD-dependent glycerol-3-phosphate dehydrogenase family protein [Arabidopsis thaliana] (TAIR:At2g41540.2); similar to putative glycerol-3-phosphate dehydrogenase [Oryza sativa (japonica cultivar-group)] (GB:NP_915827.1); similar to putative glycerol-3-phosphate dehydrog…	ABC1 family protein, contains Pfam domain, PF03109: ABC1 family
AT3G07990	AT3G08000	3'-3'	88	PC/PC	serine carboxypeptidase S10 family protein, similar to serine carboxypeptidase II (CP-MII) GB:CAA70815 (Hordeum vulgare)	RNA-binding protein, putative, similar to RNA-binding protein from (Nicotiana tabacum) GI:15822703, (Nicotiana sylvestris) GI:624925; contains Pfam profile: PF00076 RNA recognition motif. (a.k.a. RRM, RBD, or RNP domain)
AT3G08890	AT3G08900	3'-3'	662	PC/PC	expressed protein, contains Pfam profile PF04398: Protein of unknown function, DUF538	reversibly glycosylated polypeptide-3 (RGP3), nearly identical to reversibly glycosylated polypeptide-3 (Arabidopsis thaliana) GI:11863238; contains non-consensus GA-donor splice site at intron 2
AT3G09085	AT3G09090	Enclosing	533	PC/PC	expressed protein	defective in exine formation protein (DEX1), identical to defective in exine formation (Arabidopsis thaliana) gi:11138669:gb:AAG31444; contains Pfam domain PF01839: FG-GAP repeat
AT3G09250	AT3G09260	3'-3'	386	PC/PC	expressed protein	glycosyl hydrolase family 1 protein, contains Pfam PF00232 : Glycosyl hydrolase family 1 domain; TIGRFAM TIGR01233: 6-phospho-beta-galactosidase; almost identical to beta-glucosidase GI:1732570 from (Arabidopsis thaliana); similar to beta-glucosidase 1 (GI:12043529) (Arabidopsis thaliana)
AT3G09300	AT3G09310	3'-3'	429	PC/PC	oxysterol-binding family protein, similar to SP:P22059 Oxysterol-binding protein 1 {Homo sapiens}; contains Pfam profile PF01237: Oxysterol-binding protein	expressed protein
AT3G10060	AT3G10070	3'-3'	117	PC/PC	immunophilin, putative / FKBP-type peptidyl-prolyl cis-trans isomerase, putative, Pfam:PF-254: FKBP-type peptidyl-prolyl cis-trans isomerases	transcription initiation factor IID (TFIID) subunit A family protein, similar to hypothetical protein GB:CAB10099 (Schizosaccharomyces pombe); contains Pfam profile PF03847: Transcription initiation factor TFIID subunit A
AT3G10140	AT3G10150	3'-3'	414	PC/PC	recA family protein, contains Pfam profile: PF00154 recA bacterial DNA recombination protein	calcineurin-like phosphoesterase family protein, contains Pfam profile: PF00149 calcineurin-like phosphoesterase
AT3G10220	AT3G10230	3'-3'	595	PC/PC	tubulin folding cofactor B, identical to tubulin folding cofactor B GI:20514259 from (Arabidopsis thaliana); identical to cDNA tubulin folding cofactor B GI:20514258	lycopene beta cyclase (LYC), identical to lycopene beta cyclase GI:1399183:GB:AAB53337 (Arabidopsis thaliana)
AT3G10620	AT3G10630	3'-3'	555	PC/PC	diadenosine 5',5'''-P1,P4-tetraphosphate hydrolase, putative, similar to diadenosine 5',5'''-P1,P4-tetraphosphate hydrolase from (Lupinus angustifolius) GI:1888557, (Hordeum vulgare subsp. vulgare) GI:2564253; contains Pfam profile PF00293: NUDIX domain	glycosyl transferase family 1 protein, contains Pfam glycosyl transferase, group 1 family protein domain PF00534; C-terminal portion similar to mannosyltransferase GB:BAA28328 (Escherichia coli)
AT3G11560	AT3G11570	3'-3'	509	PC/PC	expressed protein	expressed protein, similar to At5g06230
AT3G12250	AT3G12260	3'-3'	448	PC/PC	similar to bZIP transcription factor HBP-1b homolog [Arabidopsis thaliana] (TAIR:At5g06950.1); similar to bZIP transcription factor HBP-1b homolog [Arabidopsis thaliana] (TAIR:At5g06950.2); similar to TGA-type basic leucine zipper protein TGA2.1 [Phaseolus vulgaris] (GB:AAK84889.1); contains InterPro domain Basic-leucine zipper (bZIP) transcription factor (InterPro:IPR004827)	complex 1 family protein / LVR family protein, contains Pfam PF05347: Complex 1 protein (LYR family)
AT3G12480	AT3G12490	3'-3'	610	PC/PC	transcription factor, putative	cysteine protease inhibitor, putative / cystatin, putative, similar to PRLI-interacting factor M (Arabidopsis thaliana) GI:11139270, cysteine proteinase inhibitor (Brassica rapa) GI:762785; contains Pfam profile PF00031: Cystatin domain
AT3G12740	AT3G12750	3'-3'	393	PC/PC	LEM3 (ligand-effect modulator 3) family protein / CDC50 family protein, Similar to GI:4585976; GI:4966357; GI:4835763; GI:9757735 from (Arabidopsis thaliana)	zinc transporter (ZIP1), identical to putative zinc transporter GB:AAC24197 from (Arabidopsis thaliana), ( Proc. Natl. Acad. Sci. U.S.A. 95 (12), 7220-7224 (1998)); member of the Zinc (Zn2+)-Iron (Fe2+) permease (ZIP) family, PMID:11500563
AT3G12760	AT3G12770	3'-3'	151	PC/PC	expressed protein, similar to RP42 protein (Homo sapiens) GI:9896486; contains Pfam profile PF00627: UBA/TS-N domain, PF03556: Domain of unknown function (DUF298)	pentatricopeptide (PPR) repeat-containing protein, contains INTERPRO:IPR002885 PPR repeats
AT3G13445	AT3G13450	3'-3'	27	PC/PC	similar to transcription initiation factor IID-2 (TFIID-2) / TATA-box factor 2 / TATA sequence-binding protein 2 (TBP2) [Arabidopsis thaliana] (TAIR:At1g55520.2); similar to transcription initiation factor IID-2 (TFIID-2) / TATA-box factor 2 / TATA sequence-binding protein 2 (TBP2) [Arabidopsis thaliana] (TAIR:At1g55520.1); similar to TATA-binding protein [Zea mays] (GB:AAA65942.1); contains Inte…	2-oxoisovalerate dehydrogenase / 3-methyl-2-oxobutanoate dehydrogenase / branched-chain alpha-keto acid dehydrogenase E1 beta subunit (DIN4), identical to branched chain alpha-keto acid dehydrogenase E1 beta subunit (Arabidopsis thaliana) GI:7021286
AT3G13610	AT3G13620	3'-3'	994	PC/PC	oxidoreductase, 2OG-Fe(II) oxygenase family protein, similar to desacetoxyvindoline 4-hydroxylase (Catharanthus roseus)(GI:1916643), flavonol synthase 1 (SP:Q96330); contains PF03171 2OG-Fe(II) oxygenase superfamily domain	amino acid permease family protein, weak similarity to SP:Q9WTR6 Cystine/glutamate transporter (Amino acid transport system xc-) {Mus musculus}; contains Pfam profile PF00324: Amino acid permease
AT3G13670	AT3G13672	3'-3'	1128	PC/PC	protein kinase family protein, contains Pfam domains, PF00069: Protein kinase domain	seven in absentia (SINA) family protein, low similarity to SP:P21461 Developmental protein seven in absentia {Drosophila melanogaster}; contains Pfam profile PF03145: Seven in absentia protein family
AT3G13855	AT3G13860	3'-3'	54	PC/snRNA	gi:16517:emb:X52528.1:ATSNU626 Arabidopsis thaliana U6-26 snRNA gene	chaperonin, putative, similar to SWISS-PROT:P29197- chaperonin CPN60, mitochondrial precursor (HSP60) (Arabidopsis thaliana) ; contains Pfam:PF00118 domain, TCP-1/cpn60 chaperonin family
AT3G14100	AT3G14110	3'-3'	1043	PC/PC	oligouridylate-binding protein, putative, similar to GB:CAB75429 (GI:6996560) from (Nicotiana plumbaginifolia), contains Pfam profiles: PF00076 RNA recognition motif (3 copies)	tetratricopeptide repeat (TPR)-containing protein, contains Pfam profile PF00515: TPR Domain
AT3G14270	AT3G14280	3'-3'	477	PC/PC	phosphatidylinositol-4-phosphate 5-kinase family protein, similar to SP:Q9Z1T6 FYVE finger-containing phosphoinositide kinase (EC 2.7.1.68) (1- phosphatidylinositol-4-phosphate kinase) (PIP5K) (PtdIns(4)P-5-kinase) {Mus musculus}; contains Pfam profiles PF01504: Phosphatidylinositol-4-phosphate 5-Kinase, PF01363: FYVE zinc finger, PF00118: TCP-1/cpn60 chaperonin family	expressed protein
AT3G14470	AT3G14475	Enclosing	121	PC/snoRNA	disease resistance protein (NBS-LRR class), putative, domain signature NBS-LRR exists, suggestive of a disease resistance protein.	snoRNA
AT3G14735	AT3G14730	5'-5'	62	PC/snRNA	gi:16516:emb:X52527.1:ATSNU61 Arabidopsis thaliana U6-1 snRNA gene	pentatricopeptide (PPR) repeat-containing protein, contains Pfam profile PF01535: PPR repeat
AT3G14735	AT3G14740	3'-3'	56	PC/snRNA	gi:16516:emb:X52527.1:ATSNU61 Arabidopsis thaliana U6-1 snRNA gene	PHD finger family protein, similar to zinc-finger protein BR140 (PIR:JC2069)(Homo sapiens); contains PHD-finger domain PF00628
AT3G15060	AT3G15070	3'-3'	588	PC/PC	Ras-related GTP-binding family protein, similar to GTP-binding protein GI:303742 from (Pisum sativum); contains Pfam profile: PF00071 ras family	zinc finger (C3HC4-type RING finger) family protein, similar to C-terminal zinc-finger (Glycine max) GI:558543; contains Pfam profile: PF00097 zinc finger, C3HC4 type (RING finger)
AT3G15190	AT3G15200	3'-3'	127	PC/PC	chloroplast 30S ribosomal protein S20, putative, contains Pfam profile: PF01649 ribosomal protein S20	pentatricopeptide (PPR) repeat-containing protein, contains Pfam profile PF01535: PPR repeat
AT3G15260	AT3G15270	Enclosing	958	PC/PC	protein phosphatase 2C, putative / PP2C, putative, similar to protein phosphatase type 2C GB:AAD17805 from (Lotus japonicus)	squamosa promoter-binding protein-like 5 (SPL5), identical to squamosa promoter binding protein-like 5 (Arabidopsis thaliana) GI:5931629; contains Pfam profile PF03110: SBP domain
AT3G15330	AT3G15340	3'-3'	637	PC/PC	NLI interacting factor (NIF) family protein, contains Pfam profile PF03031: NLI interacting factor	expressed protein
AT3G15350	AT3G15354	3'-3'	1091	PC/PC	glycosyltransferase family 14 protein / core-2/I-branching enzyme family protein, contains Pfam profile: PF02485 Core-2/I-Branching enzyme	WD-40 repeat family protein / phytochrome A-related, contains 7 WD-40 repeats (PF00400); phytochrome A supressor spa1 (GI:4809171) (Arabidopsis thaliana)
AT3G15450	AT3G15460	3'-3'	786	PC/PC	similar to expressed protein [Arabidopsis thaliana] (TAIR:At4g27450.1); similar to unknown [Asparagus officinalis] (GB:CAA54526.1)	brix domain-containing protein, contains Pfam domain, PF04427: Brix domain
AT3G15605	AT3G15610	3'-3'	95	PC/PC	expressed protein	transducin family protein / WD-40 repeat family protein, contains 7 WD-40 repeats (PF00400); similar to serine/threonine kinase receptor associated protein GB:NP_035629 (SP:Q9Z1Z2) (Mus musculus); UNR-interacting protein GB:NP_009109 (Homo sapiens)
AT3G15870	AT3G15880	3'-3'	345	PC/PC	fatty acid desaturase family protein, similar to delta 9 acyl-lipid desaturase (ADS1) GI:2970034 from (Arabidopsis thaliana)	similar to WD-40 repeat family protein [Arabidopsis thaliana] (TAIR:At1g15750.1); similar to WD-40 repeat family protein [Arabidopsis thaliana] (TAIR:At1g80490.1); similar to WD-40 repeat family protein [Arabidopsis thaliana] (TAIR:At1g80490.2); similar to WD-40 repeat family protein [Arabidopsis thaliana] (TAIR:At3g16830.1); similar to WD-40 repeat family protein [Arabidopsis thaliana] (TAIR:At1…
AT3G15890	AT3G15900	3'-3'	25	PC/PC	protein kinase family protein, contains protein kinase domain, Pfam:PF00069	expressed protein
AT3G16130	AT3G16140	3'-3'	266	PC/PC	Encodes a member of KPP-like gene family, homolog of KPP (kinase partner protein) gene in tomato. Also a member of the RopGEF (guanine nucleotide exchange factor) family, containing the novel PRONE domain (plant-specific Rop nucleotide exchanger), which is exclusively active towards members of the Rop subfamily.	photosystem I reaction center subunit VI, chloroplast, putative / PSI-H, putative (PSAH1), identical to SP:Q9SUI7; similar to PSI-H precursor (Nicotiana sylvestris) GI:407353; contains Pfam profile PF03244: Photosystem I reaction centre subunit VI
AT3G16175	AT3G16180	3'-3'	718	PC/PC	thioesterase family protein, contains Pfam profile PF03061: thioesterase family protein	proton-dependent oligopeptide transport (POT) family protein, contains Pfam profile: PF00854 POT family
AT3G16240	AT3G16250	3'-3'	789	PC/PC	delta tonoplast integral protein (delta-TIP), identical to delta tonoplast integral protein (delta-TIP) (GI:9279707)(GB:U39485) (Arabidopsis thaliana) (Plant Cell 8 (4), 587-599 (1996))	ferredoxin-related, contains Pfam profile: PF00111 2Fe-2S iron-sulfur cluster binding domains
AT3G17160	AT3G17170	3'-3'	1049	PC/PC	expressed protein	ribosomal protein S6 family protein (RFC3), annotation temporarily based on supporting cDNA gi:15620809:dbj:AB057424.1:; contains TIGRfam TIGR00166 and Pfam PF01250 profiles ribosomal protein S6.
AT3G17380	AT3G17390	3'-3'	1507	PC/PC	meprin and TRAF homology domain-containing protein / MATH domain-containing protein, similar to ubiquitin-specific protease 12 (Arabidopsis thaliana) GI:11993471; contains Pfam profile PF00917: MATH domain	S-adenosylmethionine synthetase, putative, similar to S-adenosylmethionine synthetase 2 (Methionine adenosyltransferase 2, AdoMet synthetase 2) (Catharanthus roseus) SWISS-PROT:Q96552
AT3G17790	AT3G17800	3'-3'	1533	PC/PC	acid phosphatase type 5 (ACP5), contains Pfam profile: PF00149 calcineurin-like phosphoesterase; nearly identical to acid phosphatase type 5 (GI:10278031) (Arabidopsis thaliana)	expressed protein
AT3G17920	AT3G17930	3'-3'	196	PC/PC	leucine-rich repeat family protein, contains leucine rich repeat (LRR) domains, Pfam:PF00560	expressed protein
AT3G18620	AT3G18630	3'-3'	692	PC/PC	zinc finger (DHHC type) family protein, contains Pfam profile: PF01529 DHHC zinc finger domain	uracil DNA glycosylase family protein, contains Pfam profile: PF03167 uracil DNA glycosylase superfamily
AT3G18680	AT3G18690	Enclosing	969	PC/PC	aspartate/glutamate/uridylate kinase family protein, similar to UMP-kinase GB:CAB38122 gi:4468612 from (Lactococcus lactis) ; contains Pfam profile PF00696: Amino acid kinase family	VQ motif-containing protein, contains PF05678: VQ motif
AT3G18860	AT3G18870	3'-3'	317	PC/PC	transducin family protein / WD-40 repeat family protein, contains seven G-protein beta WD-40 repeats; similar to phospholipase a-2-activating protein SP:P27612 from (Mus musculus)	mitochondrial transcription termination factor-related / mTERF-related, contains Pfam profile PF02536: mTERF
AT3G18960	AT3G18970	3'-3'	359	PC/PC	transcriptional factor B3 family protein, contains Pfam profile PF02362: B3 DNA binding domain	pentatricopeptide (PPR) repeat-containing protein, contains Pfam profile PF01535: PPR repeat
AT3G19330	AT3G19340	3'-3'	28	PC/PC	polyadenylate-binding protein-related / PABP-related, similar to At14a (GI:11994571 and GI:11994573) (Arabidopsis thaliana); similar to Polyadenylate-binding protein 2 (Poly(A)-binding protein 2) (PABP 2) (Swiss-Prot:P42731) (Arabidopsis thaliana)	expressed protein
AT3G19480	AT3G19490	3'-3'	670	PC/PC	D-3-phosphoglycerate dehydrogenase, putative / 3-PGDH, putative, similar to SP:O04130 from (Arabidopsis thaliana)	sodium hydrogen antiporter, putative, similar to NhaD (Vibrio parahaemolyticus) gi:3123728:dbj:BAA25994; Na+/H+ aniporter (NhaD) family member, PMID:11500563
AT3G19680	AT3G19690	3'-3'	357	PC/PC	expressed protein	pathogenesis-related protein, putative, similar to PR-1a protein GI:19944 GB:X06930 from (Nicotiana tabacum); contains Pfam profile PF00188: SCP-like extracellular protein
AT3G19700	AT3G19710	3'-3'	286	PC/PC	leucine-rich repeat transmembrane protein kinase, putative, similar to leucine-rich receptor-like protein kinase GB:AAC36318 from (Malus domestica); contains leucine rich repeat (LRR) domains, Pfam:PF00560; contains protein kinase domain, Pfam:PF00069	branched-chain amino acid aminotransferase, putative / branched-chain amino acid transaminase, putative (BCAT4), similar to branched-chain amino acid transaminase 6 (Arabidopsis thaliana) GI:13810195; contains Pfam profile: PF01063 aminotransferase class IV
AT3G19800	AT3G19810	3'-3'	576	PC/PC	expressed protein	expressed protein, contains Pfam PF02620: Uncharacterized ACR, COG1399
AT3G20220	AT3G20230	Enclosing	357	PC/PC	auxin-responsive protein, putative, similar to auxin-induced protein TGSAUR22 (GI:10185820) (Tulipa gesneriana)	50S ribosomal protein L18 family, similar to ribosomal protein L18 (GI:29342325) (Enterococcus faecalis V583); similar to 50S ribosomal protein L18 (Swiss-Prot:O24704) (Synechococcus sp.)
AT3G20560	AT3G20570	3'-3'	262	PC/PC	Encodes a protein disulfide isomerase-like (PDIL) protein, a member of a multigene family within the thioredoxin (TRX) superfamily.	plastocyanin-like domain-containing protein
AT3G20670	AT3G20680	3'-3'	431	PC/PC	histone H2A, putative, strong similarity to histone H2A GB:AAF64418 GI:7595337 from Arabidopsis thaliana, Triticum aestivum GI:536892; contains Pfam profile PF00125 Core histone H2A/H2B/H3/H4	expressed protein
AT3G20730	AT3G20740	3'-3'	337	PC/PC	pentatricopeptide (PPR) repeat-containing protein, contains INTERPRO:IPR002885 PPR repeats	fertilization-independent endosperm protein (FIE), contains 6 WD-40 repeats (PF00400); identical to fertilization-independent endosperm protein (GI:4567095) (Arabidopsis thaliana)
AT3G20790	AT3G20800	3'-3'	375	PC/PC	oxidoreductase family protein, weak similarity to SP:Q07982 Glucose--fructose oxidoreductase precursor (EC 1.1.99.28) {Zymomonas mobilis}; contains Pfam profiles PF01408: Oxidoreductase family NAD-binding Rossmann fold, PF02894: Oxidoreductase family C-terminal alpha/beta domain	rcd1-like cell differentiation protein, putative, similar to protein involved in sexual development (Schizosaccharomyces pombe) GI:1620896; contains Pfam profile PF04078: Cell differentiation family, Rcd1-like
AT3G20890	AT3G20885	Enclosing	82	PC/tRNA	heterogeneous nuclear ribonucleoprotein, putative / hnRNP, putative, similar to SP:P52597 Heterogeneous nuclear ribonucleoprotein F (hnRNP F) {Homo sapiens}; contains InterPro entry IPR000504: RNA-binding region RNP-1 (RNA recognition motif) (RRM)	tRNA-Ser (anticodon: GCT)
AT3G20910	AT3G20920	3'-3'	440	PC/PC	CCAAT-binding transcription factor (CBF-B/NF-YA) family protein, contains Pfam profile: PF02045 CCAAT-binding transcription factor (CBF-B/NF-YA) subunit B	similar to translocation protein sec62, putative [Plasmodium berghei] (GB:CAH98034.1); contains InterPro domain Translocation protein Sec62 (InterPro:IPR004728)
AT3G21060	AT3G21070	3'-3'	913	PC/PC	transducin family protein / WD-40 repeat family protein, contains 4 WD-40 repeats (PF00400); similar to Retinoblastoma-binding protein 5 (RBBP-5) (Homo sapiens)(RBQ-3)	ATP-NAD kinase family protein, contains Pfam domain, PF01513: ATP-NAD kinase
AT3G21100	AT3G21110	3'-3'	393	PC/PC	similar to expressed protein [Arabidopsis thaliana] (TAIR:At1g51520.2); similar to putative DAZ associated protein 1 [Oryza sativa (japonica cultivar-group)] (GB:XP_479561.1); contains InterPro domain RNA-binding region RNP-1 (RNA recognition motif) (InterPro:IPR000504)	similar to SAICAR synthetase [Nicotiana tabacum] (GB:AAR06292.1); contains InterPro domain SAICAR synthetase (InterPro:IPR001636)
AT3G21200	AT3G21210	3'-3'	827	PC/PC	expressed protein	similar to DC1 domain-containing protein [Arabidopsis thaliana] (TAIR:At1g34480.1); similar to universal stress protein-like [Oryza sativa (japonica cultivar-group)] (GB:BAD53290.1); contains InterPro domain Zn-finger-like, PHD finger (InterPro:IPR001965); contains InterPro domain Usp domain (InterPro:IPR006016); contains InterPro domain DC1 domain (InterPro:IPR004146)
AT3G21360	AT3G21370	3'-3'	527	PC/PC	expressed protein	glycosyl hydrolase family 1 protein, contains Pfam PF00232 : Glycosyl hydrolase family 1 domain; TIGRFAM TIGR01233: 6-phospho-beta-galactosidase; similar to beta-glucosidase (GI:757740) (Brassica napus); similar to beta-glucosidase GB:AAB64244 from (Arabidopsis thaliana), (Plant Mol. Biol. 34 (1), 57-68 (1997))
AT3G21490	AT3G21500	3'-3'	33	PC/PC	copper-binding family protein, similar to copper homeostasis factor gi:3168840 from Arabidopsis thaliana; contains Pfam profile PF00403: Heavy-metal-associated domain	1-deoxy-D-xylulose 5-phosphate synthase, putative / 1-deoxyxylulose-5-phosphate synthase, putative / DXP-synthase, putative, strong similarity to 1-D-deoxyxylulose 5-phosphate synthase (Lycopersicon esculentum) GI:5059160, DEF (deficient in photosynthesis) protein (Arabidopsis thaliana) GI:1399261; ; contains Pfam profiles PF02779: Transketolase, pyridine binding domain, PF02780: Transketolase, C…
AT3G21810	AT3G21820	3'-3'	153	PC/PC	zinc finger (CCCH-type) family protein, contains Pfam domain, PF00642: Zinc finger C-x8-C-x5-C-x3-H type (and similar)	SET domain-containing protein, contains Pfam profile PF00856: SET domain
AT3G22200	AT3G22210	3'-3'	258	PC/PC	4-aminobutyrate aminotransferase / gamma-amino-N-butyrate transaminase / GABA transaminase / beta-alanine--oxoglutarate aminotransferase, identical to gamma-aminobutyrate transaminase subunit precursor (Arabidopsis thaliana) (EC 2.6.1.19) GI:14030435; contains Pfam profile PF00202: aminotransferase, class III; identical to cDNA gamma-aminobutyrate transaminase subunit precursor, nuclear gene for …	expressed protein
AT3G22620	AT3G22630	3'-3'	478	PC/PC	protease inhibitor/seed storage/lipid transfer protein (LTP) family protein, similar to pEARLI 1 (Accession No. L43080): an Arabidopsis member of a conserved gene family (PGF95-099), Plant Physiol. 109 (4), 1497 (1995); contains Pfam protease inhibitor/seed storage/LTP family domain PF00234	20S proteasome beta subunit D (PBD1) (PRGB), identical to GB:CAA74026 from (Arabidopsis thaliana) ( FEBS Lett. (1997) 416 (3), 281-285); identical to cDNA proteasome subunit prgb GI:2511589
AT3G22780	AT3G22790	3'-3'	367	PC/PC	CXC domain protein (TSO1), identical to CXC domain protein TSO1 (Arabidopsis thaliana) GI:7767425	kinase interacting family protein, similar to kinase interacting protein 1 (GI:13936326) (Petunia integrifolia)
AT3G22942	AT3G22950	3'-3'	1088	PC/PC	heterotrimeric G protein protein gamma subunit (AGG2), described in Biochim Biophys Acta. 2001 Aug 30;1520(2):147-53.	Gene encoding ADP-ribosylation factor and similar to ADP-ribosylation factor GB:P91924 (Dugesia japonica), other ARFs and ARF-like proteins. Members of this family are known to be essential for vesicle coating and uncoating and functions in GTP-binding.
AT3G22945	AT3G22950	Enclosing	208	PC/PC	pseudogene, cyclophilin (fragment), blastp match of 59% identity and 2.2e-14 P-value to GP:1563719:emb:CAA69622.1::Y08320 cyclophylin {Digitalis lanata}	Gene encoding ADP-ribosylation factor and similar to ADP-ribosylation factor GB:P91924 (Dugesia japonica), other ARFs and ARF-like proteins. Members of this family are known to be essential for vesicle coating and uncoating and functions in GTP-binding.
AT3G23070	AT3G23080	3'-3'	710	PC/PC	expressed protein, contains Pfam domain, PF04581: Protein of unknown function (DUF578)	similar to expressed protein [Arabidopsis thaliana] (TAIR:At4g14500.1); similar to putative nodule membrane protein [Medicago sativa] (GB:AAL57201.1); contains InterPro domain Lipid-binding START (InterPro:IPR002913)
AT3G24020	AT3G24030	3'-3'	468	PC/PC	disease resistance-responsive family protein, contains similarity to disease resistance response protein 206-d (Pisum sativum) gi:508844:gb:AAB18669	hydroxyethylthiazole kinase family protein, contains Pfam profile: PF02110 hydroxyethylthiazole kinase family
AT3G24190	AT3G24200	3'-3'	24	PC/PC	ABC1 family protein, contains Pfam domain, PF03109: ABC1 family	similar to putative oxygenase [Oryza sativa (japonica cultivar-group)] (GB:XP_470364.1); contains InterPro domain Flavoprotein monooxygenase (InterPro:IPR000733); contains InterPro domain NAD-binding site (InterPro:IPR000205); contains InterPro domain Aromatic-ring hydroxylase (InterPro:IPR003042); contains InterPro domain UbiH/COQ6 monooxygenase (InterPro:IPR000689)
AT3G24560	AT3G24570	3'-3'	518	PC/PC	expressed protein, contains Pfam profile PF01171: PP-loop family	peroxisomal membrane 22 kDa family protein, contains Mpv17 / PMP22 family domain, Pfam:PF04117
AT3G25550	AT3G25560	3'-3'	75	PC/PC	F-box family protein	protein kinase family protein, contains Prosite:PS00108: Serine/Threonine protein kinases active-site signature and PS00107: Protein kinases ATP-binding region signature
AT3G25910	AT3G25920	3'-3'	1409	PC/PC	expressed protein	50S ribosomal protein L15, chloroplast (CL15), identical to GB:P25873 from (Arabidopsis thaliana)
AT3G26470	AT3G26480	3'-3'	370	PC/PC	expressed protein	transducin family protein / WD-40 repeat family protein, contains Pfam profile: PF00400 WD domain, G-beta repeat (5 copies, 2 below cutoff); related to LACK protective antigen (GI:13625467) (Leishmania donovani)
AT3G26680	AT3G26690	3'-3'	30	PC/PC	similar to sterile alpha motif (SAM) domain-containing protein [Arabidopsis thaliana] (TAIR:At2g45700.1); similar to Snm1 [Oryza sativa (japonica cultivar-group)] (GB:BAD82911.1)	MutT/nudix family protein, similar to SP:Q09790 Diadenosine 5',5'''-P1,P6-hexaphosphate hydrolase (EC 3.6.1.-) (Ap6A hydrolase) {Schizosaccharomyces pombe}; contains Pfam profile PF00293: NUDIX domain
AT3G26840	AT3G26850	3'-3'	796	PC/PC	esterase/lipase/thioesterase family protein, contains Pfam profile PF03096: Ndr family	expressed protein
AT3G27110	AT3G27120	3'-3'	534	PC/PC	peptidase M48 family protein, contains Pfam domain, PF01435: Peptidase family M48	spastin ATPase, putative, similar to SWISS-PROT:Q9QYY8 spastin (Fragment) (Mus musculus); contains Pfam domain, PF00004: ATPase, AAA family
AT3G27170	AT3G27180	3'-3'	362	PC/PC	chloride channel protein (CLC-b), identical to CLC-b chloride channel protein GB:CAA96058 from (Arabidopsis thaliana) (J. Biol. Chem. 271 (52), 33632-33638 (1996))	expressed protein
AT3G27750	AT3G27770	3'-3'	657	PC/PC	expressed protein	expressed protein
AT3G27980	AT3G27990	Enclosing	1958	PC/PC	pectinesterase family protein, contains Pfam profile: PF01095 pectinesterase	expressed protein, Unusual gene which contains a pectinesterase gene within a downstream UTR intron, transcribed on the opposite strand; supported by cDNA gi:14596042
AT3G28730	AT3G28740	3'-3'	452	PC/PC	structure-specific recognition protein 1 / high mobility group protein / HMG protein, nearly identical to SP:Q05153 Structure-specific recognition protein 1 homolog (HMG protein) {Arabidopsis thaliana}; contains Pfam profile PF00505: HMG (high mobility group) box; contains Pfam profile PF03531: Structure-specific recognition protein	cytochrome P450 family protein, contains Pfam profile: PF00067 cytochrome P450
AT3G29320	AT3G29330	3'-3'	113	PC/PC	glucan phosphorylase, putative, similar to alpha-glucan phosphorylase, L isozyme 1 precursor GB:P04045 from (Solanum tuberosum) (J. Biochem. 106 (4), 691-695 (1989))	expressed protein
AT3G43359	AT3G43358	5'-5'	36	PC/transp	pseudogene, similar to putative helicase, blastp match of 49% identity and 3.0e-51 P-value to GP:14140296:gb:AAK54302.1:AC034258_20:AC034258 putative helicase {Oryza sativa (japonica cultivar-group)}	copia-like retrotransposon family, has a 7.8e-69 P-value blast match to GB:AAD12998 pol polyprotein (Ty1_Copia-element) (Zea mays)
AT3G45050	AT3G45060	3'-3'	293	PC/PC	expressed protein	high-affinity nitrate transporter, putative, similar to trans-membrane nitrate transporter protein AtNRT2:1 (Arabidopsis thaliana) GI:3747058, high-affinity nitrate transporter ACH1 (Arabidopsis thaliana) GI:3608362
AT3G45290	AT3G45300	3'-3'	296	PC/PC	seven transmembrane MLO family protein / MLO-like protein 3 (MLO3), membrane protein Mlo3 (Arabidopsis thaliana) gi:14091576:gb:AAK53796; similar to MLO protein SWISS-PROT:P93766, NCBI_gi:1877221 (Hordeum vulgare)(Barley)	isovaleryl-CoA-dehydrogenase (IVD), identical to isovaleryl-CoA-dehydrogenase precursor (Arabidopsis thaliana) GI:5596622
AT3G45590	AT3G45600	3'-3'	507	PC/PC	tRNA-splicing endonuclease, putative, contains similarity to Swiss-Prot:P16658 tRNA-splicing endonuclease subunit SEN2 (tRNA-intron endonuclease) (Saccharomyces cerevisiae); contains Pfam domain PF01974: tRNA intron endonuclease, catalytic C-terminal domain	senescence-associated family protein, similar to senescence-associated protein 5 (Hemerocallis hybrid cultivar) gi:3551954:gb:AAC34855
AT3G45970	AT3G45980	3'-3'	493	PC/PC	expansin family protein (EXPL1), similar to cim1 induced allergen, Glycine max, EMBL:U03860; expansin-like gene, PMID:11641069, www.bio.psu.edu/expansins	histone H2B, identical to histone H2B Arabidopsis thaliana GI:2407802; contains Pfam profile PF00125 Core histone H2A/H2B/H3/H4
AT3G46220	AT3G46230	3'-3'	891	PC/PC	expressed protein	17.4 kDa class I heat shock protein (HSP17.4-CI), identical to 17.4 kDa class I heat shock protein SP:P19036 from (Arabidopsis thaliana)
AT3G46930	AT3G46940	3'-3'	262	PC/PC	protein kinase family protein, contains protein kinase domain, Pfam:PF00069	deoxyuridine 5'-triphosphate nucleotidohydrolase family, contains Pfam profile: PF00692 deoxyuridine 5'-triphosphate nucleotidohydrolase
AT3G46950	AT3G46960	3'-3'	71	PC/PC	mitochondrial transcription termination factor-related / mTERF-related, contains Pfam profile PF02536: mTERF	similar to HUA enhancer 2 (HEN2) / DExH-box RNA helicase, putative [Arabidopsis thaliana] (TAIR:At2g06990.1); similar to superkiller viralicidic activity 2-like (S. cerevisiae) [Homo sapiens] (GB:CAI41730.1); similar to superkiller viralicidic activity 2-like (S. cerevisiae) [Homo sapiens] (GB:CAI41863.1); similar to similar to putative DEAD/DEAH box helicase [Schizosaccharomyces pombe] [Dictyost…
AT3G47440	AT3G47450	3'-3'	312	PC/PC	major intrinsic family protein / MIP family protein, contains Pfam profile: MIP PF00230	expressed protein
AT3G47460	AT3G47470	3'-3'	382	PC/PC	SMC2-like condensin, putative, similar to SMC2-like condensin (TITAN3) (Arabidopsis thaliana) GI:14279543; contains Pfam profiles PF02483: SMC family C-terminal domain, PF02463: RecF/RecN/SMC N terminal domain	chlorophyll A-B binding protein 4, chloroplast / LHCI type III CAB-4 (CAB4), identical to SP:P27521 Chlorophyll A-B binding protein 4, chloroplast precursor (LHCI type III CAB-4) (LHCP) {Arabidopsis thaliana}
AT3G47550	AT3G47560	3'-3'	727	PC/PC	zinc finger (C3HC4-type RING finger) family protein, contains Pfam domain, PF00097: Zinc finger, C3HC4 type (RING finger)	esterase/lipase/thioesterase family protein, low similarity to cinnamoyl ester hydrolase CinI (Butyrivibrio fibrisolvens) GI:1622732; contains Interpro entry IPR000379
AT3G47580	AT3G47590	3'-3'	440	PC/PC	leucine-rich repeat transmembrane protein kinase, putative, protein kinase Xa21 - Oryza sativa, PIR:A57676	esterase/lipase/thioesterase family protein, low similarity to cinnamoyl ester hydrolase CinI (Butyrivibrio fibrisolvens) GI:1622732; contains Interpro entry IPR000379
AT3G47660	AT3G47670	3'-3'	21	PC/PC	regulator of chromosome condensation (RCC1) family protein, contains Pfam domain PF00415: Regulator of chromosome condensation (RCC1)	similar to pectinesterase family protein [Arabidopsis thaliana] (TAIR:At1g53840.1); similar to pectin methylesterase [Lycopersicon esculentum] (GB:AAL02367.1); contains InterPro domain Plant invertase/pectin methylesterase inhibitor (InterPro:IPR007186); contains InterPro domain Pectinesterase inhibitor (InterPro:IPR006501)
AT3G47720	AT3G47730	3'-3'	567	PC/PC	Encodes a protein with similarity to RCD1 but without the WWE domain. The protein does have a PARP signature upstream of the C-terminal protein interaction domain. The PARP signature may bind NAD+ and attach the ADP-ribose-moiety from NAD+ to the target molecule. Its presence suggests a role for the protein in ADP ribosylation.	ABC transporter family protein, AbcA, Dictyostelium discoideum, DDU66526
AT3G47800	AT3G47810	3'-3'	1117	PC/PC	aldose 1-epimerase family protein, similar to ALDOSE 1-EPIMERASE PRECURSOR GB:P05149 (SP:P05149) from (Acinetobacter calcoaceticus); contains Pfam profile PF01263 Aldose 1-epimerase	calcineurin-like phosphoesterase family protein, contains Pfam profile: PF00149 calcineurin-like phosphoesterase
AT3G47950	AT3G47960	3'-3'	911	PC/PC	ATPase, plasma membrane-type, putative / proton pump, putative, strong similarity to P-type H(+)-transporting ATPase from Nicotiana plumbaginifolia (SP:Q08435, SP:Q08436), Lycopersicon esculentum (GI:5901757, SP:P22180), Solanum tuberosum (GI:435003); contains InterPro accession IPR001757: ATPase, E1-E2 type	proton-dependent oligopeptide transport (POT) family protein, contains Pfam profile: PF00854 POT family
AT3G48320	AT3G48330	3'-3'	390	PC/PC	cytochrome P450 71A21, putative (CYP71A21), identical to Cytochrome P450 71A21 (SP:Q9STL2) (Arabidopsis thaliana)	protein-L-isoaspartate O-methyltransferase / PIMT (PCM), identical to SP:Q42539 Protein-L-isoaspartate O-methyltransferase (EC 2.1.1.77) (Protein- beta-aspartate methyltransferase) (PIMT) (Protein L-isoaspartyl methyltransferase) (L-isoaspartyl protein carboxyl methyltransferase) {Arabidopsis thaliana}
AT3G48680	AT3G48690	3'-3'	408	PC/PC	bacterial transferase hexapeptide repeat-containing protein, contains Pfam profile PF00132: Bacterial transferase hexapeptide (four repeats); ferripyochelin binding protein - Methanobacterium thermoautotrophicum, EMBL:AE000918.1	expressed protein, similar to PrMC3 (Pinus radiata) GI:5487873
AT3G49180	AT3G49190	3'-3'	349	PC/PC	transducin family protein / WD-40 repeat family protein, contains 5 WD-40 repeats (PF00400); GTP-binding protein beta chain homolog, Nicotiana tabacum, PIR:T16970	condensation domain-containing protein, contains Pfam profile PF00668: Condensation domain
AT3G49890	AT3G49900	3'-3'	86	PC/PC	expressed protein, lea32, Arabidopsis thaliana, EMBL:ATH131342	BTB/POZ domain-containing protein, contains BTB/POZ domain, INTERPRO:IPR000210
AT3G50230	AT3G50240	3'-3'	104	PC/PC	leucine-rich repeat transmembrane protein kinase, putative, receptor-like protein kinase (RKL1), Arabidopsis thaliana, EMBL:AF084034	kinesin motor protein-related, KINESIN-LIKE PROTEIN KIF4, Homo sapiens, EMBL:AF179308
AT3G50430	AT3G50440	3'-3'	363	PC/PC	expressed protein	similar to esterase, putative [Arabidopsis thaliana] (TAIR:At2g23620.1); similar to methyl jasmonate esterase [Solanum tuberosum] (GB:AAV87151.1); contains InterPro domain Esterase/lipase/thioesterase (InterPro:IPR000379); contains InterPro domain Alpha/beta hydrolase fold (InterPro:IPR000073)
AT3G50835	AT3G50840	Enclosing	73	PC/tRNA	tRNA-Val (anticodon: TAC)	phototropic-responsive NPH3 family protein, contains NPH3 family domain, Pfam:PF03000
AT3G50860	AT3G50850	5'-5'	357	PC/PC	clathrin adaptor complex small chain family protein, contains Pfam profile: PF01217 clathrin adaptor complex small chain	expressed protein
AT3G50950	AT3G50960	3'-3'	1342	PC/PC	disease resistance protein (CC-NBS-LRR class), putative, domain signature CC-NBS-LRR exists, suggestive of a disease resistance protein.	expressed protein
AT3G51390	AT3G51400	3'-3'	268	PC/PC	zinc finger (DHHC type) family protein, contains Pfam profile PF01529: DHHC zinc finger domain	expressed protein, contains Pfam profile PF03087: Arabidopsis protein of unknown function
AT3G51520	AT3G51530	3'-3'	341	PC/PC	diacylglycerol acyltransferase family, contains Pfam PF03982: Diacylglycerol acyltransferase	F-box family protein, various predicted proteins, Arabidopsis thaliana; contains Pfam profile PF00646: F-box domain
AT3G52030	AT3G52040	3'-3'	55	PC/PC	F-box family protein / WD-40 repeat family protein	expressed protein
AT3G52105	AT3G52110	3'-3'	45	PC/PC	expressed protein	expressed protein
AT3G52210	AT3G52220	3'-3'	433	PC/PC	similar to mRNA capping enzyme family protein [Arabidopsis thaliana] (TAIR:At3g20650.1); similar to hypothetical protein DDB0188046 [Dictyostelium discoideum] (GB:EAL63113.1); contains InterPro domain mRNA capping enzyme, large subunit (InterPro:IPR004971)	expressed protein
AT3G52340	AT3G52345	Enclosing	72	PC/tRNA	similar to sucrose-phosphatase 1 (SPP1) [Arabidopsis thaliana] (TAIR:At2g35840.2); similar to sucrose-phosphatase 1 (SPP1) [Arabidopsis thaliana] (TAIR:At2g35840.1); similar to sucrose-6-phosphate phosphatase [Nicotiana tabacum] (GB:AAW32902.1); contains InterPro domain Sucrose-6F-phosphate phosphohydrolase, plant and cyanobacteria (InterPro:IPR006380); contains InterPro domain Sucrose-phosphate …	tRNA-Cys (anticodon: GCA)
AT3G52380	AT3G52390	3'-3'	381	PC/PC	33 kDa ribonucleoprotein, chloroplast, putative / RNA-binding protein cp33, putative, similar to chloroplast RNA-binding protein (cp33) GB:BAA06523 (Arabidopsis thaliana) (Plant Mol. Biol. 27 (3), 529-539 (1995)); contains InterPro entry IPR000504: RNA-binding region RNP-1 (RNA recognition motif) (RRM)	tatD-related deoxyribonuclease family protein, similar to SP:P27859 Deoxyribonuclease tatD (EC 3.1.21.-) (DNAse tatD) {Escherichia coli}; contains Pfam profile PF01026: TatD related DNase
AT3G52590	AT3G52600	3'-3'	281	PC/PC	ubiquitin extension protein 1 (UBQ1) / 60S ribosomal protein L40 (RPL40B), identical to GI:166929, GI:166930	similar to beta-fructosidase, putative / beta-fructofuranosidase, putative [Arabidopsis thaliana] (TAIR:At2g36190.1); similar to acid invertase [Lycopersicon esculentum] (GB:BAA33150.1); similar to beta-fructofuranosidase [Daucus carota] (GB:CAA49162.1); similar to INV1_DAUCA Beta-fructofuranosidase, insoluble isoenzyme 1 precursor (Sucrose hydrolase 1) (Invertase 1) (Cell wall beta-fructosidase …
AT3G52850	AT3G52860	3'-3'	100	PC/PC	vacuolar sorting receptor, putative, nearly identical to vacuolar sorting receptor homolog (GP:1737218) (Arabidopsis thaliana)	expressed protein
AT3G53090	AT3G53100	3'-3'	614	PC/PC	similar to HECT-domain-containing protein / ubiquitin-transferase family protein [Arabidopsis thaliana] (TAIR:At3g17205.1); similar to putative ubiquitin protein ligase, 5'-partial [Oryza sativa (japonica cultivar-group)] (GB:AAP68382.1); contains InterPro domain IQ calmodulin-binding region (InterPro:IPR000048); contains InterPro domain HECT domain (Ubiquitin-protein ligase) (InterPro:IPR000569)	GDSL-motif lipase/hydrolase family protein, similar to family II lipase EXL3 (GI:15054386), EXL1 (GI:15054382) (Arabidopsis thaliana), SP:P40603 Anther-specific proline-rich protein APG {Brassica napus}; contains InterPro Entry IPR001087 Lipolytic enzyme, G-D-S-L family
AT3G53110	AT3G53120	3'-3'	82	PC/PC	DEAD/DEAH box helicase, putative, RNA helicase, Mus musculus, PIR:I49731	expressed protein
AT3G53240	AT3G53235	Enclosing	858	PC/PC	leucine-rich repeat family protein, contains leucine rich-repeat (LRR) domains Pfam:PF00560, INTERPRO:IPR001611; contains similarity to Cf-2.1 (Lycopersicon pimpinellifolium) gi:1184075:gb:AAC15779	expressed protein
AT3G53530	AT3G53540	3'-3'	857	PC/PC	similar to heavy-metal-associated domain-containing protein [Arabidopsis thaliana] (TAIR:At2g37390.1); similar to P0459B04.21 [Oryza sativa (japonica cultivar-group)] (GB:NP_914390.1); contains InterPro domain Heavy metal binding (InterPro:IPR006191); contains InterPro domain Heavy metal transport/detoxification protein (InterPro:IPR006121)	expressed protein
AT3G54050	AT3G54060	3'-3'	88	PC/PC	fructose-1,6-bisphosphatase, putative / D-fructose-1,6-bisphosphate 1-phosphohydrolase, putative / FBPase, putative, strong similarity to fructose-1,6-bisphosphatase (Brassica napus) GI:289367; identical to SP:P25851 Fructose-1,6-bisphosphatase, chloroplast precursor (EC 3.1.3.11) (D-fructose-1,6-bisphosphate 1-phosphohydrolase) (FBPase) {Arabidopsis thaliana}; contains Pfam profile PF00316: fruc…	expressed protein, similar to expressed protein [Arabidopsis thaliana] (TAIR:At2g37960.1)
AT3G54110	AT3G54120	3'-3'	206	PC/PC	plant uncoupling mitochondrial protein (PUMP), identical to plant uncoupling mitochondrial protein (Arabidopsis thaliana) GI:3115108	reticulon family protein (RTNLB12), contains Pfam profile PF02453: Reticulon
AT3G54450	AT3G54460	3'-3'	45	PC/PC	proton-dependent oligopeptide transport (POT) family protein, contains Pfam profile: PF00854 POT family	SNF2 domain-containing protein / helicase domain-containing protein / F-box family protein, similar to SP:P36607 DNA repair protein rad8 {Schizosaccharomyces pombe}; contains Pfam profiles PF00271: Helicase conserved C-terminal domain, PF00176: SNF2 family N-terminal domain, PF00646: F-box domain
AT3G54490	AT3G54500	3'-3'	514	PC/PC	eukaryotic rpb5 RNA polymerase subunit family protein, similar to SP:P19388 DNA-directed RNA polymerase II 23 kDa polypeptide (EC 2.7.7.6) {Homo sapiens}; contains Pfam profiles PF03871: RNA polymerase Rpb5 N-terminal domain, PF01191: RNA polymerase Rpb5 C-terminal domain	expressed protein
AT3G54780	AT3G54790	3'-3'	1061	PC/PC	similar to zinc finger (C3HC4-type RING finger) family protein [Arabidopsis thaliana] (TAIR:At2g38970.1); similar to Hypothetical protein protein containing a von Willebrand factor type A domain [Oryza sativa] (GB:AAK98695.1); contains InterPro domain von Willebrand factor, type A (InterPro:IPR002035); contains InterPro domain Zn-finger, RING (InterPro:IPR001841)	armadillo/beta-catenin repeat family protein / U-box domain-containing protein, contains Pfam domain, PF00514: Armadillo/beta-catenin-like repeats and Pfam, PF04564: U-box domain
AT3G55310	AT3G55320	3'-3'	532	PC/PC	similar to short-chain dehydrogenase/reductase (SDR) family protein [Arabidopsis thaliana] (TAIR:At3g55290.2); similar to putative short-chain type alcohol dehydrogenase [Solanum tuberosum] (GB:AAK29646.1); contains InterPro domain Glucose/ribitol dehydrogenase (InterPro:IPR002347); contains InterPro domain Short-chain dehydrogenase/reductase SDR (InterPro:IPR002198)	ABC transporter family protein, similar to multidrug resistant P-glycoprotein pmdr1 GI:4204793 from (Solanum tuberosum)
AT3G55390	AT3G55400	3'-3'	51	PC/PC	integral membrane family protein, MtN24, Medicago truncatula, EMBL:MTY15290; contains TIGRFAM TIGR01569 : plant integral membrane protein TIGR01569; contains Pfam PF04535 : Domain of unknown function (DUF588)	methionyl-tRNA synthetase / methionine--tRNA ligase / MetRS (cpMetRS), identical to methionyl-tRNA synthetase MEtRS (Arabidopsis thaliana) GI:2266985
AT3G55470	AT3G55480	3'-3'	440	PC/PC	C2 domain-containing protein, similar to phloem protein GI:4164539 from (Cucurbita maxima)	adaptin family protein, similar to AP-3 complex beta3A subunit, Homo sapiens, SP:O00203; contains Pfam profile: PF01602 Adaptin N terminal region
AT3G55520	AT3G55530	3'-3'	210	PC/PC	immunophilin, putative / FKBP-type peptidyl-prolyl cis-trans isomerase, putative, POSSIBLE PEPTIDYL-PROLYL CIS-TRANS ISOMERASE) (EC 5.2.1.8) (PPIASE) (ROTAMASE) SP:P30416(Mouse);P59 PROTEIN (HSP BINDING IMMUNOPHILIN), rabbit, SWISSPROT:P27124:FKB4_RABBIT	zinc finger (C3HC4-type RING finger) family protein, contains Pfam profile: PF00097 zinc finger, C3HC4 type (RING finger)
AT3G55830	AT3G55840	3'-3'	1044	PC/PC	a member of the Glycosyltransferase Family 64 (according to CAZy Database)	expressed protein
AT3G55910	AT3G55920	3'-3'	33	PC/PC	expressed protein, PA26, p53 regulated PA26-T3 nuclear protein, Homo sapiens, EMBL:AF033121	peptidyl-prolyl cis-trans isomerase, putative / cyclophilin, putative / rotamase, putative, similar to cyclophilin (Arabidopsis thaliana) gi:2443755:gb:AAB71401
AT3G56030	AT3G56040	3'-3'	420	PC/PC	pentatricopeptide (PPR) repeat-containing protein, contains INTERPRO:IPR002885 PPR repeats	expressed protein
AT3G56310	AT3G56320	3'-3'	834	PC/PC	alpha-galactosidase, putative / melibiase, putative / alpha-D-galactoside galactohydrolase, putative, similar to alpha-galactosidase SP:Q42656 from (Coffea arabica)	nucleotidyltransferase family protein, contains Pfam profile: PF01909 nucleotidyltransferase domain
AT3G56450	AT3G56460	3'-3'	175	PC/PC	alpha-soluble NSF attachment protein 1 / alpha-SNAP1 (ASNAP1), identical to alpha-soluble NSF attachment protein 1 (Alpha-SNAP1) (N- ethylmaleimide-sensitive factor attachment protein, alpha 1) (Swiss-Prot:Q9LXZ5) (Arabidopsis thaliana)	oxidoreductase, zinc-binding dehydrogenase family protein, low similarity to probable NADP-dependent oxidoreductase (zeta-crystallin homolog) P1 (SP:Q39172)(gi:886428) and P2 (SP:Q39173)(gi:886430), zeta-crystallin / quinone reductase (NADPH) - Mus musculus, PIR:A54932; contains Pfam profile PF00107: oxidoreductase, zinc-binding dehydrogenase family
AT3G56500	AT3G56510	3'-3'	43	PC/PC	serine-rich protein-related, contains some similarity to serine-rich proteins	similar to unnamed protein product [Yarrowia lipolytica CLIB99] (GB:CAG82708.1)
AT3G56740	AT3G56750	3'-3'	454	PC/PC	ubiquitin-associated (UBA)/TS-N domain-containing protein, contains Pfam profile PF00627: UBA/TS-N domain	expressed protein
AT3G56900	AT3G56910	3'-3'	485	PC/PC	aladin-related / adracalin-related, weak similarity to SP:Q9NRG9 Aladin (Adracalin) (GL003) {Homo sapiens}; non-consensus AT-AC splice sites at intron 6	expressed protein
AT3G56940	AT3G56950	3'-3'	587	PC/PC	dicarboxylate diiron protein, putative (Crd1), similar to leucine-containing zipper protein At103 GP:6911864; contains Pfam profile PF05447: Copper response defect 1 (CRD1)	small basic membrane integral family protein, contains similarity to small basic membrane integral protein ZmSIP2-1 (GI:13447817) (Zea mays)
AT3G57770	AT3G57765	5'-5'	591	PC/snRNA	protein kinase, putative, contains protein kinase domain, Pfam:PF00069	gi:17662:emb:X06474.1:ATU23 Arabidopsis thaliana U2 RNA gene (U2.3)
AT3G57860	AT3G57870	3'-3'	204	PC/PC	expressed protein	ubiquitin-conjugating enzyme, putative, strong similarity to SP:P50550 Ubiquitin-like protein SUMO-1 conjugating enzyme (EC 6.3.2.19) (SUMO- 1-protein ligase) (Ubiquitin carrier protein) (Ubiquitin-conjugating enzyme UbcE2A) {Xenopus laevis}; contains Pfam profile PF00179: Ubiquitin-conjugating enzyme
AT3G58130	AT3G58140	3'-3'	175	PC/PC	similar to hypothetical protein [Arabidopsis thaliana] (TAIR:At2g27340.2); similar to N-acetylglucosaminylphosphatidylinositol deacetylase; GlcNAc-PI de-N-acetylase [Leishmania major] (GB:AAN60998.1); contains InterPro domain LmbE-like protein (InterPro:IPR003737)	phenylalanyl-tRNA synthetase class IIc family protein, similar to phenylalanine-tRNA synthetase (Homo sapiens) GI:3983103; contains Pfam profile PF01409: tRNA synthetases class II core domain (F)
AT3G58510	AT3G58520	3'-3'	440	PC/PC	similar to DEAD box RNA helicase, putative [Arabidopsis thaliana] (TAIR:At3g58570.1); similar to DEAD box RNA helicase, putative [Arabidopsis thaliana] (TAIR:At2g42520.1); similar to putative DEAD-box RNA helicase DEAD3(i:6753620) [Oryza sativa (japonica cultivar-group)] (GB:XP_477035.1); contains InterPro domain Helicase, C-terminal (InterPro:IPR001650); contains InterPro domain DEAD/DEAH box he…	expressed protein
AT3G58540	AT3G58550	3'-3'	24	PC/PC	expressed protein	protease inhibitor/seed storage/lipid transfer protein (LTP) family protein, contains Pfam protease inhibitor/seed storage/LTP family domain
AT3G58590	AT3G58600	3'-3'	292	PC/PC	pentatricopeptide (PPR) repeat-containing protein, contains Pfam profile PF01535: PPR repeat	expressed protein, hypothetical protein F21M11.17 - Arabidopsis thaliana, EMBL:AC003027
AT3G58710	AT3G58720	3'-3'	233	PC/PC	WRKY family transcription factor, contains Pfam profile: PF03106WRKY DNA -binding domain	zinc finger (C3HC4-type RING finger) family protein, contains Pfam profile: PF00097 zinc finger, C3HC4 type (RING finger)
AT3G59030	AT3G59040	3'-3'	690	PC/PC	transparent testa 12 protein (TT12) / multidrug transporter-like protein, similar to ripening regulated protein DDTFR18 (Lycopersicon esculentum) GI:12231296, putative multidrug efflux protein NorM - Vibrio parahaemolyticus, EMBL:AB010463; contains Pfam profile PF01554: Uncharacterized membrane protein family; identical to cDNA multidrug transporter-like protein (tt12) GI:13624642, SP:Q9LYT3 TRAN…	pentatricopeptide (PPR) repeat-containing protein, contains Pfam profile PF01535: PPR repeat
AT3G59110	AT3G59120	3'-3'	329	PC/PC	protein kinase family protein, contains protein kinase domain, Pfam:PF00069	DC1 domain-containing protein, contains Pfam profile PF03107: DC1 domain
AT3G59300	AT3G59310	3'-3'	961	PC/PC	expressed protein, hypothetical protein T2J13.20 - Arabidopsis thaliana, PIR:T46116	expressed protein, identical to anthocyanin-related membrane protein 1 (Arabidopsis thaliana) GI:16416383; supporting cDNA gi:16416382:dbj:AB060644.1:
AT3G59970	AT3G59980	3'-3'	240	PC/PC	methylenetetrahydrofolate reductase 1 (MTHFR1), identical to methylenetetrahydrofolate reductase MTHFR1 (Arabidopsis thaliana) GI:5911425	tRNA-binding region domain-containing protein, similar to SP:O54873 Multisynthetase complex auxiliary component p43 (Contains: Endothelial-monocyte activating polypeptide II (EMAP-II) (Small inducible cytokine subfamily E member 1)) {Cricetulus griseus}; contains Pfam profile PF01588: Putative tRNA binding domain
AT3G60340	AT3G60350	3'-3'	816	PC/PC	palmitoyl protein thioesterase family protein, palmitoyl-protein thioesterase precursor, Mus musculus, EMBL:AF071025	armadillo/beta-catenin repeat family protein / F-box family protein, contains Pfam profiles PF00514: Armadillo/beta-catenin-like repeat, PF00646: F-box domain; similar to F-box protein FBL2 (GI:6010699) (Rattus norvegicus)
AT3G60810	AT3G60820	3'-3'	350	PC/PC	expressed protein	similar to 20S proteasome beta subunit C1 (PBC1) (PRCT) [Arabidopsis thaliana] (TAIR:At1g21720.1); similar to beta 6 subunit of 20S proteasome [Oryza sativa (japonica cultivar-group)] (GB:BAA28276.1); contains InterPro domain Proteasome B-type subunit (InterPro:IPR000243); contains InterPro domain Multispecific proteasome protease (InterPro:IPR001353)
AT3G60910	AT3G60920	3'-3'	45	PC/PC	expressed protein, low similarity to PIR:I46078 endothelin converting enzyme from Bos primigenius taurus	beige/BEACH domain-containing protein, contains Pfam PF02138: Beige/BEACH domain; similar to LBA isoform gamma (GI:10257405) (Mus musculus); similar to beige-like protein (CDC4L) - Homo sapiens; similar to Neurobeachin: kinase A-anchoring, beige/Chediak-higashi protein homolog implicated in neuronal membrane traffic (AKAP550) (GI:11863541) (Drosophila melanogaster).
AT3G61160	AT3G61170	3'-3'	127	PC/PC	shaggy-related protein kinase beta / ASK-beta (ASK2), identical to shaggy-related protein kinase beta SP:O23145 GI:2569931 from (Arabidopsis thaliana)	pentatricopeptide (PPR) repeat-containing protein, strong similarity to PCMP-H2 (Arabidopsis thaliana) GI:5050911; contains Pfam profile PF01535: PPR repeat
AT3G61220	AT3G61230	3'-3'	508	PC/PC	short-chain dehydrogenase/reductase (SDR) family protein, similar to carbonyl reductase GI:1049108 from (Mus musculus)	LIM domain-containing protein, similar to SP:P29675 Pollen specific protein SF3 {Helianthus annuus}; contains Pfam profile PF00412: LIM domain
AT3G61300	AT3G61310	3'-3'	812	PC/PC	C2 domain-containing protein, anthranilate phosphoribosyltransferase (fragment) - Pisum sativum, PIR:T06460	DNA-binding family protein, contains a AT hook motif (DNA binding motifs with a preference for A/T rich regions), Pfam:PF02178
AT3G61350	AT3G61360	Enclosing	1835	PC/PC	SKP1 interacting partner 4 (SKIP4), almost idential to SKP1 interacting partner 4 GI:10716953 from (Arabidopsis thaliana), 42 aa extension at N-terminal; contains Pfam profiles PF01344: Kelch motif, PF00646: F-box domain	pentatricopeptide (PPR) repeat-containing protein, contains Pfam profile PF01535: PPR repeat
AT3G61370	AT3G61380	3'-3'	442	PC/PC	expressed protein, hypothetical protein AT4g07940 - Arabidopsis thaliana, EMBL:AC006266	expressed protein
AT3G61540	AT3G61530	5'-5'	405	PC/PC	peptidase family protein, similar to prolyl aminopeptidase (proline iminopeptidase) from Aeromonas sobria SP:P46547, Propionibacterium freudenreichii subsp. shermanii GI:2415704, Hafnia alvei GI:1754489	ketopantoate hydroxymethyltransferase family protein, similar to SP:Q9Y7B6 3-methyl-2-oxobutanoate hydroxymethyltransferase (EC 2.1.2.11) (Ketopantoate hydroxymethyltransferase) {Emericella nidulans}; contains Pfam profile PF02548: Ketopantoate hydroxymethyltransferase
AT3G61560	AT3G61570	3'-3'	706	PC/PC	similar to reticulon family protein (RTNLB5) [Arabidopsis thaliana] (TAIR:At2g46170.1); similar to unknown protein [Oryza sativa (japonica cultivar-group)] (GB:AAU44062.1); contains InterPro domain Reticulon (InterPro:IPR003388)	intracellular protein transport protein USO1-related, contains weak similarity to intracellular protein transport protein USO1 (Swiss-Prot:P25386) (Saccharomyces cerevisiae)
AT3G62010	AT3G62020	3'-3'	422	PC/PC	expressed protein	germin-like protein (GLP10), identical to germin-like protein subfamily 2 member 4 (SP:Q9M263)
AT3G62030	AT3G62040	3'-3'	95	PC/PC	peptidyl-prolyl cis-trans isomerase, chloroplast / cyclophilin / rotamase / cyclosporin A-binding protein (ROC4), identical to peptidyl-prolyl cis-trans isomerase, chloroplast precursor, PPIase (cyclophilin, cyclosporin A-binding protein) (Arabidopsis thaliana) SWISS-PROT:P34791; identical to cDNA nuclear-encoded chloroplast stromal cyclophilin (ROC4) GI:405130	similar to haloacid dehalogenase-like hydrolase family protein [Arabidopsis thaliana] (TAIR:At5g59490.1); similar to expressed protein [Oryza sativa (japonica cultivar-group)] (GB:XP_470321.1); contains InterPro domain HAD-superfamily hydrolase, subfamily IA, variant 3 (InterPro:IPR006402); contains InterPro domain Haloacid dehalogenase-like hydrolase (InterPro:IPR005834)
AT3G62080	AT3G62090	3'-3'	222	PC/PC	SNF7 family protein, contains Pfam domain, PF03357: SNF7 family	basic helix-loop-helix (bHLH) protein, putative, very strong similarity to PIF3 like basic Helix Loop Helix protein 2 (PIL2) (Arabidopsis thaliana) GI:22535494
AT3G62580	AT3G62590	3'-3'	431	PC/PC	expressed protein	lipase class 3 family protein, contains Pfam profile PF01764: Lipase
AT3G62830	AT3G62840	3'-3'	243	PC/PC	NAD-dependent epimerase/dehydratase family protein, similar to UDP-glucuronic acid decarboxylase Uxs1p from Filobasidiella neoformans GI:14318327; contains Pfam profile PF01370 NAD dependent epimerase/dehydratase family; contains non-consensus CA donor splice site at exon 1 and TA acceptor splice site at exon 2	small nuclear ribonucleoprotein D2, putative / snRNP core protein D2, putative / Sm protein D2, putative, similar to small nuclear ribonucleoprotein Sm D2 (snRNP core protein D2) (Sm-D2) (Mus musculus) SWISS-PROT:P43330
AT3G63130	AT3G63140	3'-3'	542	PC/PC	RAN GTPase activating protein 1 (RanGAP1), contains Pfam PF00560: Leucine Rich Repeat domains; identical to RAN GTPase activating protein 1 (GI:6708466)(Arabidopsis thaliana)	mRNA-binding protein, putative, similar to mRNA binding protein precursor (GI:26453355) (Lycopersicon esculentum)
AT3G63170	AT3G63180	3'-3'	440	PC/PC	expressed protein	expressed protein
AT3G63400	AT3G63410	3'-3'	756	PC/PC	peptidyl-prolyl cis-trans isomerase cyclophilin-type family protein, similar to cyclophylin (Digitalis lanata) GI:1563719; contains Pfam profile PF00160: peptidyl-prolyl cis-trans isomerase, cyclophilin-type; contains AT-donor splice site at intron 9	chloroplast inner envelope membrane protein, putative (APG1), similar to SP:P23525 37 kDa inner envelope membrane protein, chloroplast precursor (E37) {Spinacia oleracea}; contains Pfam profile PF01209: methlytransferase, UbiE/COQ5 family
AT3G63470	AT3G63480	3'-3'	1189	PC/PC	serine carboxypeptidase, putative, similar to SP:P52711 Serine carboxypeptidase II-3 precursor (EC 3.4.16.6) Hordeum vulgare; contains Pfam profile PF0450 serine carboxypeptidase	kinesin heavy chain, putative, kinesin heavy chain, Syncephalastrum racemosum, SWISSPROT:KINH_SYNRA
AT3G63490	AT3G63500	3'-3'	963	PC/PC	ribosomal protein L1 family protein, ribosomal protein L1, S.oleracea, EMBL:SORPL1	expressed protein
AT4G00360	AT4G00370	3'-3'	1464	PC/PC	cytochrome P450, putative	sugar transporter family protein, contains Pfam profile PF00083: major facilitator superfamily protein
AT4G00490	AT4G00500	3'-3'	466	PC/PC	beta-amylase, putative / 1,4-alpha-D-glucan maltohydrolase, putative, similar to beta-amylase from SP:O64407 (Vigna unguiculata); contains Pfam profile PF01373: Glycosyl hydrolase family 14	lipase class 3 family protein / calmodulin-binding heat-shock protein-related
AT4G00660	AT4G00670	3'-3'	343	PC/PC	DEAD/DEAH box helicase, putative, similar to ATP-dependent RNA helicases	similar to DNA-binding protein, putative [Arabidopsis thaliana] (TAIR:At2g45820.1); similar to OSJNBb0039L24.13 [Oryza sativa (japonica cultivar-group)] (GB:XP_473296.1); contains InterPro domain Remorin, C-terminal region (InterPro:IPR005516)
AT4G00750	AT4G00752	3'-3'	317	PC/PC	dehydration-responsive family protein, similar to early-responsive to dehydration stress ERD3 protein (Arabidopsis thaliana) GI:15320410; contains Pfam profile PF03141: Putative methyltransferase	UBX domain-containing protein, similar to Ara4-interacting protein (Arabidopsis thaliana) GI:13160609; contains Pfam profiles PF00789: UBX domain, PF02809: Ubiquitin interaction motif
AT4G00830	AT4G00840	3'-3'	781	PC/PC	similar to RNA recognition motif (RRM)-containing protein [Arabidopsis thaliana] (TAIR:At3g52660.1); similar to putative RNA-binding protein [Oryza sativa (japonica cultivar-group)] (GB:AAP52145.1); contains InterPro domain RNA-binding region RNP-1 (RNA recognition motif) (InterPro:IPR000504); contains InterPro domain RNA recognition, region 1 (InterPro:IPR003954)	similar to zinc finger (DHHC type) family protein [Arabidopsis thaliana] (TAIR:At3g60800.1); similar to Zdhhc2-prov protein [Xenopus laevis] (GB:AAH78093.1); contains InterPro domain Zn-finger, DHHC type (InterPro:IPR001594)
AT4G01026	AT4G01030	3'-3'	175	PC/PC	expressed protein	pentatricopeptide (PPR) repeat-containing protein, contains INTERPRO:IPR002885 PPR repeats
AT4G01100	AT4G01110	3'-3'	435	PC/PC	mitochondrial substrate carrier family protein, contains Pfam profile: PF00153 mitochondrial carrier protein	expressed protein, similar to expressed protein [Arabidopsis thaliana] (TAIR:At2g46300.1); similar to hypothetical protein [Oryza sativa (japonica cultivar-group)] (GB:BAD72426.1)
AT4G01570	AT4G01575	3'-3'	73	PC/PC	pentatricopeptide (PPR) repeat-containing protein, contains Pfam profile PF01535: PPR repeat	serine protease inhibitor, Kazal-type family protein, contains Pfam domain PF00050: Kazal-type serine protease inhibitor domain
AT4G01660	AT4G01670	3'-3'	722	PC/PC	ABC1 family protein, contains Pfam domain, PF03109: ABC1 family	expressed protein, similar to A. thaliana hypothetical protein F14M4.23, GenBank accession number AC004411
AT4G01690	AT4G01700	3'-3'	725	PC/PC	protoporphyrinogen oxidase (PPOX), identical to SP:P55826	chitinase, putative, similar to peanut type II chitinase GI:1237025 from (Arachis hypogaea)
AT4G01935	AT4G01940	3'-3'	209	PC/PC	expressed protein	nitrogen fixation NifU-like family protein, similar to apricot NifU homolog partial CDS, GenBank accession number U95179; contains Pfam profile: PF01106 NifU-like domain
AT4G02200	AT4G02210	3'-3'	769	PC/PC	drought-responsive family protein, similar to drought-induced mRNA, Di19 (Arabidopsis thaliana) gi:469110:emb:CAA55321	expressed protein
AT4G02400	AT4G02405	3'-3'	238	PC/PC	U3 ribonucleoprotein (Utp) family protein, contains Pfam profile: PF04615 Utp14 protein	expressed protein
AT4G02610	AT4G02620	3'-3'	330	PC/PC	tryptophan synthase, alpha subunit, putative, similar to A. thaliana tryptophan synthase alpha chain (EC 4.2.1.20), GenBank accession number U18993 (gi:619753)	vacuolar ATPase subunit F family protein, contains weak similarity to vacuolar ATP synthase subunit F (EC 3.6.3.14) (V-ATPase F subunit) (Vacuolar proton pump F subunit) (V-ATPase 14 kDa subunit) (Swiss-Prot:P50408) (Rattus norvegicus); contains Pfam PF01990: ATP synthase (F/14-kDa) subunit
AT4G02700	AT4G02710	3'-3'	96	PC/PC	sulfate transporter, identical to sulfate transporter (Arabidopsis thaliana) GI:2130944	kinase interacting family protein, similar to kinase interacting protein 1 (GI:13936326) (Petunia integrifolia)
AT4G02840	AT4G02850	3'-3'	24	PC/PC	small nuclear ribonucleoprotein D1, putative / snRNP core protein D1, putative / Sm protein D1, putative, similar to small nuclear ribonucleoprotein Sm D1 (snRNP core protein D1, Sm-D1, Sm-D autoantigen) (Mouse) SWISS-PROT:P13641	phenazine biosynthesis PhzC/PhzF family protein, contains Pfam profile: PF02567 phenazine biosynthesis-like protein
AT4G03070	AT4G03080	3'-3'	296	PC/PC	2-oxoglutarate-dependent dioxygenase (AOP1.2), identical to GI:16118887; contains PF03171: 2OG-Fe(II) oxygenase superfamily domain	kelch repeat-containing serine/threonine phosphoesterase family protein, contains Pfam profiles: PF00149 calcineurin-like phosphoesterase, PF01344 kelch motif
AT4G03140	AT4G03150	3'-3'	49	PC/PC	short-chain dehydrogenase/reductase (SDR) family protein, similar to stem secoisolariciresinol dehydrogenase GI:13752458 from {Forsythia x intermedia}; similar to sex determination protein tasselseed 2 SP:P50160 from (Zea mays)	expressed protein
AT4G03180	AT4G03190	3'-3'	1126	PC/PC	expressed protein	F-box family protein (FBL18), almost identical to GRR1-like protein 1 GI:12658970 from (Arabidopsis thaliana); similar to leucine-rich repeats containing F-box protein FBL3 (GI:5919219) (Homo sapiens); similar to F-box protein FBL2 (GI:6063090) (Homo sapiens)
AT4G04320	AT4G04330	3'-3'	132	PC/PC	malonyl-CoA decarboxylase family protein, contains weak similarity to Malonyl-CoA decarboxylase, mitochondrial precursor (EC 4.1.1.9) (MCD) (Swiss-Prot:O95822) (Homo sapiens); contains Pfam profile PF05292: Malonyl-CoA decarboxylase (MCD)	expressed protein
AT4G04460	AT4G04470	3'-3'	214	PC/PC	aspartyl protease family protein, contains Pfam profiles: PF00026 eukaryotic aspartyl protease, PF03489 surfactant protein B, PF05184 saposin-like type B, region 1	peroxisomal membrane protein 22 kDa (PMP22), identical to peroxisomal membrane protein (Arabidopsis thaliana) gi:3980254:emb:CAA06834
AT4G04860	AT4G04870	3'-3'	527	PC/PC	Der1-like family protein / degradation in the ER-like family protein, contains Pfam profile: PF04511 Der1-like family	Cardiolipin synthase.
AT4G04930	AT4G04940	3'-3'	35	PC/PC	fatty acid desaturase family protein, similar to D. melanogaster Des-1 protein, GenBank accession number X94180; contains Pfam profile PF00487 Fatty acid desaturase domain	transducin family protein / WD-40 repeat family protein, contains seven G-protein beta WD-40 repeats
AT4G05400	AT4G05410	3'-3'	378	PC/PC	expressed protein, similar to expressed protein [Arabidopsis thaliana] (TAIR:At4g21140.1); similar to unknown protein [Oryza sativa (japonica cultivar-group)] (GB:BAD73259.1)	transducin family protein / WD-40 repeat family protein, contains 6 WD-40 repeats (PF00400); U3 snoRNP-associated 55-kDa protein, Homo sapiens, gb:NP_004695; Vegetatible incompatibility protein HET-E-1 (SP:Q00808) (Podospora anserina)
AT4G05450	AT4G05460	3'-3'	205	PC/PC	adrenodoxin-like ferredoxin 2, similar to SP:P46656 Adrenodoxin, mitochondrial precursor (Adrenal ferredoxin) from Mus musculus, SP:P10109 Adrenodoxin, mitochondrial precursor (Hepatoredoxin) from Homo sapiens, SP:P29330 Adrenodoxin from Ovis aries; contains Pfam profile: PF00111 2Fe-2S iron-sulfur cluster binding domains; identical to cDNA GI: 28192430	F-box family protein (FBL20), contains similarity to N7 protein GI:3273101 from (Medicago truncatula)
AT4G08096	AT4G08095	5'-5'	58	transp/transp	gypsy-like retrotransposon family, has a 5.3e-60 P-value blast match to GB:CAA73042 polyprotein (Gypsy_Ty3-element) (Ananas comosus)	gypsy-like retrotransposon family, has a 5.5e-92 P-value blast match to GB:CAA73042 polyprotein (Gypsy_Ty3-element) (Ananas comosus)
AT4G08320	AT4G08330	3'-3'	863	PC/PC	similar to serine/threonine protein phosphatase, putative [Arabidopsis thaliana] (TAIR:At2g42810.1); similar to CAA30373.1 protein [Oryza sativa] (GB:CAB53476.1); contains InterPro domain TPR repeat (InterPro:IPR001440)	expressed protein
AT4G08685	AT4G08690	3'-3'	1219	PC/PC	pollen Ole e 1 allergen and extensin family protein, contains Pfam domain, PF01190: Pollen proteins Ole e I family	similar to SEC14 cytosolic factor family protein / phosphoglyceride transfer family protein [Arabidopsis thaliana] (TAIR:At1g22180.2); similar to putative sec14 like protein [Oryza sativa (japonica cultivar-group)] (GB:BAD81256.1); similar to unnamed protein product [Oryza sativa (japonica cultivar-group)] (GB:NP_912885.1); contains InterPro domain Cellular retinaldehyde-binding)/triple function,…
AT4G08930	AT4G08940	3'-3'	459	PC/PC	Encodes a protein disulfide isomerase-like (PDIL) protein, a member of a multigene family within the thioredoxin (TRX) superfamily. This protein also belongs to the adenosine 5'-phosphosulfate reductase-like (APRL) group.	expressed protein
AT4G09000	AT4G09010	3'-3'	399	PC/PC	14-3-3-like protein GF14 chi / general regulatory factor 1 (GRF1), identical to 14-3-3 protein GF14 chi chain GI:1702986, SP:P42643 from (Arabidopsis thaliana)	L-ascorbate peroxidase, chloroplast, putative, identical to SP:P82281:TL29_ARATH (EC 1.11.1.11) {Arabidopsis thaliana}; ascorbate peroxidase - Spinacia oleracea, (gi:1669585); contains Pfam domain PF00141: Peroxidase; contains TIGRfam domain TIGR01409: Tat (twin-arginine translocation) pathway signal sequence; identical to ascorbate peroxidase APX4 (AT4g09010) mRNA, partial cds GI:31980499
AT4G09750	AT4G09760	3'-3'	57	PC/PC	short-chain dehydrogenase/reductase (SDR) family protein, similar to androgen-regulated short-chain dehydrogenase/reductase 1 GI:9622124 from (Homo sapiens)	choline kinase, putative, similar to GmCK2p choline kinase gi:1438881:gb:AAC49375
AT4G09830	AT4G09840	3'-3'	601	PC/PC	expressed protein	expressed protein
AT4G09970	AT4G09980	3'-3'	428	PC/PC	expressed protein	methyltransferase MT-A70 family protein, low similarity to SP:P25583 Karyogamy protein KAR4 {Saccharomyces cerevisiae}, (N6-adenosine)-methyltransferase (Mus musculus) GI:10179948; contains Pfam profile PF05063: MT-A70 (S-adenosylmethionine-binding subunit of human mRNA:m6A methyl-transferase (MTase))
AT4G10020	AT4G10030	3'-3'	546	PC/PC	short-chain dehydrogenase/reductase (SDR) family protein, similar to sterol-binding dehydrogenase steroleosin GI:15824408 from (Sesamum indicum)	hydrolase, alpha/beta fold family protein, contains Pfam profile PF00561: hydrolase, alpha/beta fold family
AT4G10100	AT4G10110	3'-3'	124	PC/PC	molybdenum cofactor synthesis family protein, similar to Molybdenum cofactor synthesis protein 2 small subunit (Molybdopterin- synthase small subunit) (MOCS2A) (MOCO1-A) (Swiss-Prot:O96033) (Homo sapiens); contains TIGRFAM TIGR01682: molybdopterin converting factor, subunit 1; contains Pfam PF02597: ThiS family	RNA recognition motif (RRM)-containing protein, contains INTERPRO:IPR000504 RNA-binding region RNP-1 (RNA recognition motif) domain
AT4G10270	AT4G10280	3'-3'	465	PC/PC	wound-responsive family protein, similar to wound induced protein (GI:19320) (Lycopersicon esculentum)	expressed protein
AT4G10470	AT4G10480	3'-3'	468	PC/PC	expressed protein	nascent polypeptide associated complex alpha chain protein, putative / alpha-NAC, putative, similar to alpha-NAC, non-muscle form (Mus musculus) GI:1666690; contains Pfam profiles PF01849: NAC domain, PF00627: UBA/TS-N domain
AT4G10750	AT4G10760	3'-3'	456	PC/PC	HpcH/HpaI aldolase family protein, similar to 2,4-dihydroxydec-2-ene-1,10-dioic acid aldolase (Sphingopyxis macrogoltabida) GI:23330203; contains Pfam profile PF03328: HpcH/HpaI aldolase family	methyltransferase MT-A70, putative, similar to (N6-adenosine)-methyltransferase (Mus musculus) GI:10179948, m6A methyltransferase (MT-A70) (Homo sapiens) GI:2460037; contains Pfam profile PF05063: MT-A70 (S-adenosylmethionine-binding subunit of human mRNA:m6A methyl-transferase (MTase))
AT4G11590	AT4G11600	3'-3'	28	PC/PC	F-box family protein, contains weak hit to Pfam PF00646: F-box domain	glutathione peroxidase, putative
AT4G11660	AT4G11670	3'-3'	308	PC/PC	heat shock factor protein 7 (HSF7) / heat shock transcription factor 7 (HSTF7), identical to heat shock factor protein 7 (HSF7) SP:Q9T0D3 from (Arabidopsis thaliana)	expressed protein, contains Pfam PF05664: Protein of unknown function (DUF810)
AT4G11970	AT4G11980	3'-3'	405	PC/PC	YT521-B-like family protein, contains Pfam profile PF04146: YT521-B-like family	MutT/nudix family protein, low similarity to SP:P54570 ADP-ribose pyrophosphatase (EC 3.6.1.13) {Bacillus subtilis}; contains Pfam profile PF00293: NUDIX domain
AT4G12070	AT4G12065	Enclosing	73	PC/tRNA	expressed protein	tRNA-Ala (anticodon: AGC)
AT4G12240	AT4G12250	3'-3'	191	PC/PC	zinc finger (C2H2 type) family protein, contains Pfam domain, PF00096: Zinc finger, C2H2 type	NAD-dependent epimerase/dehydratase family protein, similar to nucleotide sugar epimerase from Vibrio vulnificus GI:3093975 (PID:g3093975), WbnF (Escherichia coli) GI:5739472, CAPI protein {Staphylococcus aureus} SP:P39858; contains Pfam profile PF01370 NAD dependent epimerase/dehydratase family
AT4G13360	AT4G13370	3'-3'	435	PC/PC	similar to enoyl-CoA hydratase/isomerase family protein [Arabidopsis thaliana] (TAIR:At3g24360.1); similar to ENSANGP00000024573 [Anopheles gambiae str. PEST] (GB:XP_312972.2); contains InterPro domain Enoyl-CoA hydratase/isomerase (InterPro:IPR001753)	expressed protein
AT4G14100	AT4G14090	3'-3'	222	PC/PC	expressed protein	UDP-glucoronosyl/UDP-glucosyl transferase family protein, contains Pfam profile: PF00201 UDP-glucoronosyl and UDP-glucosyl transferase ;similar to UDP-glucose:anthocyanin 5-O-glucosyltransferase GI:4115563 from (Verbena x hybrida)
AT4G14700	AT4G14710	3'-3'	81	PC/PC	replication control protein, putative, similar to origin recognition complex subunit 1 (Replication control protein 1) (Homo sapiens) SWISS-PROT:Q13415	similar to iron-deficiency-responsive protein, putative [Arabidopsis thaliana] (TAIR:At4g14716.1); similar to submergence induced protein 2A [Oryza sativa] (GB:AAC19375.1); contains InterPro domain Acireductone dioxygenase, ARD (InterPro:IPR004313); contains InterPro domain Cupin domain (InterPro:IPR007113)
AT4G15130	AT4G15140	3'-3'	204	PC/PC	cholinephosphate cytidylyltransferase, putative / phosphorylcholine transferase, putative / CTP:phosphocholine cytidylyltransferase, putative, strong similarity to CTP:phosphorylcholine cytidylyltransferase (Arabidopsis thaliana) GI:21668498; contains Pfam profile PF01467: Cytidylyltransferase; identical to cDNA AtCCT2 for CTP:phosphorylcholine cytidylyltransferase GI:21668499	expressed protein
AT4G15475	AT4G15480	3'-3'	431	PC/PC	F-box family protein (FBL4), 99.7% identical to F-box protein family, AtFBL4 (GP:21536497) (Arabidopsis thaliana); similar to grr1 GI:2407790 from (Glycine max)	UDP-glucoronosyl/UDP-glucosyl transferase family protein, contains Pfam profile: PF00201 UDP-glucoronosyl and UDP-glucosyl transferase
AT4G15545	AT4G15550	3'-3'	270	PC/PC	expressed protein	UDP-glucose:indole-3-acetate beta-D-glucosyltransferase (IAGLU), identical to UDP-glucose:indole-3-acetate beta-D-glucosyltransferase (iaglu) GI:2149126 from (Arabidopsis thaliana)
AT4G15720	AT4G15730	3'-3'	816	PC/PC	pentatricopeptide (PPR) repeat-containing protein, contains INTERPRO:IPR002885 PPR repeats	expressed protein
AT4G15820	AT4G15830	3'-3'	368	PC/PC	wound-responsive protein-related, contains weak similarity to KED (Nicotiana tabacum) gi:8096269:dbj:BAA95789	expressed protein
AT4G16400	AT4G16410	Enclosing	907	PC/PC	expressed protein, similar to expressed protein [Arabidopsis thaliana] (TAIR:At3g13175.1)	expressed protein, contains Pfam PF05421: Protein of unknown function (DUF751)
AT4G16400	AT4G16420	3'-3'	330	PC/PC	expressed protein, similar to expressed protein [Arabidopsis thaliana] (TAIR:At3g13175.1)	transcriptional adaptor (ADA2b), identical to transcriptional adaptor ADA2b (Arabidopsis thaliana) gi:13591700:gb:AAK31320
AT4G17010	AT4G17020	3'-3'	480	PC/PC	expressed protein	transcription factor-related, contains weak similarity to Swiss-Prot:Q92759 TFIIH basal transcription factor complex p52 subunit (Basic transcription factor 52 kDa subunit, BTF2-p52, General transcription factor IIH polypeptide 4) (Homo sapiens)
AT4G17270	AT4G17280	3'-3'	613	PC/PC	Mo25 family protein, similar to MO25 protein (early mouse development protein family) (Mouse) SWISS-PROT:Q06138	auxin-responsive family protein, similar to auxin-induced protein AIR12 (GI:11357190) (Arabidopsis thaliana)
AT4G17350	AT4G17360	3'-3'	652	PC/PC	expressed protein	formyltetrahydrofolate deformylase, putative, similar to formyltetrahydrofolate deformylase (strain PCC 6803- Synechocystis sp.) SWISS-PROT:Q55135
AT4G17380	AT4G17390	3'-3'	442	PC/PC	similar to DNA mismatch repair protein MSH2 (MSH2) [Arabidopsis thaliana] (TAIR:At3g18524.1); similar to MutS homolog 4 [Homo sapiens] (GB:AAH33030.1); similar to mutS-like 4 [synthetic construct] (GB:AAX29894.1); contains InterPro domain MutS III (InterPro:IPR007696); contains InterPro domain DNA mismatch repair protein MutS, C-terminal (InterPro:IPR000432); contains InterPro domain MutS IV (Int…	60S ribosomal protein L15 (RPL15B)
AT4G17520	AT4G17530	3'-3'	512	PC/PC	nuclear RNA-binding protein, putative, similar to nuclear RNA binding protein GI:6492264 from (Arabidopsis thaliana)	Ras-related GTP-binding protein, putative, very strong similarity to RAB1C (Lotus corniculatus var. japonicus) GI:1370166; contains Pfam profile PF00071: Ras family
AT4G17540	AT4G17550	3'-3'	167	PC/PC	expressed protein	transporter-related, similar to cAMP inducible 2 protein (Mus musculus) GI:4580997, glycerol 3-phosphate permease (Homo sapiens) GI:7543982; contains Pfam profile PF00083: major facilitator superfamily protein
AT4G17830	AT4G17840	3'-3'	190	PC/PC	peptidase M20/M25/M40 family protein, similar to acetylornithine deacetylase (Acetylornithinase, AO; N-acetylornithinase, NAO) (Dictyostelium discoideum) SWISS-PROT:P54638	expressed protein
AT4G18120	AT4G18130	3'-3'	146	PC/PC	RNA recognition motif (RRM)-containing protein, Mei2-like protein, Arabidopsis thaliana, gb:D86122	phytochrome E (PHYE), identical to SP:P42498 Phytochrome E {Arabidopsis thaliana}
AT4G18370	AT4G18372	3'-3'	596	PC/PC	protease HhoA, chloroplast (SPPA) (HHOA), identical to SP:Q9SEL7 Protease HhoA, chloroplast precursor (EC 3.4.21.-) {Arabidopsis thaliana}	small nuclear ribonucleoprotein-related / snRNP-related, contains similarity to snRNP-associated polypeptide N (Rattus norvegicus) GP:206694:gb:AAA42059
AT4G18395	AT4G18400	3'-3'	65	PC/PC	expressed protein	expressed protein
AT4G18470	AT4G18460	3'-3'	126	PC/PC	negative regulator of systemic acquired resistance (SNI1), identical to negative regulator of systemic acquired resistance SNI1 (Arabidopsis thaliana) gi:5758933:gb:AAD50900	D-Tyr-tRNA(Tyr) deacylase family protein, contains Pfam profile: PF02580 D-Tyr-tRNA(Tyr) deacylase
AT4G18501	AT4G18500	5'-5'	101	PC/PC	expressed protein	expressed protein
AT4G18570	AT4G18580	3'-3'	284	PC/PC	proline-rich family protein, common family members: At3g25690, At4g04980, At5g61090 (Arabidopsis thaliana)	expressed protein
AT4G18770	AT4G18780	3'-3'	586	PC/PC	myb family transcription factor (MYB98), identical to transcription factor (MYB98) GI:15375282 from (Arabidopsis thaliana)	cellulose synthase, catalytic subunit (IRX1), nearly identical to gi:12836997
AT4G19100	AT4G19095	5'-5'	69	PC/PC	expressed protein	expressed protein
AT4G19140	AT4G19150	3'-3'	807	PC/PC	expressed protein	ankyrin repeat family protein, contains ankyrin repeats, Pfam:PF00023
AT4G19650	AT4G19645	5'-5'	51	PC/PC	similar to mitochondrial transcription termination factor-related / mTERF-related [Arabidopsis thaliana] (TAIR:At5g45113.1); similar to unknown protein [Oryza sativa (japonica cultivar-group)] (GB:NP_912680.1); contains InterPro domain Mitochodrial transcription termination factor-related (InterPro:IPR003690)	expressed protein
AT4G20030	AT4G20040	3'-3'	399	PC/PC	RNA recognition motif (RRM)-containing protein, low similarity to heterogeneous nuclear ribonucleoprotein G (Mus musculus) GI:5579009; contains InterPro entry IPR000504: RNA-binding region RNP-1 (RNA recognition motif) (RRM)	expressed protein, C70DMY30S
AT4G20300	AT4G20290	5'-5'	147	PC/PC	expressed protein	expressed protein
AT4G21160	AT4G21170	3'-3'	400	PC/PC	zinc finger and C2 domain protein (ZAC), identical to zinc finger and C2 domain protein GI:9957238 from (Arabidopsis thaliana)	pentatricopeptide (PPR) repeat-containing protein, contains Pfam profile PF01535: PPR repeat
AT4G21180	AT4G21190	3'-3'	1269	PC/PC	DNAJ heat shock N-terminal domain-containing protein / sec63 domain-containing protein, similar to SP:Q9UGP8 Translocation protein SEC63 homolog {Homo sapiens}; contains Pfam profiles PF00226 DnaJ domain, PF02889 Sec63 domain	pentatricopeptide (PPR) repeat-containing protein, contains Pfam profile PF01535: PPR repeat
AT4G21366	AT4G21370	3'-3'	72	PC/PC	S-locus protein kinase-related, similar to S locus receptor kinase (SRK) GI:13620929 from (Arabidopsis lyrata)	S-locus protein kinase, putative, similar to SRKa (Arabidopsis lyrata) gi:13620927:dbj:BAB40986; contains Pfam domains PF00954: S-locus glycoprotein family, PF00069: Protein kinase domain and PF01453: Lectin (probable mannose binding)
AT4G21670	AT4G21680	3'-3'	928	PC/PC	similar to double-stranded RNA-binding domain (DsRBD)-containing protein [Arabidopsis thaliana] (TAIR:At5g01270.1); similar to OSJNBa0074L08.12 [Oryza sativa (japonica cultivar-group)] (GB:XP_473264.1); contains InterPro domain NLI interacting factor (InterPro:IPR004274); contains InterPro domain Double-stranded RNA binding (DsRBD) domain (InterPro:IPR001159)	proton-dependent oligopeptide transport (POT) family protein, contains Pfam profile: PF00854 POT family
AT4G21760	AT4G21770	3'-3'	338	PC/PC	glycosyl hydrolase family 1 protein, contains Pfam PF00232 : Glycosyl hydrolase family 1 domain; TIGRFAM TIGR01233: 6-phospho-beta-galactosidase; similar to dalcochinin 8'-O-beta-glucoside beta-glucosidase precursor (GI:6118076) (Dalbergia cochinchinensis)	pseudouridine synthase family protein, contains Pfam profile PF00849: RNA pseudouridylate synthase
AT4G21800	AT4G21810	3'-3'	234	PC/PC	ATP-binding family protein, contains Pfam domain, PF03029: Conserved hypothetical ATP binding protein	Der1-like family protein / degradation in the ER-like family protein, contains Pfam profile: PF04511 Der1-like family
AT4G22270	AT4G22265	Enclosing	36	PC/tRNA	expressed protein	tRNA-Tyr (anticodon: GTA)
AT4G22730	AT4G22740	3'-3'	939	PC/PC	leucine-rich repeat transmembrane protein kinase, putative, leucine rich repeat receptor-like kinase, Oryza sativa, PATCHX:E267533	glycine-rich protein
AT4G23530	AT4G23540	3'-3'	944	PC/PC	expressed protein	expressed protein, probable membrane protein YPL012w, Saccharomyces cerevisiae, PIR2:S59681
AT4G23635	AT4G23640	3'-3'	42	PC/tRNA	tRNA-Leu (anticodon: CAA)	potassium transporter / tiny root hair 1 protein (TRH1), identical to tiny root hair 1 protein (Arabidopsis thaliana) gi:11181958:emb:CAC16137; KUP/HAK/KT Transporter family member, PMID:11500563; identical to cDNA mRNA for tiny root hair 1 protein (trh1) GI:11181957
AT4G23800	AT4G23810	3'-3'	626	PC/PC	high mobility group (HMG1/2) family protein, similar to HMG2B (Homo sapiens) GI:32335; contains Pfam profile PF00505: HMG (high mobility group) box	WRKY family transcription factor, AR411 - Arabidopsis thaliana (thale cress), PID:g1669603
AT4G23885	AT4G23890	3'-3'	54	PC/PC	expressed protein	expressed protein, hypothetical protein, Synechocystis sp., PIR:S76577
AT4G24220	AT4G24230	3'-3'	2174	PC/PC	expressed protein, protein induced upon wounding - Arabidopsis thaliana, PID:e257749	acyl-CoA binding protein, putative / ACBP, putative, contains similarity to acyl-CoA binding protein 2 (Arabidopsis thaliana) gi:12039034:gb:AAG46057
AT4G24350	AT4G24370	3'-3'	440	PC/PC	phosphorylase family protein, contains Pfam PF01048: Phosphorylase family	expressed protein
AT4G24380	AT4G24390	3'-3'	942	PC/PC	expressed protein, similar to expressed protein [Arabidopsis thaliana] (TAIR:At5g65400.1); similar to unknown protein [Oryza sativa (japonica cultivar-group)] (GB:XP_479601.1)	F-box family protein (FBX14), similar to transport inhibitor response 1 protein GI:8777429 from (Arabidopsis thaliana)
AT4G24940	AT4G24930	5'-5'	247	PC/PC	SUMO activating enzyme 1a (SAE1a), identical to SUMO activating enzyme 1a (Arabidopsis thaliana) GI:22652850; contains Pfam profile PF00899: ThiF family	thylakoid lumenal 17.9 kDa protein, chloroplast, SP:Q9SW33;GI:17369630;PMID:11719511; similar to expressed protein gi:12321169 {Oryza sativa}
AT4G25170	AT4G25180	3'-3'	468	PC/PC	expressed protein	similar to DNA-directed RNA polymerase III RPC4 family protein [Arabidopsis thaliana] (TAIR:At5g09380.1); similar to B1099D03.22 [Oryza sativa (japonica cultivar-group)] (GB:NP_915099.1); contains InterPro domain RNA polymerase III RPC4 (InterPro:IPR007811)
AT4G25610	AT4G25620	3'-3'	1171	PC/PC	zinc finger (C2H2 type) family protein, contains Pfam profile: PF00096 zinc finger, C2H2 type	hydroxyproline-rich glycoprotein family protein, contains proline-rich extensin domains, INTERPRO:IPR002965; Common family member At5g52430 (Arabidopsis thaliana);
AT4G25880	AT4G25890	3'-3'	273	PC/PC	similar to pumilio/Puf RNA-binding domain-containing protein [Arabidopsis thaliana] (TAIR:At3g20250.1); similar to pumilio domain-containing protein PPD1 [Populus tremula x Populus tremuloides] (GB:AAF71823.1); contains InterPro domain Pumilio/Puf RNA-binding (InterPro:IPR001313)	60S acidic ribosomal protein P3 (RPP3A), acidic ribosomal protein P3a - maize, PIR2:T02037
AT4G26090	AT4G26100	3'-3'	467	PC/PC	disease resistance protein RPS2 (CC-NBS-LRR class), putative, domain signature CC-NBS-LRR exists, suggestive of a disease resistance protein. identical to RPS2 (gi:13661831)	casein kinase, putative, similar to casein kinase I, delta isoform (Arabidopsis thaliana) SWISS-PROT:P42158; contains protein kinase domain, Pfam:PF00069
AT4G26380	AT4G26385	3'-3'	68	PC/tRNA	DC1 domain-containing protein, contains Pfam profile PF03107: DC1 domain	tRNA-Ile (anticodon: AAT)
AT4G26680	AT4G26690	3'-3'	391	PC/PC	pentatricopeptide (PPR) repeat-containing protein, contains Pfam profile PF01535: PPR repeat	glycerophosphoryl diester phosphodiesterase family protein, weak similarity to glycerophosphodiester phosphodiesterase (Borrelia hermsii) GI:1399038; contains Pfam profile PF03009: Glycerophosphoryl diester phosphodiesterase family
AT4G26900	AT4G26910	3'-3'	501	PC/PC	imidazole glycerol phosphate synthase hisHF, chloroplast / IGP synthase / ImGPP synthase / IGPS, identical to SP:Q9SZ30 Imidazole glycerol phosphate synthase hisHF, chloroplast precursor (IGP synthase) {Arabidopsis thaliana}	2-oxoacid dehydrogenase family protein, similar to SP:P36957 Dihydrolipoamide succinyltransferase component of 2-oxoglutarate dehydrogenase complex, mitochondrial precursor (EC 2.3.1.61) {Homo sapiens}; contains Pfam profiles PF00198: 2-oxo acid dehydrogenases acyltransferase (catalytic domain), PF00364: Biotin-requiring enzyme
AT4G26965	AT4G26960	5'-5'	37	PC/PC	expressed protein	expressed protein
AT4G26970	AT4G26980	3'-3'	550	PC/PC	aconitate hydratase, cytoplasmic, putative / citrate hydro-lyase/aconitase, putative, strong similarity to SP:P49608 Aconitate hydratase, cytoplasmic (EC 4.2.1.3) (Citrate hydro-lyase) (Aconitase) {Cucurbita maxima}; contains Pfam profiles PF00330: Aconitase family (aconitate hydratase), PF00694: Aconitase C-terminal domain	expressed protein
AT4G27030	AT4G27040	3'-3'	485	PC/PC	expressed protein	expressed protein
AT4G27500	AT4G27510	3'-3'	292	PC/PC	expressed protein, non-consensus GA donor splice site at exon 6	expressed protein
AT4G27690	AT4G27700	3'-3'	22	PC/PC	similar to vacuolar protein sorting-associated protein 26, putative / VPS26, putative [Arabidopsis thaliana] (TAIR:At5g53530.1); similar to unnamed protein product [Tetraodon nigroviridis] (GB:CAG02719.1); contains InterPro domain Vacuolar protein sorting-associated protein 26 (InterPro:IPR005377)	rhodanese-like domain-containing protein, contains rhodanese-like domain PF00581
AT4G28010	AT4G28020	3'-3'	421	PC/PC	pentatricopeptide (PPR) repeat-containing protein, contains Pfam profile PF01535: PPR repeat	expressed protein, contains Pfam PF01980: Uncharacterised protein family
AT4G28040	AT4G28050	3'-3'	817	PC/PC	similar to nodulin MtN21 family protein [Arabidopsis thaliana] (TAIR:At4g30420.1); similar to putative MtN21 [Oryza sativa (japonica cultivar-group)] (GB:BAD33609.1); contains InterPro domain Protein of unknown function DUF6 (InterPro:IPR000620)	senescence-associated protein, putative, similar to senescence-associated protein 5 (Hemerocallis hybrid cultivar) gi:3551954:gb:AAC34855
AT4G28070	AT4G28080	3'-3'	696	PC/PC	similar to AFG1-like ATPase family protein [Arabidopsis thaliana] (TAIR:At4g30490.1); similar to hypothetical protein DDB0191646 [Dictyostelium discoideum] (GB:EAL60975.1); contains InterPro domain AFG1-like ATPase (InterPro:IPR005654)	expressed protein
AT4G28220	AT4G28230	Enclosing	1521	PC/PC	NADH dehydrogenase-related, similar to 64 kDa mitochondrial NADH dehydrogenase (Neurospora crassa) GI:4753821, alternative NADH-dehydrogenase (Yarrowia lipolytica) GI:3718005; contains Pfam profile PF00070: Pyridine nucleotide-disulphide oxidoreductase	expressed protein
AT4G28220	AT4G28240	Enclosing	553	PC/PC	NADH dehydrogenase-related, similar to 64 kDa mitochondrial NADH dehydrogenase (Neurospora crassa) GI:4753821, alternative NADH-dehydrogenase (Yarrowia lipolytica) GI:3718005; contains Pfam profile PF00070: Pyridine nucleotide-disulphide oxidoreductase	wound-responsive protein-related, wound-induced protein - tomato (fragment), PIR2:S19773
AT4G28310	AT4G28320	3'-3'	366	PC/PC	expressed protein	glycosyl hydrolase family 5 protein / cellulase family protein, mannan endo-1,4-beta-mannosidase (EC 3.2.1.78) - tomato, PIR2:T04323
AT4G28370	AT4G28390	3'-3'	928	PC/PC	zinc finger (C3HC4-type RING finger) family protein, contains Pfam PF00097: Zinc finger, C3HC4 type (RING finger)	ADP, ATP carrier protein, mitochondrial, putative / ADP/ATP translocase, putative / adenine nucleotide translocator, putative, similar to mitochondrial ADP,ATP carrier protein SP:P12857 from (Zea mays)
AT4G28370	AT4G28380	Enclosing	1176	PC/PC	zinc finger (C3HC4-type RING finger) family protein, contains Pfam PF00097: Zinc finger, C3HC4 type (RING finger)	leucine-rich repeat family protein, contains leucine rich-repeat (LRR) domains Pfam:PF00560, INTERPRO:IPR001611; contains similarity to extensin-like protein (Lycopersicon esculentum) gi:5917664:gb:AAD55979
AT4G28400	AT4G28405	3'-3'	202	PC/PC	protein phosphatase 2C, putative / PP2C, putative, protein phosphatase 2C-fission yeast, PIR2:S54297	Expressed protein
AT4G28760	AT4G28770	3'-3'	723	PC/PC	expressed protein, predicted protein. Arabidopsis thaliana	expressed protein
AT4G29000	AT4G29010	3'-3'	394	PC/PC	tesmin/TSO1-like CXC domain-containing protein, similar to CXC domain containing TSO1-like protein 1 (SOL1) (Arabidopsis thaliana) GI:7767427, SP:Q9Y4I5 Tesmin (Metallothionein-like 5, testis-specific) {Homo sapiens}; contains Pfam profile PF03638: Tesmin/TSO1-like CXC domain	abnormal inflorescence meristem 1 / fatty acid multifunctional protein (AIM1), identical to gi:4337025; contains Pfam profiles PF02737 (3-hydroxyacyl-CoA dehydrogenase, NAD binding domain), PF00378 (enoyl-CoA hydratase/isomerase family protein), PF00725 (3-hydroxyacyl-CoA dehydrogenase)
AT4G29210	AT4G29220	3'-3'	699	PC/PC	gamma-glutamyltranspeptidase family protein, similar to SP:P07314 Gamma-glutamyltranspeptidase precursor (EC 2.3.2.2) (Gamma- glutamyltransferase) (GGT) {Rattus norvegicus}; contains Pfam profilePF01019: Gamma-glutamyltranspeptidase	phosphofructokinase family protein, similar to phosphofructokinase (Amycolatopsis methanolica) GI:17432243; contains Pfam profile PF00365: Phosphofructokinase
AT4G29250	AT4G29260	3'-3'	106	PC/PC	transferase family protein, low similarity to CER2 Arabidopsis thaliana GI:1213594, anthocyanin 5-aromatic acyltransferase Gentiana triflora GI:4185599; contains Pfam profile PF02458 transferase family	acid phosphatase class B family protein, similar to acid phosphatase (Glycine max) GI:3341443; contains Pfam profile PF03767: HAD superfamily (subfamily IIIB) phosphatase
AT4G29510	AT4G29520	3'-3'	88	PC/PC	protein arginine N-methyltransferase, putative, similar to protein arginine N-methyltransferase 1-variant 2 (Homo sapiens) GI:7453575	expressed protein
AT4G29830	AT4G29840	3'-3'	1549	PC/PC	transducin family protein / WD-40 repeat family protein, contains 7 WD-40 repeats (PF00400); G protein beta subunit-like protein, Schistosoma mansoni, gb:U30261	threonine synthase, chloroplast, identical to SP:Q9S7B5 Threonine synthase, chloroplast precursor (EC 4.2.3.1) (TS) {Arabidopsis thaliana}
AT4G29890	AT4G29900	3'-3'	66	PC/PC	choline monooxygenase, putative (CMO-like), similar to Choline monooxygenase, chloroplast precursor (EC 1.14.15.7) from {Amaranthus tricolor} SP:Q93XE1, {Beta vulgaris} SP:O22553; contains Pfam Rieske (2Fe-2S) domain PF00355	calcium-transporting ATPase, plasma membrane-type, putative / Ca2+-ATPase, putative (ACA10), identical to SP:Q9SZR1 Potential calcium-transporting ATPase 10, plasma membrane-type (EC 3.6.3.8) (Ca(2+)-ATPase isoform 10) {Arabidopsis thaliana}; similar to SP:Q9LF79 Calcium-transporting ATPase 8, plasma membrane-type (EC 3.6.3.8) (Ca(2+)-ATPase isoform 8) {Arabidopsis thaliana}
AT4G30420	AT4G30430	3'-3'	132	PC/PC	nodulin MtN21 family protein, similar to MtN21 (Medicago truncatula) GI:2598575; contains Pfam profile PF00892: Integral membrane protein	senescence-associated family protein, similar to senescence-associated protein 5 (Hemerocallis hybrid cultivar) gi:3551954:gb:AAC34855
AT4G30480	AT4G30490	3'-3'	87	PC/PC	expressed protein	AFG1-like ATPase family protein, contains Pfam profile: PF03969 AFG1-like ATPase
AT4G30610	AT4G30620	3'-3'	20	PC/PC	serine carboxypeptidase S10 family protein, similar to Serine carboxypeptidase II chains A and B (SP:P08819) (EC 3.4.16.6) (Triticum aestivum (Wheat));	expressed protein, contains Pfam domain PF02575: Uncharacterized BCR, YbaB family COG0718; contains similarity to complex interacting protein 9 (CIP9) GI: 32892212
AT4G31010	AT4G31020	3'-3'	861	PC/PC	expressed protein	expressed protein
AT4G31410	AT4G31420	3'-3'	23	PC/PC	expressed protein	zinc finger (C2H2 type) family protein, contains Pfam profile: PF00096 zinc finger, C2H2 type
AT4G31850	AT4G31860	3'-3'	412	PC/PC	pentatricopeptide (PPR) repeat-containing protein, contains Pfam profile PF01535: PPR repeat	protein phosphatase 2C, putative / PP2C, putative, protein phosphatase 2C, Schizosaccharomyces pombe, PIR2:S54297
AT4G32265	AT4G32270	Enclosing	73	PC/tRNA	tRNA-Arg (anticodon: TCT)	UDP-sugar transporter-related, contains weak similarity to Swiss-Prot:Q95YI5 UDP-sugar transporter UST74c (Drosophila melanogaster)
AT4G32450	AT4G32460	3'-3'	440	PC/PC	pentatricopeptide (PPR) repeat-containing protein, contains Pfam profile PF01535: PPR repeat	expressed protein, contains Pfam profile PF04862: Protein of unknown function, DUF642
AT4G32560	AT4G32570	3'-3'	627	PC/PC	similar to MGC89046 protein [Xenopus tropicalis] (GB:AAH82492.1)	expressed protein
AT4G32660	AT4G32670	3'-3'	230	PC/PC	similar to protein kinase (AFC1) (AME2) [Arabidopsis thaliana] (TAIR:At3g53570.3); similar to protein kinase (AFC1) (AME2) [Arabidopsis thaliana] (TAIR:At3g53570.2); similar to protein kinase (AFC1) (AME2) [Arabidopsis thaliana] (TAIR:At3g53570.1); similar to putative protein kinase PK12 [Oryza sativa (japonica cultivar-group)] (GB:BAD52695.1); contains InterPro domain Serine/threonine protein ki…	similar to zinc finger (C3HC4-type RING finger) family protein [Arabidopsis thaliana] (TAIR:At4g34100.1); similar to MARCH6 protein [Homo sapiens] (GB:AAH46148.1); similar to hypothetical protein KIAA0597 - human (fragment) (GB:T00268); similar to membrane-associated ring finger (C3HC4) 6 [Homo sapiens] (GB:NP_005876.2); contains InterPro domain Zn-finger, RING (InterPro:IPR001841)
AT4G32930	AT4G32940	3'-3'	552	PC/PC	expressed protein, predicted protein, Caenorhabditis elegans, gb:Z70780	vacuolar processing enzyme gamma / gamma-VPE, nearly identical to SP:Q39119 Vacuolar processing enzyme, gamma-isozyme precursor (EC 3.4.22.-) (Gamma-VPE) {Arabidopsis thaliana}
AT4G33100	AT4G33110	3'-3'	167	PC/PC	expressed protein, contains Pfam PF05254: Uncharacterised protein family (UPF0203)	coclaurine N-methyltransferase, putative, similar to coclaurine N-methyltransferase (Coptis japonica) GI:16754879; contains Pfam profile PF02353: Cyclopropane-fatty-acyl-phospholipid synthase
AT4G33290	AT4G33300	3'-3'	637	PC/PC	F-box family protein, contains Pfam PF00646: F-box domain; contains TIGRFAM TIGR01640 : F-box protein interaction domain	similar to disease resistance protein (NBS-LRR class), putative [Arabidopsis thaliana] (TAIR:At5g47280.1); similar to disease resistance protein (CC-NBS-LRR class), putative [Arabidopsis thaliana] (TAIR:At5g04720.1); similar to disease resistance protein (CC-NBS-LRR class), putative [Arabidopsis thaliana] (TAIR:At1g33560.1); similar to disease resistance protein-like protein MsR1 [Medicago sativa…
AT4G33310	AT4G33300	Enclosing	261	PC/PC	expressed protein	similar to disease resistance protein (NBS-LRR class), putative [Arabidopsis thaliana] (TAIR:At5g47280.1); similar to disease resistance protein (CC-NBS-LRR class), putative [Arabidopsis thaliana] (TAIR:At5g04720.1); similar to disease resistance protein (CC-NBS-LRR class), putative [Arabidopsis thaliana] (TAIR:At1g33560.1); similar to disease resistance protein-like protein MsR1 [Medicago sativa…
AT4G33355	AT4G33360	3'-3'	65	PC/PC	similar to lipid transfer protein 3 (LTP3) [Arabidopsis thaliana] (TAIR:At5g59320.1); similar to lipid transfer protein LT1 [Oryza sativa (japonica cultivar-group)] (GB:AAP97429.1); contains InterPro domain Plant lipid transfer protein/Par allergen (InterPro:IPR000528); contains InterPro domain Plant lipid transfer/seed storage/trypsin-alpha amylase inhibitor (InterPro:IPR003612)	terpene cyclase/mutase-related, low similarity to squalene-hopene cyclase from Zymomonas mobilis (SP:P33990)
AT4G33630	AT4G33640	3'-3'	388	PC/PC	expressed protein	expressed protein
AT4G34000	AT4G34020	3'-3'	123	PC/PC	similar to ABA-responsive element-binding protein 2 (AREB2) [Arabidopsis thaliana] (TAIR:At3g19290.1); similar to AREB-like protein [Lycopersicon esculentum] (GB:AAS20434.1); contains InterPro domain Basic-leucine zipper (bZIP) transcription factor (InterPro:IPR004827)	similar to 4-methyl-5(b-hydroxyethyl)-thiazole monophosphate biosynthesis protein, putative [Arabidopsis thaliana] (TAIR:At3g14990.1); similar to 4-methyl-5(b-hydroxyethyl)-thiazole monophosphate biosynthesis protein, putative [Arabidopsis thaliana] (TAIR:At3g14990.2); similar to putative 4-methyl-5(B-hydroxyethyl)-thiazol monophosphate biosynthesis enzyme [Oryza sativa (japonica cultivar-group)]…
AT4G34080	AT4G34090	Enclosing	1161	PC/PC	expressed protein, contains Pfam profile PF04859: Plant protein of unknown function (DUF641	expressed protein
AT4G34120	AT4G34131	3'-3'	591	PC/PC	CBS domain-containing protein, contains Pfam profile PF00571: CBS domain	UDP-glucoronosyl/UDP-glucosyl transferase family protein, contains Pfam profile: PF00201 UDP-glucoronosyl and UDP-glucosyl transferase
AT4G34410	AT4G34412	3'-3'	162	PC/PC	encodes a member of the ERF (ethylene response factor) subfamily B-3 of ERF/AP2 transcription factor family. The protein contains one AP2 domain. There are 18 members in this subfamily including ATERF-1, ATERF-2, AND ATERF-5.	expressed protein
AT4G34850	AT4G34860	3'-3'	910	PC/PC	chalcone and stilbene synthase family protein, similar to chalcone synthase homolog PrChS1, Pinus radiata, gb:U90341; similar to anther-specific protein (Nicotiana sylvestris)(GI:2326774), YY2 protein (Oryza sativa)(GI:2645170)	similar to beta-fructofuranosidase, putative / invertase, putative / saccharase, putative / beta-fructosidase, putative [Arabidopsis thaliana] (TAIR:At4g09510.1); similar to beta-fructofuranosidase, putative / invertase, putative / saccharase, putative / beta-fructosidase, putative [Arabidopsis thaliana] (TAIR:At1g35580.2); similar to beta-fructofuranosidase, putative / invertase, putative / sacc…
AT4G35410	AT4G35420	3'-3'	65	PC/PC	clathrin adaptor complex small chain family protein, contains Pfam profile: PF01217 clathrin adaptor complex small chain	dihydroflavonol 4-reductase family / dihydrokaempferol 4-reductase family, similar to dihydroflavonol 4-reductase (Rosa hybrid cultivar, GI:1332411), CPRD14 protein (Vigna unguiculata, GI:1854445)
AT4G35630	AT4G35640	3'-3'	771	PC/PC	phosphoserine aminotransferase, chloroplast (PSAT), identical to Phosphoserine aminotransferase, chloroplast precursor (PSAT) (SP:Q96255)(Arabidopsis thaliana); contains TIGRFAM TIGR01364: phosphoserine aminotransferase; contains Pfam PF00266: aminotransferase, class V	Encodes a cytosolic serine O-acetyltransferase involved in sulfur assimilation and cysteine biosynthesis. Expressed in the vascular system. Expression is induced in both roots and shoots under sulfur-starved conditions.
AT4G35850	AT4G35860	3'-3'	361	PC/PC	pentatricopeptide (PPR) repeat-containing protein, low similarity to CRP1 (Zea mays) GI:3289002; contains Pfam profile PF01535: PPR repeat	Ras-related GTP-binding protein, putative, similar to Rab2-like GTP-binding protein GI:1765896 from (Arabidopsis thaliana)
AT4G36170	AT4G36160	5'-5'	270	PC/PC	expressed protein	Encodes a NAC-domain transcription factor. Expressed in the vascular tissue.
AT4G36370	AT4G36380	3'-3'	279	PC/PC	expressed protein	cytochrome P450 90C1 (CYP90C1) / rotundifolia3 (ROT3), identical to Cytochrome P450 90C1 (ROTUNDIFOLIA3) (SP:Q9M066) (Arabidopsis thaliana);
AT4G36720	AT4G36730	3'-3'	249	PC/PC	similar to ABA-responsive protein (HVA22b) [Arabidopsis thaliana] (TAIR:At5g62490.1); similar to ABA-responsive protein (HVA22d) [Arabidopsis thaliana] (TAIR:At4g24960.1); similar to unnamed protein product [Tetraodon nigroviridis] (GB:CAG10310.1); contains InterPro domain TB2/DP1 and HVA22 related protein (InterPro:IPR004345)	G-box binding factor 1 (GBF1), identical to G-box binding factor 1 SP:P42774 from (Arabidopsis thaliana); contains Pfam profile: PF00170 bZIP transcription factor
AT4G36760	AT4G36770	3'-3'	382	PC/PC	aminopeptidase P, similar to Xaa-Pro aminopeptidase 2 (Lycopersicon esculentum) GI:15384991; contains Pfam profile PF00557: metallopeptidase family M24	UDP-glucoronosyl/UDP-glucosyl transferase family protein, contains Pfam profile: PF00201 UDP-glucoronosyl and UDP-glucosyl transferase
AT4G36940	AT4G36950	3'-3'	560	PC/PC	similar to putative nicotinate phosphoribosyltransferase [Oryza sativa (japonica cultivar-group)] (GB:XP_470349.1); similar to nicotinate phosphoribosyltransferase-like protein [Oryza sativa] (GB:AAP69615.1); similar to OSJNBa0042L16.13 [Oryza sativa (japonica cultivar-group)] (GB:NP_910116.2); contains InterPro domain Nicotinate phosphoribosyltransferase related (InterPro:IPR006405); contains In…	pseudogene, similar to OSJNBa0042L16.2, blastp match of 58% identity and 1.8e-78 P-value to GP:21740814:emb:CAD41004.1::AL606632 OSJNBa0042L16.2 {Oryza sativa (japonica cultivar-group)}
AT4G37040	AT4G37050	3'-3'	223	PC/PC	metallopeptidase M24 family protein, similar to SP:O33343 Methionine aminopeptidase (EC 3.4.11.18) (Peptidase M) {Mycobacterium tuberculosis}; contains Pfam profile PF00557: metallopeptidase family M24	patatin, putative, similar to patatin-like latex allergen (Hevea brasiliensis)(PMID:10589016); contains patatin domain PF01734
AT4G37190	AT4G37200	3'-3'	707	PC/PC	similar to misato [Mus musculus] (GB:NP_659147.1)	thioredoxin family protein, contains Pfam profile: PF00085 Thioredoxin; identical to cDNA thioredoxin-like protein (hcf164 gene) GI;12049652
AT4G37660	AT4G37670	3'-3'	212	PC/PC	ribosomal protein L12 family protein, ribosomal protein L12, Liberobacter africanum, U09675	GCN5-related N-acetyltransferase (GNAT) family protein / amino acid kinase family protein, similar to SP:P08205 from Escherichia coli ; contains Pfam profile PF00696: Amino acid kinase family
AT4G38170	AT4G38180	3'-3'	308	PC/PC	far-red impaired responsive protein, putative / SWIM zinc finger family protein, similar to far-red impaired response protein (Arabidopsis thaliana) GI:5764395; contains Pfam profile PF04434: SWIM zinc finger	far-red impaired responsive protein, putative, similar to far-red impaired response protein FAR1 (Arabidopsis thaliana) gi:5764395:gb:AAD51282; contains Pfam:PF03101 domain: FAR1 family and PF04434: SWIM zinc finger
AT4G38225	AT4G38230	3'-3'	218	PC/PC	expressed protein	calcium-dependent protein kinase, putative / CDPK, putative, calmodulin-domain protein kinase CDPK isoform 6 (Arabidopsis thaliana) gi:1399275:gb:AAB03246; contains protein kinase domain, Pfam:PF00069; contains EF hand domain (calcium-binding EF-hand), Pfam:PF00036, INTERPRO:IPR002048
AT4G38250	AT4G38260	3'-3'	888	PC/PC	amino acid transporter family protein, low similarity to lysosomal amino acid transporter 1 (Rattus norvegicus) GI:14571904; contains Pfam profile PF01490: Transmembrane amino acid transporter protein	expressed protein, contains Pfam PF05742: Protein of unknown function (DUF833)
AT4G38360	AT4G38370	3'-3'	432	PC/PC	expressed protein, contains Pfam profile PF03619: Domain of unknown function	phosphoglycerate/bisphosphoglycerate mutase family protein, contains Pfam profile PF00300: phosphoglycerate mutase family
AT4G38500	AT4G38510	3'-3'	1029	PC/PC	expressed protein, contains Pfam profile: PF04765 protein of unknown function (DUF616)	similar to vacuolar ATP synthase subunit B / V-ATPase B subunit / vacuolar proton pump B subunit / V-ATPase 57 kDa subunit [Arabidopsis thaliana] (TAIR:At1g76030.1); similar to vacuolar ATP synthase subunit B, putative / V-ATPase B subunit, putative / vacuolar proton pump B subunit, putative / V-ATPase 57 kDa subunit, putative [Arabidopsis thaliana] (TAIR:At1g20260.2); similar to vacuolar ATPase …
AT4G38500	AT4G38495	5'-5'	316	PC/PC	expressed protein, contains Pfam profile: PF04765 protein of unknown function (DUF616)	expressed protein
AT4G38560	AT4G38570	3'-3'	334	PC/PC	expressed protein	CDP-diacylglycerol--inositol 3-phosphatidyltransferase, putative / phosphatidylinositol synthase, putative, similar to phosphatidylinositol synthase (PIS1) - Arabidopsis thaliana, PID:e1313354 (gi:3367632)
AT4G39080	AT4G39090	3'-3'	1775	PC/PC	vacuolar proton ATPase, putative, similar to Swiss-Prot:Q93050 vacuolar proton translocating ATPase 116 kDa subunit A isoform 1 (Clathrin-coated vesicle/synaptic vesicle proton pump 116 kDa subunit, Vacuolar proton pump subunit 1, Vacuolar adenosine triphosphatase subunit Ac116) (Homo sapiens)	cysteine proteinase RD19a (RD19A) / thiol protease, identical to cysteine proteinase RD19a, thiol protease SP:P43296, GI:435618 from (Arabidopsis thaliana)
AT4G39235	AT4G39240	3'-3'	170	PC/PC	expressed protein	kelch repeat-containing F-box family protein, similar to SKP1 interacting partner 6 (Arabidopsis thaliana) GI:10716957; contains Pfam profiles PF01344: Kelch motif, PF00646: F-box domain
AT4G39960	AT4G39970	3'-3'	493	PC/PC	DNAJ heat shock family protein, similar to SP:Q9S5A3 Chaperone protein dnaJ {Listeria monocytogenes}; contains Pfam profiles PF00226 DnaJ domain, PF01556 DnaJ C terminal region, PF00684 DnaJ central domain (4 repeats)	haloacid dehalogenase-like hydrolase family protein, low similarity to SP:P95649 CbbY protein {Rhodobacter sphaeroides}
AT4G39990	AT4G40000	3'-3'	625	PC/PC	Ras-related GTP-binding protein, putative, similar to GTP-binding protein GI:303738 from (Pisum sativum)	NOL1/NOP2/sun family protein, contains Pfam profile PF01189: NOL1/NOP2/sun family
AT5G01030	AT5G01040	3'-3'	427	PC/PC	expressed protein	laccase family protein / diphenol oxidase family protein, similar to laccase (Pinus taeda)(GI:13661201), lac110 laccase, Populus trichocarpa, EMBL:PTY13773
AT5G01290	AT5G01300	3'-3'	275	PC/PC	similar to mRNA capping enzyme family protein [Arabidopsis thaliana] (TAIR:At3g09100.1); similar to mRNA capping enzyme family protein [Arabidopsis thaliana] (TAIR:At3g09100.2); similar to mRNA capping enzyme family protein [Arabidopsis thaliana] (TAIR:At5g28210.1); similar to similar to ENSANGP00000009960 [Apis mellifera] (GB:XP_397436.1); contains InterPro domain mRNA capping enzyme (InterPro:I…	phosphatidylethanolamine-binding family protein, similar to cold-regulated protein (Hordeum vulgare subsp. vulgare) GI:10799810; contains Pfam profile PF01161: Phosphatidylethanolamine-binding protein
AT5G01620	AT5G01630	3'-3'	66	PC/PC	expressed protein, several hypothetical proteins - Arabidopsis thaliana	BRCA2 repeat-containing protein, low similarity to breast cancer susceptibility protein (Gallus gallus) GI:19568157; contains Pfam profile PF00634: BRCA2 repeat
AT5G01715	AT5G01720	Enclosing	2170	PC/PC	pseudogene, antisense mRNA to gene At5g01720, blastp match of 29% identity and 3.2e-13 P-value to GP:12848653:dbj:BAB28039.1::AK012109 unnamed protein product {Mus musculus}	F-box family protein (FBL3), contains similarity to leucine-rich repeats containing F-box protein FBL3 GI:5919219 from (Homo sapiens)
AT5G01920	AT5G01930	Enclosing	1811	PC/PC	protein kinase family protein, contains eukaryotic protein kinase domain, INTERPRO:IPR000719	(1-4)-beta-mannan endohydrolase, putative, similar to (1-4)-beta-mannan endohydrolase (Coffea arabica) GI:10178872; contains Pfam profile PF00150: Cellulase (glycosyl hydrolase family 5)
AT5G01960	AT5G01970	3'-3'	591	PC/PC	zinc finger (C3HC4-type RING finger) family protein, contains Pfam profile: PF00097 zinc finger, C3HC4 type (RING finger)	expressed protein
AT5G02120	AT5G02130	3'-3'	116	PC/PC	thylakoid membrane one helix protein (OHP), identical to one helix protein GI:3283057 from (Arabidopsis thaliana)	expressed protein, kinesin light chain - Plectonema boryanum, EMBL:U78597
AT5G02140	AT5G02150	3'-3'	147	PC/PC	thaumatin-like protein, putative, similar to SP:P50699 Thaumatin-like protein precursor {Arabidopsis thaliana}; contains Pfam profile PF00314: Thaumatin family	similar to armadillo/beta-catenin repeat family protein [Arabidopsis thaliana] (TAIR:At3g09350.1); similar to Zgc:55259 protein [Danio rerio] (GB:AAH49402.1)
AT5G02280	AT5G02290	3'-3'	599	PC/PC	synbindin, putative, similar to Swiss-Prot:Q9ES56 synbindin (TRS23 homolog) (Mus musculus)	protein kinase, putative, similar to protein kinase APK1A (Arabidopsis thaliana) SWISS-PROT:Q06548
AT5G02370	AT5G02380	3'-3'	378	PC/PC	kinesin motor protein-related, kinesin, Xenopus laevis, EMBL:XLA249840	metallothionein protein 2B (MT-2B), identical to SWISS-PROT:Q38805 metallothionein-like protein 2B (MT-2B) (Arabidopsis thaliana)
AT5G02710	AT5G02720	Enclosing	532	PC/PC	expressed protein, contains Pfam PF03692: Uncharacterised protein family (UPF0153)	expressed protein, predicted protein, Arabidopsis thaliana
AT5G02760	AT5G02770	3'-3'	575	PC/PC	protein phosphatase 2C family protein / PP2C family protein, similar to Ser/Thr protein phosphatase 2C (PP2C6) (GI:15020818) (Arabidopsis thaliana); similar to protein phosphatase 2C (GI:3608412) (Mesembryanthemum crystallinum); contains Pfam PF00481 : Protein phosphatase 2C domain	expressed protein
AT5G02820	AT5G02830	3'-3'	1139	PC/PC	DNA topoisomerase VIA (SPO11), identical to topoisomerase 6 subunit A (spo11) (Arabidopsis thaliana) GI:12331186	pentatricopeptide (PPR) repeat-containing protein, contains Pfam profile PF01535: PPR repeat
AT5G03020	AT5G03030	3'-3'	54	PC/PC	kelch repeat-containing F-box family protein, similar to SKP1 interacting partner 6 (Arabidopsis thaliana) GI:10716957; contains Pfam profiles PF01344: Kelch motif, PF00646: F-box domain	DNAJ heat shock N-terminal domain-containing protein, contains Pfam profile PF00226 DnaJ domain; DNAJ domain-containing protein, Homo sapiens, EMBL:AF126743
AT5G03160	AT5G03170	3'-3'	882	PC/PC	DNAJ heat shock N-terminal domain-containing protein, similar to P58 protein, Bos primigenius taurus, PIR:A56534; similar to p58 (GI:1353270) {Homo sapiens}; contains Pfam PF00226: DnaJ domain; contains Pfam PF00515: TPR Domain	fasciclin-like arabinogalactan-protein (FLA11)
AT5G03190	AT5G03200	3'-3'	62	PC/PC	expressed protein	zinc finger (C3HC4-type RING finger) family protein, contains weak similarity to zinc finger proteins
AT5G03905	AT5G03910	3'-3'	155	PC/PC	hesB-like domain-containing protein, low similarity to HesB (Cyanothece sp. PCC 8801) GI:2183309; contains Pfam profile PF01521: HesB-like domain	ABC transporter family protein, ABC-type transport protein sll1276, Synechocystis sp., PIR:S77239
AT5G04170	AT5G04180	3'-3'	109	PC/PC	calcium-binding EF hand family protein, low similarity to peflin (Homo sapiens) GI:6015440; contains INTERPRO:IPR002048 calcium-binding EF-hand domain	carbonic anhydrase family protein, similar to storage protein (dioscorin) (Dioscorea cayenensis) GI:433463; contains Pfam profile PF00194: Eukaryotic-type carbonic anhydrase
AT5G04250	AT5G04260	3'-3'	275	PC/PC	OTU-like cysteine protease family protein, contains Pfam profile PF02338: OTU-like cysteine protease	thioredoxin family protein, low similarity to SP:P29429 Thioredoxin. (Aspergillus nidulans) {Emericella nidulans}; contains Pfam profile: PF00085 Thioredoxin
AT5G04410	AT5G04420	3'-3'	980	PC/PC	no apical meristem (NAM) family protein, contains Pfam PF02365: No apical meristem (NAM) protein; supporting cDNA gi:6456750:gb:AF201456.1:AF201456	similar to acyl-CoA binding family protein [Arabidopsis thaliana] (TAIR:At3g05420.1); similar to acyl-CoA binding family protein [Arabidopsis thaliana] (TAIR:At3g05420.2); similar to putative transcription factor [Oryza sativa (japonica cultivar-group)] (GB:XP_470332.1); contains InterPro domain Kelch repeat (InterPro:IPR006652)
AT5G04600	AT5G04610	3'-3'	26	PC/PC	RNA recognition motif (RRM)-containing protein, contains InterPro entry IPR000504: RNA-binding region RNP-1 (RNA recognition motif) (RRM)	spermidine synthase-related / putrescine aminopropyltransferase-related, contains weak similarity to Spermidine synthase 2 (EC 2.5.1.16) (Putrescine aminopropyltransferase 2) (SPDSY 2) (Swiss-Prot:O48659) (Hyoscyamus niger)
AT5G04750	AT5G04760	3'-3'	476	PC/PC	F1F0-ATPase inhibitor protein, putative, similar to F1F0-ATPase inhibitor protein (Oryza sativa (japonica cultivar-group)) gi:5106371:dbj:BAA81661	myb family transcription factor, contains Pfam profile: PF00249 myb-like DNA-binding domain
AT5G05190	AT5G05200	3'-3'	760	PC/PC	expressed protein, similar to unknown protein (emb:CAB88044.1)	ABC1 family protein, contains Pfam domain, PF03109: ABC1 family
AT5G05470	AT5G05480	3'-3'	707	PC/PC	eukaryotic translation initiation factor 2 subunit 1, putative / eIF-2A, putative / eIF-2-alpha, putative, similar to SWISS-PROT:P20459 eukaryotic translation initiation factor 2 alpha subunit (eIF-2- alpha) (Saccharomyces cerevisiae); identical to cDNA cohesin GI:6682280	expressed protein
AT5G05490	AT5G05480	5'-5'	890	PC/PC	cohesion family protein SYN1, splice variant 1 (SYN1), identical to SYN1 splice variant 1 (Arabidopsis thaliana) GI:6453715	expressed protein
AT5G05580	AT5G05590	3'-3'	400	PC/PC	omega-3 fatty acid desaturase, chloroplast, temperature-sensitive (FAD8), identical to SP:48622 Temperature-sensitive omega-3 fatty acid desaturase, chloroplast precursor (EC 1.14.19.-) {Arabidopsis thaliana}; contains Pfam profile PF00487: Fatty acid desaturase; identical to cDNA plastid fatty acid desaturase GI:1030694	phosphoribosylanthranilate isomerase 2 (PAI2), identical to gi:619747
AT5G05750	AT5G05760	3'-3'	1462	PC/PC	DNAJ heat shock N-terminal domain-containing protein, similar to SP:Q9QYI4 DnaJ homolog subfamily B member 12 Mus musculus; contains Pfam profile PF00226 DnaJ domain	syntaxin 31 (SYP31) / SED5, identical to SP:Q9FFK1 Syntaxin 31 (AtSYP31) (AtSED5) {Arabidopsis thaliana}
AT5G05987	AT5G05990	3'-3'	54	PC/PC	prenylated rab acceptor (PRA1) family protein, contains Pfam profile PF03208: Prenylated rab acceptor (PRA1)	mitochondrial glycoprotein family protein / MAM33 family protein, low similarity to SUAPRGA1 (Emericella nidulans) GI:6562379; contains Pfam profile PF02330: Mitochondrial glycoprotein
AT5G06220	AT5G06230	3'-3'	710	PC/PC	expressed protein	expressed protein, contains Pfam profile PF03005: Arabidopsis proteins of unknown function
AT5G06310	AT5G06320	Enclosing	1145	PC/PC	similar to expressed protein [Arabidopsis thaliana] (TAIR:At2g05210.1); similar to single-strand telomeric DNA-binding protein [Gallus gallus] (GB:NP_996875.1)	harpin-induced family protein / HIN1 family protein / harpin-responsive family protein / NDR1/HIN1-like protein 3, similar to harpin-induced protein hin1 (GI:1619321)(Nicotiana tabacum)
AT5G06420	AT5G06410	5'-5'	478	PC/PC	zinc finger (CCCH-type/C3HC4-type RING finger) family protein, contains Pfam domains PF00642: Zinc finger C-x8-C-x5-C-x3-H type (and similar) and PF00097: Zinc finger, C3HC4 type (RING finger)	DNAJ heat shock N-terminal domain-containing protein, similar to SP:P36540 Chaperone protein hscB (HSC20) {Escherichia coli O157:H7}; contains Pfam profile PF00226 DnaJ domain
AT5G07110	AT5G07120	3'-3'	213	PC/PC	prenylated rab acceptor (PRA1) family protein, weak similarity to prenylated Rab acceptor 1 (PRA1) (Homo sapiens) GI:4877285; contains Pfam profile PF03208: Prenylated rab acceptor (PRA1)	phox (PX) domain-containing protein, similar to SP:O60749 Sorting nexin 2 {Homo sapiens}; contains Pfam profile PF00787: PX domain
AT5G07240	AT5G07250	3'-3'	734	PC/PC	calmodulin-binding family protein, contains Pfam profile PF00612: IQ calmodulin-binding motif	rhomboid family protein, contains PFAM domain PF01694, Rhomboid family
AT5G07380	AT5G07390	3'-3'	154	PC/PC	similar to P0436E04.8 [Oryza sativa (japonica cultivar-group)] (GB:NP_908349.1)	respiratory burst oxidase protein A (RbohA) / NADPH oxidase, identical to respiratory burst oxidase protein A from Arabidopsis thaliana (gi:3242781)
AT5G07830	AT5G07840	3'-3'	557	PC/PC	glycosyl hydrolase family 79 N-terminal domain-containing protein, similar to beta-glucuronidase GI:8918740 from (Scutellaria baicalensis)	ankyrin repeat family protein, contains ankyrin repeats, Pfam:PF00023
AT5G07940	AT5G07950	3'-3'	502	PC/PC	expressed protein	expressed protein, ferredoxin (2Fe-2S), Arabidopsis thaliana, PIR:B71412
AT5G08270	AT5G08280	3'-3'	293	PC/PC	expressed protein	hydroxymethylbilane synthase / porphobilinogen deaminase, chloroplast / pre-uroporphyrinogen synthase, identical to SP:Q43316
AT5G08360	AT5G08370	3'-3'	414	PC/PC	expressed protein	similar to alpha-galactosidase, putative / melibiase, putative / alpha-D-galactoside galactohydrolase, putative [Arabidopsis thaliana] (TAIR:At5g08380.1); similar to alpha galactosidase [Coffea arabica] (GB:CAI47559.1); contains InterPro domain Glycoside hydrolase, clan GH-D (InterPro:IPR000111); contains InterPro domain Glycoside hydrolase, family 27 (InterPro:IPR002241)
AT5G08390	AT5G08400	3'-3'	307	PC/PC	transducin family protein / WD-40 repeat family protein, similar to katanin p80 subunit (Strongylocentrotus purpuratus) GI:3005601; contains Pfam profile PF00400: WD domain, G-beta repeat	expressed protein, similar to expressed protein [Arabidopsis thaliana] (TAIR:At4g29400.1); similar to unknown protein [Oryza sativa (japonica cultivar-group)] (GB:BAD87659.1)
AT5G08540	AT5G08550	3'-3'	175	PC/PC	expressed protein, similar to unknown protein (pir::T27191)	expressed protein
AT5G08780	AT5G08790	3'-3'	861	PC/PC	histone H1/H5 family protein, contains Pfam domain, PF00538: linker histone H1 and H5 family	no apical meristem (NAM) family protein, contains Pfam PF02365: No apical meristem (NAM) domain;
AT5G09230	AT5G09240	3'-3'	197	PC/PC	transcriptional regulator Sir2 family protein, contains Pfam domain PF02146: transcriptional regulator, Sir2 family;	transcriptional coactivator p15 (PC4) family protein, similar to SP:P11031 Activated RNA polymerase II transcriptional coactivator p15 precursor (PC4) (p14) (Single-stranded DNA binding protein p9) {Mus musculus}; contains Pfam profile PF02229: Transcriptional Coactivator p15 (PC4)
AT5G09270	AT5G09280	3'-3'	394	PC/PC	expressed protein	pectate lyase family protein, similar to major pollen allergen Cup a 1 SP:Q9SCG9 from (Cupressus arizonica)
AT5G09990	AT5G09995	3'-3'	35	PC/PC	expressed protein	expressed protein
AT5G10160	AT5G10170	3'-3'	327	PC/PC	beta-hydroxyacyl-ACP dehydratase, putative, similar to beta-hydroxyacyl-ACP dehydratase from Toxoplasma gondii (GI:3850997); contains Pfam profile PF01377 Thioester dehydratase	inositol-3-phosphate synthase, putative / myo-inositol-1-phosphate synthase, putative / MI-1-P synthase, putative, very strong similarity to SP:Q38862 Myo-inositol-1-phosphate synthase isozyme 2 (EC 5.5.1.4) (MI-1-P synthase 2) (IPS 2) {Arabidopsis thaliana}; identical to SP:Q9LX12: Probable inositol-3-phosphate synthase isozyme 3 (EC 5.5.1.4) (Myo- inositol-1-phosphate synthase 3) (MI-1-P syntha…
AT5G10540	AT5G10550	3'-3'	2117	PC/PC	peptidase M3 family protein / thimet oligopeptidase family protein, similar to SP:P27237 Oligopeptidase A (EC 3.4.24.70) {Salmonella typhimurium}; contains Pfam profile PF01432: Peptidase family M3	DNA-binding bromodomain-containing protein, low similarity to kinase (Gallus gallus) GI:1370092; contains Pfam profile PF00439: Bromodomain
AT5G10580	AT5G10590	Enclosing	335	PC/PC	expressed protein, contains Pfam profile PF04654: Protein of unknown function, DUF599	expressed protein
AT5G10695	AT5G10700	3'-3'	169	PC/PC	expressed protein	expressed protein
AT5G10830	AT5G10840	3'-3'	558	PC/PC	embryo-abundant protein-related, similar to embryo-abundant protein (Picea glauca) GI:1350531	endomembrane protein 70, putative, TM4 family;
AT5G11350	AT5G11360	3'-3'	72	PC/PC	endonuclease/exonuclease/phosphatase family protein, contains Pfam profile PF03372: Endonuclease/Exonuclease/phosphatase family	expressed protein
AT5G11810	AT5G11820	3'-3'	100	PC/PC	expressed protein	expressed protein, self-incompatibility protein S3 precursor, Papaver rhoeas cv., PIR:S69186
AT5G12380	AT5G12390	3'-3'	245	PC/PC	annexin, putative, similar to annexin (Fragaria x ananassa) GI:6010777, annexin p33 (Zea mays) GI:6272285; contains Pfam profile PF00191: Annexin	expressed protein
AT5G13030	AT5G13050	3'-3'	714	PC/PC	expressed protein, contains Pfam profile PF02696: Uncharacterized ACR, YdiU/UPF0061 family	similar to putative 5-formyltetrahydrofolate cycloligase [Oryza sativa (japonica cultivar-group)] (GB:XP_478853.1)
AT5G13390	AT5G13400	3'-3'	819	PC/PC	expressed protein	proton-dependent oligopeptide transport (POT) family protein, contains Pfam profile: PF00854 POT family
AT5G13510	AT5G13520	3'-3'	556	PC/PC	ribosomal protein L10 family protein, ribosomal protein L10- Nicotiana tabacum, EMBL:AB010879	peptidase M1 family protein, similar to SP:P09960 Leukotriene A-4 hydrolase (EC 3.3.2.6) (LTA-4 hydrolase) {Homo sapiens}; contains Pfam profile PF01433: Peptidase family M1
AT5G13660	AT5G13670	3'-3'	23	PC/PC	expressed protein	nodulin MtN21 family protein, similar to MtN21 GI:2598575 (root nodule development) from (Medicago truncatula)
AT5G13690	AT5G13700	3'-3'	451	PC/PC	alpha-N-acetylglucosaminidase family / NAGLU family, contains Pfam profile: PF05089 alpha-N-acetylglucosaminidase (NAGLU)	polyamine oxidase, putative, similar to SP:O64411 Polyamine oxidase precursor (EC 1.5.3.11) from Zea mays
AT5G13720	AT5G13730	3'-3'	437	PC/PC	expressed protein	RNA polymerase sigma subunit SigD (sigD) / sigma-like factor (SIG4), identical to RNA polymerase sigma subunit SigD (Arabidopsis thaliana) GI:4972296, sigma-like factor (Arabidopsis thaliana) GI:3983260; contains Pfam profiles PF04545: Sigma-70, region 4, PF04539: Sigma-70 region 3, PF04542: Sigma-70 region 2
AT5G13770	AT5G13780	3'-3'	895	PC/PC	pentatricopeptide (PPR) repeat-containing protein, contains Pfam profile PF01535: PPR repeat	GCN5-related N-acetyltransferase, putative, similar to SP:P07347 N-terminal acetyltransferase complex ARD1 subunit (Arrest-defective protein 1) {Saccharomyces cerevisiae}; contains Pfam profile PF00583: acetyltransferase, GNAT family
AT5G13980	AT5G13990	3'-3'	99	PC/PC	similar to glycosyl hydrolase family 38 protein [Arabidopsis thaliana] (TAIR:At3g26720.1); similar to glycosyl hydrolase family 38 protein [Arabidopsis thaliana] (TAIR:At5g66150.1); similar to MA2B1_MACFA Lysosomal alpha-mannosidase precursor (Mannosidase, alpha B) (Lysosomal acid alpha-mannosidase) (Laman) (Mannosidase alpha class 2B member 1) (GB:Q60HE9); similar to hypothetical protein [Pongo …	exocyst subunit EXO70 family protein, contains Pfam domain PF03081: Exo70 exocyst complex subunit;
AT5G14120	AT5G14130	3'-3'	1016	PC/PC	nodulin family protein, similar to nodulin-like protein (Arabidopsis thaliana) GI:3329368, nodule-specific protein Nlj70 (Lotus japonicus) GI:3329366	peroxidase, putative, identical to peroxidase ATP20a (Arabidopsis thaliana) gi:1546694:emb:CAA67338
AT5G14230	AT5G14240	3'-3'	361	PC/PC	ankyrin repeat family protein, contains ankyrin repeats, Pfam:PF00023	expressed protein
AT5G14430	AT5G14440	3'-3'	552	PC/PC	dehydration-responsive protein-related, similar to early-responsive to dehydration stress ERD3 protein (Arabidopsis thaliana) GI:15320410; contains Pfam profile PF03141: Putative methyltransferase	similar to surfeit locus protein 2 family protein / SURF2 family protein [Arabidopsis thaliana] (TAIR:At5g40570.1); similar to hypothetical protein DDB0206414 [Dictyostelium discoideum] (GB:EAL67308.1); contains InterPro domain Surfeit locus 2 (InterPro:IPR008833)
AT5G14560	AT5G14550	5'-5'	90	PC/PC	expressed protein	expressed protein, contains Pfam profile PF03267: Arabidopsis protein of unknown function, DUF266
AT5G15440	AT5G15450	3'-3'	248	PC/PC	circadian clock coupling factor-related, similar to circadian clock coupling factor ZGT (Nicotiana tabacum) GI:14210079	heat shock protein 100, putative / HSP100, putative / heat shock protein clpB, putative / HSP100/ClpB, putative, similar to HSP100/ClpB GI:9651530 (Phaseolus lunatus)
AT5G15790	AT5G15800	3'-3'	333	PC/PC	zinc finger (C3HC4-type RING finger) family protein, contains Pfam profile: PF00097 zinc finger, C3HC4 type (RING finger)	developmental protein SEPALLATA1 / floral homeotic protein (AGL2) (SEP1), identical to developmental protein SEPALLATA1 / floral homeotic protein (AGL2 / SEP1) SP:P29382 from (Arabidopsis thaliana)
AT5G15880	AT5G15890	3'-3'	361	PC/PC	expressed protein	expressed protein
AT5G16030	AT5G16040	3'-3'	423	PC/PC	similar to expressed protein [Arabidopsis thaliana] (TAIR:At3g02500.1); similar to conserved protein [Cryptosporidium parvum] (GB:EAK89575.1)	regulator of chromosome condensation (RCC1) family protein, similar to UVB-resistance protein UVR8 (Arabidopsis thaliana) GI:5478530; contains Pfam profile PF00415: Regulator of chromosome condensation (RCC1)
AT5G16060	AT5G16070	3'-3'	78	PC/PC	expressed protein	chaperonin, putative, similar to SWISS-PROT:P80317 T-complex protein 1, zeta subunit (TCP-1-zeta) (Mus musculus); contains Pfam:PF00118 domain, TCP-1/cpn60 chaperonin family
AT5G16150	AT5G16160	3'-3'	304	PC/PC	hexose transporter, putative, strong similarity to hexose transporter (Arabidopsis thaliana) GI:8347250; contains Pfam profile PF00083: major facilitator superfamily protein	expressed protein
AT5G16300	AT5G16310	3'-3'	720	PC/PC	similar to putative low density lipoprotein [Oryza sativa (japonica cultivar-group)] (GB:NP_916361.1)	ubiquitin carboxyl-terminal hydrolase family 1 protein, similar to 26S proteasome regulatory complex subunit p37A (Drosophila melanogaster) GI:6434962; contains Pfam profile PF01088: Ubiquitin carboxyl-terminal hydrolase, family 1
AT5G16550	AT5G16560	3'-3'	22	PC/PC	expressed protein	myb family transcription factor (KAN1), contains Pfam profile: PF00249 myb-like DNA-binding domain; identical to cDNA GARP-like putative transcription factor KANADI1 (KAN1) GI:15723590
AT5G16840	AT5G16850	3'-3'	746	PC/PC	RNA recognition motif (RRM)-containing protein, predicted proteins - Arabidopsis thaliana	telomerase reverse transcriptase (TERT), identical to telomerase reverse transcriptase (Arabidopsis thaliana) GI:5880683
AT5G16930	AT5G16940	3'-3'	405	PC/PC	AAA-type ATPase family protein, contains Pfam domain, PF00004: ATPase, AAA family	expressed protein, contains Pfam profile PF04828: Protein of unknown function (DUF636)
AT5G17410	AT5G17420	3'-3'	1073	PC/PC	tubulin family protein, similar to spindle pole body protein (Homo sapiens)(GI:2801701)(PMID:9566967), gamma-tubulin ring protein Dgrip84 (Drosophila melanogaster)(GI:4689225)(PMID: 10037793)	cellulose synthase, catalytic subunit (IRX3), identical to gi:5230423
AT5G17530	AT5G17540	3'-3'	164	PC/PC	phosphoglucosamine mutase family protein, low similarity to phosphoglucomutase/phosphomannomutase (Sphingomonas paucimobilis) GI:6103619; contains InterPro accession IPR006352: Phosphoglucosamine mutase	transferase family protein, similar to hypersensitivity-related gene product HSR201 - Nicotiana tabacum, EMBL:X95343; contains Pfam transferase family domain PF00248
AT5G17630	AT5G17640	3'-3'	1285	PC/PC	glucose-6-phosphate/phosphate translocator, putative, similar to glucose-6-phosphate/phosphate-translocator precursor (Solanum tuberosum) gi:2997593:gb:AAC08526	expressed protein
AT5G17990	AT5G18000	3'-3'	427	PC/PC	anthranilate phosphoribosyltransferase, identical to anthranilate phosphoribosyltransferase, chloroplast precursor (EC 2.4.2.18) SP:Q02166 from (Arabidopsis thaliana)	transcriptional factor B3 family protein, contains Pfam profile PF02362: B3 DNA binding domain
AT5G18100	AT5G18110	3'-3'	456	PC/PC	superoxide dismutase (Cu-Zn) / copper/zinc superoxide dismutase (CSD3), identical to copper/zinc superoxide dismutase GI:3273755	novel cap-binding protein (nCBP), identical to novel cap-binding protein nCBP (Arabidopsis thaliana) GI:3108209; contains Pfam profile PF01652: Eukaryotic initiation factor 4E
AT5G18210	AT5G18220	3'-3'	1080	PC/PC	short-chain dehydrogenase/reductase (SDR) family protein, similar to short-chain type dehydrogenase/reductase SP:Q08632 (Picea abies)	glycosyl hydrolase family 17 protein, similar to elicitor inducible chitinase Nt-SubE76 GI:11071974 from (Nicotiana tabacum)
AT5G18470	AT5G18475	3'-3'	423	PC/PC	curculin-like (mannose-binding) lectin family protein, contains Pfam profile: PF01453 lectin (probable mannose binding)	pentatricopeptide (PPR) repeat-containing protein, contains Pfam profile PF01535: PPR repeat
AT5G18580	AT5G18590	3'-3'	603	PC/PC	tonneau 2 (TON2), identical to tonneau 2 protein (TON2) GI:11494362 from (Arabidopsis thaliana); contains Pfam profile: PF00036 EF hand	kelch repeat-containing protein, identical to RanGAP1 interacting protein (GI:21950739) (Arabidopsis thaliana); similar to Tip elongation aberrant protein 1 (Cell polarity protein tea1) (SP:P87061) (Schizosaccharomyces pombe); contains Pfam PF01344: Kelch motif (5 repeats)
AT5G19120	AT5G19130	3'-3'	654	PC/PC	expressed protein, low similarity to extracellular dermal glycoprotein EDGP precursor (Daucus carota) GI:285741, SP:P13917 Basic 7S globulin precursor {Glycine max}	GPI transamidase component family protein / Gaa1-like family protein, contains Pfam profile: PF04114 Gaa1-like, GPI transamidase component
AT5G19140	AT5G19150	3'-3'	2862	PC/PC	expressed protein, similar to expressed protein [Arabidopsis thaliana] (TAIR:At5g43830.1); similar to hypothetical protein ARG10 - mung bean (GB:T07820)	carbohydrate kinase family, contains Pfam profile PF01256: Carbohydrate kinase
AT5G19210	AT5G19220	3'-3'	43	PC/PC	DEAD/DEAH box helicase, putative, EUKARYOTIC INITIATION FACTOR 4A-II (EIF-4A-II), Homo sapiens, SWISSPROT:IF42_HUMAN	Encodes the large subunit of ADP-glucose pyrophosphorylase which catalyzes the first, rate limiting step in starch biosynthesis. The large subunit plays a regulatory role whereas the small subunit (ApS) is the catalytic isoform. Four isoforms (ApL1-4) have been identified. ApL1 is the major large subunit isoform present in leaves.
AT5G19500	AT5G19510	3'-3'	288	PC/PC	tryptophan/tyrosine permease family protein, contains Pfam profile PF03222: Tryptophan/tyrosine permease family	elongation factor 1B alpha-subunit 2 (eEF1Balpha2), identical to elongation factor 1B alpha-subunit (Arabidopsis thaliana) GI:6686821
AT5G19750	AT5G19760	3'-3'	259	PC/PC	peroxisomal membrane 22 kDa family protein, similar to SP:P42925 22 kDa peroxisomal membrane protein {Mus musculus}; contains Pfam profile PF04117: Mpv17 / PMP22 family	dicarboxylate/tricarboxylate carrier (DTC), identical to dicarboxylate/tricarboxylate carrier (Arabidopsis thaliana) GI:19913113
AT5G19780	AT5G19790	Enclosing	762	PC/PC	tubulin alpha-3/alpha-5 chain (TUA5), nearly identical to SP:P20363 Tubulin alpha-3/alpha-5 chain {Arabidopsis thaliana}	encodes a member of the ERF (ethylene response factor) subfamily B-6 of ERF/AP2 transcription factor family (RAP2.11). The protein contains one AP2 domain. There are 12 members in this subfamily including RAP2.11.
AT5G19840	AT5G19850	3'-3'	434	PC/PC	transcription factor jumonji (jmjC) domain-containing protein, low similarity to PASS1 (Homo sapiens) GI:21591407; contains Pfam profile PF02373: jmjC domain	hydrolase, alpha/beta fold family protein, low similarity to hydrolase (Terrabacter sp. DBF63) GI:14196240; contains Pfam profile PF00561: hydrolase, alpha/beta fold family
AT5G19940	AT5G19950	3'-3'	476	PC/PC	plastid-lipid associated protein PAP-related / fibrillin-related, weak hit to Pfam profile PF04755: PAP_fibrillin	expressed protein
AT5G20130	AT5G20140	3'-3'	68	PC/PC	expressed protein	SOUL heme-binding family protein, contains PFam profile PF04832: SOUL heme-binding protein
AT5G20500	AT5G20510	3'-3'	676	PC/PC	glutaredoxin, putative, similar to glutaredoxin (Populus tremula x Populus tremuloides) gi:19548658:gb:AAL90750	PHD finger family protein, contains Pfam domain, PF00628: PHD-finger
AT5G20590	AT5G20600	3'-3'	402	PC/PC	expressed protein, various predicted proteins, Arabidopsis thaliana	expressed protein
AT5G20720	AT5G20730	3'-3'	295	PC/PC	20 kDa chaperonin, chloroplast (CPN21) (CHCPN10) (CPN20), identical to chloroplast 20 kDa chaperonin, chloroplast precursor (Protein Cpn21), chloroplast protein Cpn10, chloroplast chaperonin 10 (Ch-CPN10), SP:O65282 from (Arabidopsis thaliana); identical to cDNA chaperonin 20 GI:14587372	auxin-responsive factor (ARF7), identical to auxin response factor 7 GI:4104929 from (Arabidopsis thaliana)
AT5G20900	AT5G20910	3'-3'	302	PC/PC	expressed protein	zinc finger (C3HC4-type RING finger) family protein, contains Pfam profile: PF00097 zinc finger, C3HC4 type (RING finger)
AT5G20935	AT5G20940	3'-3'	95	PC/PC	expressed protein	glycosyl hydrolase family 3 protein, beta-glucosidase, common nasturtium, PIR:T10521
AT5G22100	AT5G22110	3'-3'	69	PC/PC	RNA cyclase family protein, contains Pfam profiles: PF01137 RNA 3'-terminal phosphate cyclase, PF05189 RNA 3-prime-terminal phosphate cyclase (RTC)	Encodes a protein with similarity to DNA polymerase epsilon subunit B an essential gene that is required for DNA replication. Homozygous mutants are embryo lethal. Expressed in meristematic , rapidly dividing regions.
AT5G22830	AT5G22840	3'-3'	652	PC/PC	magnesium transporter CorA-like family protein, weak similarity to SP:Q01926 RNA splicing protein MRS2, mitochondrial precursor {Saccharomyces cerevisiae}; contains Pfam profile PF01544: CorA-like Mg2+ transporter protein; supporting cDNA gi:12007446:gb:AF322255.1:AF322255	protein kinase family protein, contains protein kinase domain, Pfam:PF00069
AT5G23070	AT5G23080	3'-3'	740	PC/PC	thymidine kinase, putative, similar to thymidine kinase (Oryza sativa) SWISS-PROT:O81263	expressed protein, similar to expressed protein [Arabidopsis thaliana] (TAIR:At5g53800.1); similar to hypothetical protein [Homo sapiens] (GB:CAD39124.1); contains InterPro domain SWAP/Surp (InterPro:IPR000061)
AT5G23235	AT5G23230	5'-5'	574	PC/PC	pseudogene, antisense mRNA to genes At5g23230 and At5g23240, blastp match of 34% identity and 7.4e-17 P-value to OMNI:TM0133 isochorismatase-related protein {Thermotoga maritima MSB8}	isochorismatase hydrolase family protein, low similarity to SP:P45743 Isochorismatase (EC 3.3.2.1) (2,3 dihydro-2,3 dihydroxybenzoate synthase) (Superoxide-inducible protein 1) (SOI1) {Bacillus subtilis}; contains Pfam profile PF00857: isochorismatase family protein
AT5G23235	AT5G23240	3'-3'	1991	PC/PC	pseudogene, antisense mRNA to genes At5g23230 and At5g23240, blastp match of 34% identity and 7.4e-17 P-value to OMNI:TM0133 isochorismatase-related protein {Thermotoga maritima MSB8}	DNAJ heat shock N-terminal domain-containing protein, low similarity to SP:O34136 Chaperone protein dnaJ (40 kDa heat shock chaperone protein) (HSP40) {Deinococcus proteolyticus}; contains Pfam profile PF00226: DnaJ domain
AT5G23290	AT5G23300	3'-3'	34	PC/PC	c-myc binding protein, putative / prefoldin, putative, similar to Swiss-Prot:Q99471 prefoldin subunit 5 (C-myc binding protein Mm-1) (Myc modulator 1) (Homo sapiens)	dihydroorotate dehydrogenase, mitochondrial / dihydroorotate oxidase / DHOdehase (PYRD), nearly identical to SP:P32746 Dihydroorotate dehydrogenase, mitochondrial precursor (EC 1.3.3.1) (Dihydroorotate oxidase) (DHOdehase) {Arabidopsis thaliana}; identical to cDNA pyrD mRNA for dihydroorotate dehydrogenase GI:16448
AT5G23340	AT5G23350	3'-3'	910	PC/PC	expressed protein	GRAM domain-containing protein / ABA-responsive protein-related, contains similarity to ABA-responsive protein in barley (GI:4103635) (Hordeum vulgare) (J. Exp. Bot. 50, 727-728 (1999); contains Pfam PF02893: GRAM domain
AT5G23575	AT5G23580	3'-3'	224	PC/PC	transmembrane protein, putative, similar to cleft lip and palate transmembrane protein 1 (Homo sapiens) GI:4039014; contains Pfam profile PF05602: Cleft lip and palate transmembrane protein 1 (CLPTM1)	calcium-dependent protein kinase 9 (CDPK9), identical to calcium-dependent protein kinase (Arabidopsis thaliana) gi:836938:gb:AAA67653; contains protein kinase domain, Pfam:PF00069; contains EF hand domain (calcium-binding EF-hand), Pfam:PF00036, INTERPRO:IPR002048
AT5G23670	AT5G23680	3'-3'	445	PC/PC	similar to serine C-palmitoyltransferase, putative [Arabidopsis thaliana] (TAIR:At3g48780.1); similar to putative serine palmitoyltransferase [Oryza sativa (japonica cultivar-group)] (GB:NP_914892.1); similar to putative serine palmitoyltransferase [Oryza sativa (japonica cultivar-group)] (GB:NP_914893.1); similar to serine palmitoyltransferase [Lotus corniculatus var. japonicus] (GB:BAC55228.1);…	sterile alpha motif (SAM) domain-containing protein, contains Pfam profile PF00536: SAM domain (Sterile alpha motif)
AT5G24314	AT5G24316	3'-3'	414	PC/PC	expressed protein	proline-rich family protein, contains proline-rich extensin domains, INTERPRO:IPR002965
AT5G24380	AT5G24390	3'-3'	706	PC/PC	similar to transporter, putative [Arabidopsis thaliana] (TAIR:At5g53550.1); similar to oligopeptide transporter OPT family protein [Arabidopsis thaliana] (TAIR:At5g41000.1); similar to oligopeptide transporter OPT family protein [Arabidopsis thaliana] (TAIR:At1g65730.1); similar to oligopeptide transporter OPT family protein [Arabidopsis thaliana] (TAIR:At3g17650.1); similar to transporter, putat…	RabGAP/TBC domain-containing protein, similar to GTPase activating protein (Yarrowia lipolytica) GI:2370595; contains Pfam profile PF00566: TBC domain
AT5G24490	AT5G24500	3'-3'	359	PC/PC	30S ribosomal protein, putative, similar to SP:P19954 Plastid-specific 30S ribosomal protein 1, chloroplast precursor (CS-S5) (CS5) (S22) (Ribosomal protein 1) (PSRP-1) {Spinacia oleracea}; contains Pfam profile PF02482: Sigma 54 modulation protein / S30EA ribosomal protein	expressed protein
AT5G24680	AT5G24690	3'-3'	566	PC/PC	expressed protein, similar to unknown protein (pir::T38384)	expressed protein
AT5G24800	AT5G24810	3'-3'	550	PC/PC	bZIP transcription factor family protein, contains Pfam profile: PF00170 bZIP transcription factor; identical to cDNA bZIP protein BZO2H2 GI:10954096	ABC1 family protein, contains Pfam domain, PF03109: ABC1 family
AT5G24830	AT5G24840	3'-3'	421	PC/PC	pentatricopeptide (PPR) repeat-containing protein, contains Pfam profile PF01535: PPR repeat	expressed protein, contains Pfam profile PF02390: Putative methyltransferase
AT5G25170	AT5G25180	3'-3'	466	PC/PC	expressed protein	cytochrome P450 71B14, putative (CYP71B14), Identical to cytochrome P450 71B14 (SP:P58051) (Arabidopsis thaliana); cytochrome P450 71B1, Thlaspi arvense, SWISSPROT:C7B1_THLAR; similar to cytochrome P450 CYP83D1p (GIi:2739002) (Glycine max)
AT5G25760	AT5G25770	3'-3'	154	PC/PC	similar to ubiquitin-conjugating enzyme 10 (UBC10) [Arabidopsis thaliana] (TAIR:At5g53300.2); similar to ubiquitin-conjugating enzyme, putative [Arabidopsis thaliana] (TAIR:At2g16740.1); similar to ubiquitin-conjugating enzyme 10 (UBC10) [Arabidopsis thaliana] (TAIR:At5g53300.1); similar to ubiquitin-conjugating enzyme E2-17 kDa 9 (UBC9) [Arabidopsis thaliana] (TAIR:At4g27960.2); similar to ubiqu…	expressed protein
AT5G25930	AT5G25940	3'-3'	278	PC/PC	leucine-rich repeat family protein / protein kinase family protein, contains similarity to Swiss-Prot:P47735 receptor-like protein kinase 5 precursor (Arabidopsis thaliana); contains Pfam domains PF00560: Leucine Rich Repeat and PF00069: Protein kinase domain	early nodulin-related, contains weak similarity to Swiss-Prot:Q02921 early nodulin 93 (N-93) (Glycine max)
AT5G26030	AT5G26040	3'-3'	632	PC/PC	similar to ferrochelatase II [Arabidopsis thaliana] (TAIR:At2g30390.1); similar to putative ferrochelatase [Oryza sativa (japonica cultivar-group)] (GB:BAD33213.1); similar to probable ferrochelatase (EC 4.99.1.1) - barley (GB:T05736); contains InterPro domain Ferrochelatase (InterPro:IPR001015)	histone deacetylase family protein (HDA2), identical to HDA2 (Arabidopsis thaliana) GI:21105771; similar to SP:Q96DB2 Histone deacetylase 11 (HD11) {Homo sapiens}; contains Pfam profile PF00850: Histone deacetylase family
AT5G26200	AT5G26210	3'-3'	799	PC/PC	mitochondrial substrate carrier family protein, contains Pfam profile: PF00153 mitochondrial carrier protein	PHD finger family protein, contains Pfam domain, PF00628: PHD-finger
AT5G26710	AT5G26700	3'-3'	736	PC/PC	glutamate-tRNA ligase, putative / glutamyl-tRNA synthetase, putatuve / GluRS, putative, identical to gi:3435196	germin-like protein, putative, similar to germin-like protein GLP8 (SP:P93000); contains Pfam profile: PF01072 germin family
AT5G27280	AT5G27290	3'-3'	507	PC/PC	zinc finger (DNL type) family protein, contains Pfam profile PF05180: DNL zinc finger	similar to expressed protein [Arabidopsis thaliana] (TAIR:At1g54680.1); similar to similar to Oryza sativa chromosome 3, OSJNBa0077G22.24 [Oryza sativa (japonica cultivar-group)] (GB:NP_918819.1)
AT5G27630	AT5G27640	3'-3'	909	PC/PC	acyl-CoA binding family protein, similar to RING finger rngB protein, cytosolic - Dictyostelium discoideum, PIR:S68824; contains Pfam profiles PF01344: Kelch motif, PF00887: Acyl CoA binding protein (ACBP)	similar to eukaryotic translation initiation factor 3 subunit 9, putative / eIF-3 eta, putative / eIF3b, putative [Arabidopsis thaliana] (TAIR:At5g25780.1); similar to PRT1 protein [Nicotiana tabacum] (GB:CAA72721.1)
AT5G28210	AT5G28220	3'-3'	103	PC/PC	mRNA capping enzyme family protein, similar to mRNA capping enzyme (Xenopus laevis) GI:7239232; contains Pfam profiles PF01331: mRNA capping enzyme catalytic domain, PF03919: mRNA capping enzyme C-terminal domain	expressed protein, predicted proteins, Arabidopsis thaliana, D.melanogaster, C.elegans and S.pombe
AT5G28232	AT5G28235	3'-3'	29	PC/transp	Mutator-like transposase family, has a 2.1e-85 P-value blast match to Q9S9L1 /206-367 Pfam PF03108 MuDR family transposase (MuDr-element domain)	Ulp1 protease family protein, contains Pfam profile PF02902: Ulp1 protease family, C-terminal catalytic domain; simlar to At4g08430, At5g45570
AT5G31989	AT5G31919	5'-5'	69	transp/transp	gypsy-like retrotransposon family (Athila), has a 6.7e-11 P-value blast match to GB:CAA57397 Athila ORF 1 (Arabidopsis thaliana)	gypsy-like retrotransposon family, has a 0.00019 P-value blast match to GB:AAD27547 polyprotein (Gypsy_Ty3-element) (Oryza sativa subsp. indica)
AT5G35360	AT5G35370	3'-3'	544	PC/PC	similar to methylcrotonyl-CoA carboxylase alpha chain, mitochondrial / 3-methylcrotonyl-CoA carboxylase 1 (MCCA) [Arabidopsis thaliana] (TAIR:At1g03090.2); similar to biotin carboxylase precursor [Glycine max] (GB:AAC23573.1); similar to biotin carboxylase precursor [Glycine max] (GB:AAC02267.1); similar to acetyl-CoA carboxylase [Glycine max] (GB:AAF80469.1); similar to biotin carboxylase subuni…	similar to lectin protein kinase family protein [Arabidopsis thaliana] (TAIR:At4g32300.1); similar to putative S-receptor kinase, homolog precursor [Oryza sativa (japonica cultivar-group)] (GB:BAD38273.1); contains InterPro domain Serine/threonine protein kinase, active site (InterPro:IPR008271); contains InterPro domain Tyrosine protein kinase (InterPro:IPR001245); contains InterPro domain Serin…
AT5G35670	AT5G35680	3'-3'	606	PC/PC	calmodulin-binding family protein, contains IQ calmodulin-binding motif, Pfam:PF00612	eukaryotic translation initiation factor 1A, putative / eIF-1A, putative / eIF-4C, putative, strong similarity to translation initiation factor (eIF-1A) (Beta vulgaris) GI:17977975; contains Pfam profile PF01176: Eukaryotic initiation factor 1A
AT5G38600	AT5G38610	Enclosing	600	PC/PC	proline-rich spliceosome-associated (PSP) family protein / zinc knuckle (CCHC-type) family protein, contains Pfam domains PF00098: Zinc knuckle, PF04046: PSP	invertase/pectin methylesterase inhibitor family protein, low similarity to pistil-specific gene sts15 (Solanum tuberosum) GI:1616628; contains Pfam profile PF04043: Plant invertase/pectin methylesterase inhibitor
AT5G38630	AT5G38640	3'-3'	507	PC/PC	cytochrome B561 family protein, contains Pfam domain, PF03188: Cytochrome b561	eukaryotic translation initiation factor 2B family protein / eIF-2B family protein, similar to SP:P41111 Translation initiation factor eIF-2B delta subunit (eIF-2B GDP-GTP exchange factor) {Oryctolagus cuniculus}; contains Pfam profile PF01008: Initiation factor 2 subunit family
AT5G38895	AT5G38900	3'-3'	309	PC/PC	zinc finger (C3HC4-type RING finger) family protein, contains Pfam profile: PF00097 zinc finger, C3HC4 type (RING finger)	DSBA oxidoreductase family protein, contains Pfam profile: PF01323 DSBA-like thioredoxin domain
AT5G39400	AT5G39410	3'-3'	401	PC/PC	pollen specific phosphatase, putative / phosphatase and tensin, putative (PTEN1), identical to phosphatase and tensin homolog (Arabidopsis thaliana) GI:21535746	expressed protein
AT5G39510	AT5G39520	3'-3'	312	PC/PC	vesicle transport v-SNARE 11 (VTI11) / vesicle soluble NSF attachment protein receptor VTI1a (VTI1A), identical to SP:Q9SEL6 Vesicle transport v-SNARE 11 (AtVTI11) (Vesicle transport v-SNARE protein VTI1a) (Vesicle soluble NSF attachment protein receptor VTI1a) (AtVTI1a) {Arabidopsis thaliana}	expressed protein, predicted protein, Synechocystis sp., PIR:S77152
AT5G39590	AT5G39600	3'-3'	38	PC/PC	expressed protein	expressed protein
AT5G39970	AT5G39980	3'-3'	587	PC/PC	expressed protein, low similarity to up-regulated by thyroid hormone in tadpoles; expressed specifically in the tail and only at metamorphosis; membrane bound or extracellular protein; C-terminal basic region (Xenopus laevis) GI:1234787	pentatricopeptide (PPR) repeat-containing protein, contains Pfam profile PF01535: PPR repeat
AT5G40155	AT5G40160	3'-3'	252	PC/PC	Encodes a defensin-like (DEFL) family protein.	ankyrin repeat family protein (EMB506), identical to ankyrin repeat protein EMB506 (Arabidopsis thaliana) GI:5911312; contains ankyrin repeats, Pfam:PF00023
AT5G40400	AT5G40395	5'-5'	177	PC/PC	pentatricopeptide (PPR) repeat-containing protein, low similarity to fertility restorer (Petunia x hybrida) GI:22128587; contains Pfam profile PF01535: PPR repeat	gi:2351067:dbj:AB006702.1: Arabidopsis thaliana U6acat At5g40400 gi:2351067:dbj:AB006702.1:
AT5G40640	AT5G40645	3'-3'	142	PC/PC	expressed protein	nitrate-responsive NOI protein, putative, similar to nitrate-induced NOI protein (Zea mays) GI:2642213
AT5G40880	AT5G40890	3'-3'	22	PC/PC	WD-40 repeat family protein / zfwd3 protein (ZFWD3), contains 5 WD-40 repeats (PF00400); contains Zinc finger C-x8-C-x5-C-x3-H type domain (PF00642); identical to zfwd3 protein (GP:12057168) {Arabidopsis thaliana}	similar to chloride channel protein (CLC-c) [Arabidopsis thaliana] (TAIR:At5g49890.1); similar to chloride channel-like (CLC) protein, putative [Arabidopsis thaliana] (TAIR:At5g33280.1); similar to chloride channel protein (CLC-b) [Arabidopsis thaliana] (TAIR:At3g27170.1); similar to chloride channel [Oryza sativa (japonica cultivar-group)] (GB:XP_466225.1); similar to chloride channel [Oryza sat…
AT5G41140	AT5G41150	3'-3'	170	PC/PC	expressed protein	similar to ERCC4_CRIGR DNA repair endonuclease XPF (DNA excision repair protein ERCC-4) (GB:Q9QYM7); similar to ERCC4 [Cricetulus griseus] (GB:BAA89229.1)
AT5G41320	AT5G41330	3'-3'	651	PC/PC	expressed protein	potassium channel tetramerisation domain-containing protein, contains Pfam profile PF02214: K+ channel tetramerisation domain
AT5G41680	AT5G41685	3'-3'	588	PC/PC	protein kinase family protein, contains protein kinase domain, Pfam:PF00069; similar to receptor-like protein kinase (GI:4008006) (Arabidopsis thaliana); similar to receptor-like kinase RHG1 (GI:21239380) (GI:21239382) (Glycine max)	mitochondrial import receptor subunit TOM7 / translocase of outer membrane 7 kDa subunit (TOM7.1), identical to SP:Q9ASY8 Mitochondrial import receptor subunit TOM7 (Translocase of outer membrane 7 kDa subunit) {Arabidopsis thaliana}
AT5G41980	AT5G41990	3'-3'	887	PC/PC	expressed protein	protein kinase family protein, contains protein kinase domain, Pfam:PF00069
AT5G42180	AT5G42190	3'-3'	566	PC/PC	peroxidase 64 (PER64) (P64) (PRXR4), identical to SP:Q43872 Peroxidase 64 precursor (EC 1.11.1.7) (Atperox P64) (PRXR4) (ATP17a) {Arabidopsis thaliana}	E3 ubiquitin ligase SCF complex subunit SKP1/ASK1 (At2) / UFO-binding protein (UIP2), E3 ubiquitin ligase; skp1b; identical to UIP2 GI:3719211 from (Arabidopsis thaliana); contains Pfam profiles PF01466: Skp1 family, dimerisation domain and PF03931:Skp1 family, tetramerisation domain; identical to cDNA UFO binding protein UIP2 mRNA, partial cds GI:3719210
AT5G42270	AT5G42280	3'-3'	388	PC/PC	FtsH protease, putative, similar to FtsH protease GI:13183728 from (Medicago sativa)	DC1 domain-containing protein, contains Pfam profile PF03107: DC1 domain
AT5G42310	AT5G42320	3'-3'	278	PC/PC	pentatricopeptide (PPR) repeat-containing protein, contains Pfam profile PF01535: PPR repeat	zinc carboxypeptidase family protein, contains Pfam domain, PF00246: Zinc carboxypeptidase
AT5G42760	AT5G42765	3'-3'	753	PC/PC	expressed protein, similar to hypothetical protein [Streptomyces sp. KO-3988] (GB:BAD86809.1); contains InterPro domain Protein of unknown function DUF142 (InterPro:IPR003455)	expressed protein
AT5G42810	AT5G42820	3'-3'	177	PC/PC	Encodes an inositol tetra-/pentaphosphate 2-kinase, involved in the biosynthesis of phytic acid, a regulator of intracellular signaling, a highly abundant animal antinutrient, and a phosphate and mineral storage compound in plant seeds.	U2 snRNP auxiliary factor small subunit, putative, strong similarity to U2 snRNP auxiliary factor, small subunit (Oryza sativa) GI:3850816
AT5G43430	AT5G43440	3'-3'	458	PC/PC	expressed protein, similar to hypothetical protein DDB0204353 [Dictyostelium discoideum] (GB:EAL68168.1); contains InterPro domain Electron transfer flavoprotein beta-subunit (InterPro:IPR000049)	2-oxoglutarate-dependent dioxygenase, putative, similar to 2A6 (GI:599622) and tomato ethylene synthesis regulatory protein E8 (SP:P10967)
AT5G43770	AT5G43780	3'-3'	180	PC/PC	proline-rich family protein, contains proline-rich extensin domains, INTERPRO:IPR002965	sulfate adenylyltransferase 4 / ATP-sulfurylase 4 (APS4), identical to ATP sulfurylase precursor (APS4) (Arabidopsis thaliana) GI:4633131
AT5G43940	AT5G43950	3'-3'	632	PC/PC	alcohol dehydrogenase class III / glutathione-dependent formaldehyde dehydrogenase / GSH-FDH (ADHIII), identical to gi:1143388	expressed protein
AT5G44030	AT5G44040	3'-3'	1057	PC/PC	cellulose synthase, catalytic subunit (IRX5), nearly identical to cellulose synthase (Arabidopsis thaliana) GI:27462651; contains Pfam profile PF03552: Cellulose synthase	expressed protein, similar to unknown protein (gb:AAD10667.1)
AT5G45030	AT5G45040	3'-3'	555	PC/PC	similar to expressed protein [Arabidopsis thaliana] (TAIR:At2g35155.1); similar to expressed protein [Arabidopsis thaliana] (TAIR:At3g12950.1); similar to OSJNBa0008M17.6 [Oryza sativa (japonica cultivar-group)] (GB:XP_473882.1)	cytochrome c6 (ATC6), identical to c6 type cytochrome (Arabidopsis thaliana) gi:19571824:emb:CAD27418
AT5G45930	AT5G45940	3'-3'	629	PC/PC	magnesium-chelatase subunit chlI, chloroplast, putative / Mg-protoporphyrin IX chelatase, putative, similar to SP:P161127 from Arabidopsis thaliana, SP:P93162 from Glycine max, SP:O22436 from Nicotiana tabacum; non-consensus AA donor splice site at exon 1, TG acceptor splice site at exon 2	MutT/nudix family protein, contains Pfam profile PF00293: NUDIX domain
AT5G46110	AT5G46105	Enclosing	72	PC/tRNA	similar to glucose-6-phosphate/phosphate translocator, putative [Arabidopsis thaliana] (TAIR:At5g54800.1); similar to triose phosphate/phosphate translocator precursor [Mesembryanthemum crystallinum] (GB:AAF86906.1); contains InterPro domain Tpt phosphate/phosphoenolpyruvate translocator (InterPro:IPR004696)	tRNA-Pro (anticodon: TGG)
AT5G46700	AT5G46710	3'-3'	432	PC/PC	senescence-associated protein, putative, similar to senescence-associated protein 5 (Hemerocallis hybrid cultivar) gi:3551954:gb:AAC34855	zinc-binding family protein, similar zinc-binding protein (Pisum sativum) GI:16117799; contains Pfam profile PF04640 : Protein of unknown function, DUF597
AT5G47435	AT5G47440	3'-3'	385	PC/PC	formyltetrahydrofolate deformylase, putative, similar to formyltetrahydrofolate deformylase (strain PCC 6803- Synechocystis sp.) SWISS-PROT:Q55135	expressed protein, strong similarity to unknown protein (pir::G71442)
AT5G47455	AT5G47460	3'-3'	29	PC/PC	expressed protein	pentatricopeptide (PPR) repeat-containing protein, contains Pfam profile PF01535: PPR repeat
AT5G47630	AT5G47635	3'-3'	350	PC/PC	acyl carrier family protein / ACP family protein, similar to acyl carrier protein, mitochondrial precursor (ACP) (NADH-ubiquinone oxidoreductase 9.6 kDa subunit) from {Arabidopsis thaliana} SP:P53665, {Neurospora crassa} SP:P11943; contains Pfam profile PF00550: Phosphopantetheine attachment site	expressed protein
AT5G47670	AT5G47680	3'-3'	1308	PC/PC	CCAAT-box binding transcription factor family protein / leafy cotyledon 1-related (L1L), supporting cDNA gi:27372446:gb:AY138461.1:; contains Pfam PF00808 : Histone-like transcription factor (CBF/NF-Y) and archaeal histone; contains similarity to CCAAT-binding transcription factor subunit A (CBF-A) (NF-Y protein chain B) (NF-YB) (CAAT-box DNA binding protein subunit B) (Swiss-Prot:P25209) (Zea ma…	expressed protein, contains Pfam profile PF04243: Protein of unknown function (DUF425)
AT5G47720	AT5G47730	3'-3'	516	PC/PC	similar to acetyl-CoA C-acyltransferase, putative / 3-ketoacyl-CoA thiolase, putative [Arabidopsis thaliana] (TAIR:At5g48230.2); similar to acetyl-CoA C-acyltransferase, putative / 3-ketoacyl-CoA thiolase, putative [Arabidopsis thaliana] (TAIR:At5g48230.1); similar to cytosolic acetoacetyl-coenzyme A thiolase [Nicotiana tabacum] (GB:AAU95618.1); similar to peroxisomal acetoacetyl-coenzyme A thiol…	SEC14 cytosolic factor, putative / polyphosphoinositide-binding protein, putative, similar to polyphosphoinositide binding protein SEC14 homolog Ssh1p (GI:2739044) {Glycine max}
AT5G47740	AT5G47750	3'-3'	708	PC/PC	similar to protein kinase family protein / U-box domain-containing protein [Arabidopsis thaliana] (TAIR:At2g45910.1); similar to putative protein kinase [Oryza sativa (japonica cultivar-group)] (GB:AAP55019.1)	protein kinase, putative, similar to protein kinase G11A (Oryza sativa) SWISS-PROT:P47997
AT5G47860	AT5G47870	3'-3'	49	PC/PC	expressed protein	expressed protein
AT5G47970	AT5G47960	5'-5'	331	PC/PC	nitrogen regulation family protein, strong similarity to unknown protein (emb:CAB87804.1) ; contains Pfam domain PF01207: Dihydrouridine synthase (Dus); similar to (SP:P45672) NIFR3-like protein (SP:P45672) (Azospirillum brasilense)	Ras-related GTP-binding family protein, contains Pfam profile: PF00071 Ras family
AT5G48200	AT5G48205	3'-3'	334	PC/PC	expressed protein	expressed protein
AT5G48220	AT5G48230	3'-3'	220	PC/PC	indole-3-glycerol phosphate synthase, putative, similar to SP:P49572	acetyl-CoA C-acyltransferase, putative / 3-ketoacyl-CoA thiolase, putative, strong similarity to Acetoacetyl-coenzyme A thiolase (E.C. 2.3.1.9) (Raphanus sativus) GI:1542941; contains InterPro accession IPR002155: Thiolase
AT5G48730	AT5G48740	3'-3'	453	PC/PC	pentatricopeptide (PPR) repeat-containing protein, contains Pfam profile PF01535: PPR repeat	leucine-rich repeat family protein / protein kinase family protein, contains Pfam domains PF00560: Leucine Rich Repeat and PF00069: Protein kinase domain
AT5G48800	AT5G48810	3'-3'	849	PC/PC	phototropic-responsive NPH3 family protein, contains NPH3 family domain, Pfam:PF03000	cytochrome b5, identical to cytochrome b5 (Arabidopsis thaliana) GI:4240122; strong similarity to Cytochrome B5 SP:P49098 from (Nicotiana tabacum)
AT5G48870	AT5G48880	3'-3'	119	PC/PC	small nuclear ribonucleoprotein, putative / snRNP, putative / Sm protein, putative, similar to U6 snRNA-associated Sm-like protein LSm5 (Homo sapiens) SWISS-PROT:Q9Y4Y9	similar to acetyl-CoA C-acyltransferase, putative / 3-ketoacyl-CoA thiolase, putative [Arabidopsis thaliana] (TAIR:At2g33150.1); similar to acetyl-CoA C-acyltransferase, putative / 3-ketoacyl-CoA thiolase, putative [Arabidopsis thaliana] (TAIR:At1g04710.1); similar to acetyl-CoA C-acyltransferase (EC 2.3.1.16) precursor - cucurbit (GB:S72532); contains InterPro domain Thiolase (InterPro:IPR002155)
AT5G48965	AT5G48970	3'-3'	774	PC/transp	Mutator-like transposase family, has a 3.7e-47 P-value blast match to GB:AAA21566 mudrA of transposon="MuDR" (MuDr-element) (Zea mays)	mitochondrial substrate carrier family protein, contains Pfam profile: PF00153 mitochondrial carrier protein
AT5G49600	AT5G49610	3'-3'	22	PC/PC	expressed protein, contains Pfam profile PF04398: Protein of unknown function, DUF538; expression supported by MPSS	F-box family protein, contains Pfam PF00646: F-box domain; contains TIGRFAM TIGR01640: F-box protein interaction domain; similar to unknown protein (gb:AAF30317.1)
AT5G49910	AT5G49920	3'-3'	826	PC/PC	heat shock protein 70 / HSP70 (HSC70-7), identical to heat shock protein 70 (Arabidopsis thaliana) GI:6746592	octicosapeptide/Phox/Bem1p (PB1) domain-containing protein, contains Pfam profile PF00564: PB1 domain
AT5G49945	AT5G49950	3'-3'	940	PC/PC	expressed protein, strong similarity to unknown protein (pir::T09896)	embryogenesis-associated protein-related, contains weak similarity to Embryogenesis-associated protein EMB8 (Swiss-Prot:Q40863) (Picea glauca)
AT5G50315	AT5G50320	3'-3'	452	PC/transp	Mutator-like transposase family, has a 5.0e-14 P-value blast match to Q9XE24 /118-277 Pfam PF03108 MuDR family transposase (MuDr-element domain)	radical SAM domain-containing protein / GCN5-related N-acetyltransferase (GNAT) family protein, contains Pfam profiles PF00583: acetyltransferase, GNAT family, PF04055: Radical SAM superfamily
AT5G51010	AT5G51020	3'-3'	250	PC/PC	rubredoxin family protein, similar to SP:P04170 Rubredoxin (Rd) {Desulfovibrio desulfuricans}; contains Pfam profile PF00301: Rubredoxin	expressed protein, similar to unknown protein (pir::S76207)
AT5G51380	AT5G51390	3'-3'	23	PC/PC	F-box family protein, contains Pfam PF00646: F-box domain; similar to F-box protein FBL2 (GI:6063090) (Homo sapiens)	expressed protein, similar to unknown protein (gb:AAB68039.1)
AT5G52100	AT5G52110	3'-3'	712	PC/PC	dihydrodipicolinate reductase family protein, weak similarity to dihydrodipicolinate reductase (Corynebacterium glutamicum) GI:311768; contains Pfam profiles PF01113: Dihydrodipicolinate reductase N-terminus, PF05173: Dihydrodipicolinate reductase C-terminus	expressed protein, similar to hypothetical protein OSJNBa0096G08.1 [Oryza sativa (japonica cultivar-group)] (GB:AAO00695.1)
AT5G52560	AT5G52570	3'-3'	408	PC/PC	This gene was shown to have sequence similarities with pea PsUSP gene, encoding an UDP-sugar pyrophosphorylase. UDP-N-acetylglucosamine pyrophosphorylase-related, contains weak similarity to UDP-N-acetylglucosamine pyrophosphorylase (EC 2.7.7.23) (Swiss-Prot:O74933) (Candida albicans).	beta-carotene hydroxylase, putative, similar to GI:1575296, beta-carotene hydroxylase
AT5G52840	AT5G52850	3'-3'	72	PC/PC	NADH-ubiquinone oxidoreductase-related, contains weak similarity to NADH-ubiquinone oxidoreductase 13 kDa-B subunit (EC 1.6.5.3) (EC 1.6.99.3) (Complex I-13Kd-B) (CI-13Kd-B) (Complex I subunit B13) (Swiss-Prot:Q63362) (Rattus norvegicus)	pentatricopeptide (PPR) repeat-containing protein, contains INTERPRO:IPR002885 PPR repeats
AT5G53120	AT5G53130	3'-3'	664	PC/PC	spermidine synthase, putative / putrescine aminopropyltransferase, putative, similar to SP:O82147 Spermidine synthase (EC 2.5.1.16) (Putrescine aminopropyltransferase) (SPDSY) {Coffea arabica}; contains Pfam profile PF01564: Spermine/spermidine synthase	cyclic nucleotide-regulated ion channel / cyclic nucleotide-gated channel (CNGC1), almost identical to cyclic nucleotide-regulated ion channel 1 pir:T51354, GI:11357236 from (Arabidopsis thaliana)
AT5G53310	AT5G53320	3'-3'	579	PC/PC	myosin heavy chain-related, contains weak similarity to Myosin IB heavy chain (Swiss-Prot:P34092) (Dictyostelium discoideum)	leucine-rich repeat transmembrane protein kinase, putative
AT5G53330	AT5G53340	3'-3'	151	PC/PC	expressed protein	similar to galactosyltransferase family protein [Arabidopsis thaliana] (TAIR:At2g25300.1); similar to putative Avr9 elicitor response protein [Oryza sativa (japonica cultivar-group)] (GB:XP_482156.1); contains InterPro domain Glycosyl transferase, family 31 (InterPro:IPR002659)
AT5G53360	AT5G53370	3'-3'	44	PC/PC	seven in absentia (SINA) family protein, low similarity to siah-1A protein (Mus musculus) GI:297035; contains Pfam profile PF03145: Seven in absentia protein family	pectinesterase family protein
AT5G53815	AT5G53810	Enclosing	435	PC/transp	copia-like retrotransposon family, has a 6.6e-26 P-value blast match to GB:CAA72989 open reading frame 1 (Ty1_Copia-element) (Brassica oleracea)	O-methyltransferase, putative, similar to GI:2781394
AT5G53902	AT5G53905	3'-3'	520	PC/snRNA	gi:17670:emb:X52629.1:ATU3BSNR A.thaliana gene for U3B small nuclear RNA (snRNA)	expressed protein
AT5G53920	AT5G53930	3'-3'	36	PC/PC	ribosomal protein L11 methyltransferase-related, similar to ribosomal protein L11 methyltransferase; PrmA (Escherichia coli) GI:455655	expressed protein
AT5G54080	AT5G54090	3'-3'	1031	PC/PC	homogentisate 1,2-dioxygenase / homogentisicase/homogentisate oxygenase / homogentisic acid oxidase (HGO), identical to SP:Q9ZRA2 Homogentisate 1,2-dioxygenase (EC 1.13.11.5) (Homogentisicase) (Homogentisate oxygenase) (Homogentisic acid oxidase) {Arabidopsis thaliana}; contains Pfam profile PF04209: homogentisate 1,2-dioxygenase	DNA mismatch repair MutS family protein, low similarity to SP:Q56239 DNA mismatch repair protein mutS {Thermus aquaticus; contains Pfam profile PF00488: MutS domain V
AT5G54270	AT5G54280	3'-3'	1212	PC/PC	chlorophyll A-B binding protein / LHCII type III (LHCB3), identical to Lhcb3 protein (Arabidopsis thaliana) GI:4741952; contains Pfam profile PF00504: Chlorophyll A-B binding protein	myosin heavy chain, putative, similar to myosin (Arabidopsis thaliana) gi:499045:emb:CAA84065
AT5G54290	AT5G54300	3'-3'	410	PC/PC	cytochrome c biogenesis protein family, low similarity to cytochrome c biogenesis protein CcdA (Paracoccus pantotrophus) GI:11095328; contains Pfam profile PF02683: Cytochrome C biogenesis protein transmembrane region	expressed protein, contains similarity to cotton fiber expressed protein 1 (Gossypium hirsutum) gi:3264828:gb:AAC33276
AT5G54680	AT5G54690	3'-3'	170	PC/PC	basic helix-loop-helix (bHLH) family protein, similar to unknown protein (pir :B71406)	glycosyl transferase family 8 protein, contains Pfam profile: PF01501 glycosyl transferase family 8
AT5G54920	AT5G54930	3'-3'	63	PC/PC	expressed protein	similar to AT hook motif-containing protein [Arabidopsis thaliana] (TAIR:At5g52890.1); contains InterPro domain HMG-I and HMG-Y DNA-binding domain (A+T-hook) (InterPro:IPR000637)
AT5G55050	AT5G55045	Enclosing	73	PC/tRNA	GDSL-motif lipase/hydrolase family protein, similar to family II lipases EXL3 GI:15054386, EXL1 GI:15054382, EXL2 GI:15054384 from (Arabidopsis thaliana); contains Pfam profile PF00657: GDSL-like Lipase/Acylhydrolase	tRNA-Phe (anticodon: GAA)
AT5G55200	AT5G55210	3'-3'	22	PC/PC	co-chaperone grpE protein, putative, similar to chaperone GrpE type 2 (Nicotiana tabacum) GI:3851640; contains Pfam profile PF01025: co-chaperone GrpE	expressed protein, similar to unknown protein (pir::T04913)
AT5G55700	AT5G55710	Enclosing	773	PC/PC	similar to beta-amylase (CT-BMY) / 1,4-alpha-D-glucan maltohydrolase [Arabidopsis thaliana] (TAIR:At4g17090.1); similar to beta-amylase [Glycine max] (GB:CAI39244.1); contains InterPro domain Glycoside hydrolase, family 14 (InterPro:IPR001554); contains InterPro domain Glycoside hydrolase, family 14B, plant (InterPro:IPR001371)	expressed protein
AT5G55930	AT5G55940	3'-3'	802	PC/PC	oligopeptide transporter OPT family protein, similar to SP:P40900 Sexual differentiation process protein isp4 {Schizosaccharomyces pombe}, oligopeptide transporter Opt1p (Candida albicans) GI:2367386; contains Pfam profile PF03169: OPT oligopeptide transporter protein	expressed protein, contains Pfam PF03665: Uncharacterised protein family (UPF0172)
AT5G56790	AT5G56795	3'-3'	474	PC/PC	protein kinase family protein, contains protein kinase domain, Pfam:PF00069	one of the five metallothioneins (MTs) genes identified in Arabidopsis. MTs are cysteine-rich proteins required for heavy metal tolerance. The MT1b gene, however, is indicated to be inactive.
AT5G56800	AT5G56795	5'-5'	165	PC/PC	expressed protein	one of the five metallothioneins (MTs) genes identified in Arabidopsis. MTs are cysteine-rich proteins required for heavy metal tolerance. The MT1b gene, however, is indicated to be inactive.
AT5G57035	AT5G57040	3'-3'	62	PC/PC	protein kinase family protein, contains Pfam profile: PF00069 Eukaryotic protein kinase domain	lactoylglutathione lyase family protein / glyoxalase I family protein, contains Pfam PF00903: glyoxalase family protein
AT5G57150	AT5G57160	3'-3'	567	PC/PC	basic helix-loop-helix (bHLH) family protein, contains Pfam profile: PF00010 helix-loop-helix DNA-binding domain	DNA ligase IV, identical to DNA ligase IV GI:9651815 from (Arabidopsis thaliana); identical to cDNA DNA ligase IV, GI:9651814
AT5G57310	AT5G57300	5'-5'	61	PC/PC	expressed protein	UbiE/COQ5 methyltransferase family protein, similar to ubiquinone biosynthesis methyltransferase COQ5 (Saccharomyces cerevisiae)(SP:P49017), ubiquinone/menaquinone biosynthesis methyltransferase ubiE (Escherichia coli)(SP:P27851); contains Pfam profile PF01209: methlytransferase, UbiE/COQ5 family
AT5G57760	AT5G57770	3'-3'	514	PC/PC	expressed protein	expressed protein
AT5G58060	AT5G58070	3'-3'	280	PC/PC	SNARE protein-related, similar to SNARE protein Ykt6 (Homo sapiens) GI:2507637	lipocalin, putative, similar to temperature stress-induced lipocalin (Triticum aestivum) GI:18650668
AT5G58140	AT5G58150	Enclosing	2760	PC/PC	protein kinase family protein / non phototropic hypocotyl 1-like protein (NPL1), contains Pfam domains, PF00069: Protein kinase domain and PF00785: PAC motif; similar to SP:O48963 Nonphototropic hypocotyl protein 1 (Phototropin) (Mouse-ear cress) {Arabidopsis thaliana}; identical to cDNA non phototropic hypocotyl 1-like (NPL1) GI:5391441	leucine-rich repeat transmembrane protein kinase, putative
AT5G58210	AT5G58220	3'-3'	1009	PC/PC	hydroxyproline-rich glycoprotein family protein	similar to putative transthyretin, having alternative splicing products [Oryza sativa (japonica cultivar-group)] (GB:AAR06357.1); contains InterPro domain Transthyretin (InterPro:IPR000895)
AT5G58230	AT5G58240	3'-3'	482	PC/PC	WD-40 repeat protein (MSI1), contains 6 WD-40 repeats (PF0400); identical to WD-40 repeat protein (SP:O22467) (Arabidopsis thaliana)	bis(5'-adenosyl)-triphosphatase, putative, similar to bis(5'-adenosyl)-triphosphatase (Diadenosine 5',5'''- P1,P3-triphosphate hydrolase, Dinucleosidetriphosphatase, AP3A hydrolase, AP3AASE, Fragile histidine triad protein) (Homo sapiens) Swiss-Prot:P49789
AT5G58300	AT5G58310	3'-3'	882	PC/PC	leucine-rich repeat transmembrane protein kinase, putative	hydrolase, alpha/beta fold family protein, low similarity to SP:Q40708 PIR7A protein {Oryza sativa}, polyneuridine aldehyde esterase (Rauvolfia serpentina) GI:6651393, ethylene-induced esterase (Citrus sinensis) GI:14279437; contains Pfam profile PF00561: hydrolase, alpha/beta fold family
AT5G58320	AT5G58330	3'-3'	830	PC/PC	similar to kinase interacting family protein [Arabidopsis thaliana] (TAIR:At2g30500.1); similar to putative centromere protein [Oryza sativa (japonica cultivar-group)] (GB:AAP53815.1)	malate dehydrogenase (NADP), chloroplast, putative, strong similiarity to chloroplast NADP-dependent malate dehydrogenase (EC 1.1.1.82) SP:O48902 {Medicago sativa}, SP:P21528 {Pisum sativum}, SP:Q05145 {Mesembryanthemum crystallinum}, SP:P46489 {Flaveria bidentis}, (Flaveria trinervia) GI:726334, SP:P17606I {Sorghum bicolor}; contains InterPro entry IPR001236: Lactate/malate dehydrogenase
AT5G58340	AT5G58330	5'-5'	183	PC/PC	similar to myb family transcription factor [Arabidopsis thaliana] (TAIR:At1g15720.1); similar to unknown protein [Oryza sativa (japonica cultivar-group)] (GB:XP_479635.1); contains InterPro domain Myb DNA-binding domain (InterPro:IPR001005)	malate dehydrogenase (NADP), chloroplast, putative, strong similiarity to chloroplast NADP-dependent malate dehydrogenase (EC 1.1.1.82) SP:O48902 {Medicago sativa}, SP:P21528 {Pisum sativum}, SP:Q05145 {Mesembryanthemum crystallinum}, SP:P46489 {Flaveria bidentis}, (Flaveria trinervia) GI:726334, SP:P17606I {Sorghum bicolor}; contains InterPro entry IPR001236: Lactate/malate dehydrogenase
AT5G58540	AT5G58550	3'-3'	368	PC/PC	protein kinase family protein, contains Pfam domain, PF00069: Protein kinase domain	tetratricopeptide repeat (TPR)-containing protein, contains Pfam profile PF00515 TPR Domain
AT5G58560	AT5G58570	3'-3'	585	PC/PC	phosphatidate cytidylyltransferase family protein, contains Pfam profile: PF01148 phosphatidate cytidylyltransferase	expressed protein
AT5G58620	AT5G58630	3'-3'	543	PC/PC	zinc finger (CCCH-type) family protein, contains Pfam domain, PF00642: Zinc finger C-x8-C-x5-C-x3-H type (and similar) and Pfam domain, PF00023: Ankyrin repeat	expressed protein
AT5G58640	AT5G58650	3'-3'	60	PC/PC	similar to selenoprotein-related [Arabidopsis thaliana] (TAIR:At3g47300.1); similar to P0446G04.25 [Oryza sativa (japonica cultivar-group)] (GB:NP_915340.1); contains InterPro domain Proline-rich region (InterPro:IPR000694)	expressed protein
AT5G58710	AT5G58720	3'-3'	369	PC/PC	peptidyl-prolyl cis-trans isomerase, putative / cyclophilin, putative / rotamase, putative (ROC7), similar to cyclophilin (Arabidopsis thaliana) gi:2443755:gb:AAB71401	PRLI-interacting factor, putative, similar to PRLI-interacting factor N (Arabidopsis thaliana) GI:11139276; contains Pfam profile PF01713: Smr domain
AT5G58960	AT5G58970	3'-3'	415	PC/PC	expressed protein, similar to expressed protein [Arabidopsis thaliana] (TAIR:At2g45260.1); similar to hypothetical protein [Oryza sativa (japonica cultivar-group)] (GB:AAP54541.1); contains InterPro domain Plant protein of unknown function DUF641 (InterPro:IPR006943)	uncoupling protein (UCP2), identical to uncoupling protein GI:4063007 from (Arabidopsis thaliana)
AT5G59400	AT5G59410	3'-3'	119	PC/PC	expressed protein, predicted protein, Arabidopsis thaliana	expressed protein
AT5G59450	AT5G59460	3'-3'	60	PC/PC	scarecrow-like transcription factor 11 (SCL11), scarecrow-like 11, Arabidopsis thaliana, EMBL:AF036307	scarecrow-like transcription factor 11 (SCL11), identical to cDNA scarecrow-like 11 (SCL11) mRNA, partial cds gi:4580526
AT5G59860	AT5G59850	5'-5'	149	PC/PC	RNA recognition motif (RRM)-containing protein, similar to SP:Q14011 Cold-inducible RNA-binding protein (Glycine-rich RNA-binding protein CIRP) {Homo sapiens}; contains InterPro entry IPR000504: RNA-binding region RNP-1 (RNA recognition motif) (RRM)	40S ribosomal protein S15A (RPS15aF), cytoplasmic ribosomal protein S15a, Arabidopsis thaliana, EMBL:ATAF1412
AT5G60240	AT5G60230	5'-5'	232	PC/PC	expressed protein	tRNA-splicing endonuclease, putative, contains similarity to Swiss-Prot:P16658 tRNA-splicing endonuclease subunit SEN2 (tRNA-intron endonuclease) (Saccharomyces cerevisiae); contains Pfam domain PF01974: tRNA intron endonuclease, catalytic C-terminal domain
AT5G60510	AT5G60520	3'-3'	425	PC/PC	undecaprenyl pyrophosphate synthetase family protein / UPP synthetase family protein, contains putative undecaprenyl diphosphate synthase domain (PF01255); similar to S. cerevisiae dehydrodolichyl diphosphate synthetase (DEDOL-PP synthase)(Rer2)(SP:P35196), a cis-prenyltransferase	late embryogenesis abundant protein-related / LEA protein-related, similar to late embryogenesis abundant protein (Picea glauca) GI:1350543
AT5G60620	AT5G60630	3'-3'	140	PC/PC	phospholipid/glycerol acyltransferase family protein, contains Pfam PF01553: Acyltransferase	expressed protein, predicted protein, Arabidopsis thaliana
AT5G60690	AT5G60700	3'-3'	425	PC/PC	homeodomain-leucine zipper protein Revoluta (REV) / fascicular fiberless 1 (IFL1), identical to HD-zip transcription factor Revoluta (GI:9759333) {Arabidopsis thaliana}; contains Pfam profiles PF01852: START domain and PF00046: Homeobox domain	glycosyltransferase family protein 2, contains Pfam profile PF00535: glycosyl transferase, group 2 family protein
AT5G61210	AT5G61220	3'-3'	56	PC/PC	SNAP25 homologous protein SNAP33 (SNAP33) (SNAP33B) / synaptosomal-associated protein SNAP25-like 1 / snap25a, identical to SNAP25 homologous protein SNAP33 (AtSNAP33) (Synaptosomal-associated protein SNAP25-like 1) (SNAP-25 like protein 1) (Snap25a) (Swiss-Prot:Q9S7P9) (Arabidopsis thaliana)	complex 1 family protein / LVR family protein, contains Pfam PF05347: Complex 1 protein (LYR family)
AT5G61240	AT5G61250	3'-3'	603	PC/PC	similar to leucine-rich repeat family protein [Arabidopsis thaliana] (TAIR:At1g13910.1); similar to Hcr2-0B [Lycopersicon esculentum] (GB:AAC78593.1); similar to putative leucine-rich repeat resistance protein [Solanum demissum] (GB:AAT38740.1); contains InterPro domain Leucine-rich repeat, typical subtype (InterPro:IPR003591); contains InterPro domain Leucine-rich repeat, plant specific (InterPr…	glycosyl hydrolase family 79 N-terminal domain-containing protein, similar to beta-glucuronidase GI:8918740 from (Scutellaria baicalensis)
AT5G61290	AT5G61300	3'-3'	362	PC/PC	flavin-containing monooxygenase family protein / FMO family protein, low similarity to FMO3 from Homo sapiens (SP:P31513); contains Pfam profile: PF00743 Flavin-binding monooxygenase-like; supported by full-length cDNA Ceres:14492	expressed protein
AT5G61360	AT5G61370	3'-3'	443	PC/PC	expressed protein	pentatricopeptide (PPR) repeat-containing protein, contains Pfam profile PF01535: PPR repeat
AT5G62520	AT5G62530	3'-3'	905	PC/PC	Encodes a protein with similarity to RCD1 but without the WWE domain. The protein does have a PARP signature upstream of the C-terminal protein interaction domain. The PARP signature may bind NAD+ and attach the ADP-ribose-moiety from NAD+ to the target molecule. Its presence suggests a role for the protein in ADP ribosylation.	delta-1-pyrroline-5-carboxylate dehydrogenase (P5CDH), identical to delta-1-pyrroline-5-carboxylate dehydrogenase precursor (Arabidopsis thaliana) gi:15383744:gb:AAK73756; identical to cDNA delta-1-pyrroline-5-carboxylate dehydrogenase precursor (P5CDH) nuclear gene for mitochondrial product GI:15383743; contains Pfam profile PF00171:aldehyde dehydrogenase (NAD) family protein
AT5G62670	AT5G62680	3'-3'	919	PC/PC	ATPase, plasma membrane-type, putative / proton pump, putative, strong similarity to P-type H(+)-transporting ATPase from Nicotiana plumbaginifolia (SP:Q08435, SP:Q08436), Lycopersicon esculentum (GI:5901757, SP:P22180), Solanum tuberosum (GI:435003); contains InterPro accession IPR001757: ATPase, E1-E2 type	proton-dependent oligopeptide transport (POT) family protein, contains Pfam profile: PF00854 POT family
AT5G62810	AT5G62820	3'-3'	595	PC/PC	peroxisomal protein (PEX14), identical to PEX14 (Arabidopsis thaliana) GI:11094252; contains Pfam profile PF04695: Peroxisomal membrane anchor protein (Pex14p) conserved region; supporting cDNA gi:11094253:dbj:AB037539.1:	integral membrane protein, putative, MtN24, Medicago truncatula, EMBL:MTY15290; contains Pfam PF04535 : Domain of unknown function (DUF588); contains 4 transmembrane domains ; similar to putative ethylene responsive element binding protein (GI:22135858) (Arabidopsis thaliana)
AT5G63010	AT5G63020	3'-3'	529	PC/PC	WD-40 repeat family protein, contains 4 WD-40 repeats (PF00400);low similarity to photomorphogenesis repressor (COP1) GI:2702280 (Arabidopsis thaliana) and COP1 GI:11127996 (Ipomoea nil)	disease resistance protein (CC-NBS-LRR class), putative, domain signature CC-NBS-LRR exists, suggestive of a disease resistance protein.
AT5G63050	AT5G63060	3'-3'	434	PC/PC	expressed protein	similar to SEC14 cytosolic factor family protein / phosphoglyceride transfer family protein [Arabidopsis thaliana] (TAIR:At4g08690.1); similar to sec14 like protein [Oryza sativa (japonica cultivar-group)] (GB:XP_463685.1); contains InterPro domain Cellular retinaldehyde-binding)/triple function, C-terminal (InterPro:IPR001251)
AT5G63280	AT5G63290	3'-3'	541	PC/PC	zinc finger (C2H2 type) family protein, contains Pfam domain, PF00096: Zinc finger, C2H2 type	coproporphyrinogen oxidase-related, low similarity to coproporphyrinogen III oxidase from Geobacillus stearothermophilus (GI:2104798); contains Pfam profile PF04055: radical SAM domain protein
AT5G63300	AT5G63310	3'-3'	188	PC/PC	similar to ribosomal protein S21 family protein [Arabidopsis thaliana] (TAIR:At3g27160.1); similar to ribosomal protein S21-like protein [Oryza sativa (japonica cultivar-group)] (GB:XP_464397.1); contains InterPro domain Ribosomal protein S21 (InterPro:IPR001911)	nucleotide diphosphate kinase II, chloroplast (NDPK2), identical to SP:O64903 Nucleoside diphosphate kinase II, chloroplast precursor (NDK II) (NDP kinase II) (NDPK II) (NDPK Ia) (Arabidopsis thaliana); contains Pfam PF00334 : Nucleoside diphosphate kinase domain; contains Pfam profile PF00334: Nucleoside diphosphate kinase
AT5G63340	AT5G63330	5'-5'	381	PC/PC	expressed protein	similar to DNA-binding bromodomain-containing protein [Arabidopsis thaliana] (TAIR:At5g14270.1); similar to global transcription factor group E [Zea mays] (GB:AAO84020.1); contains InterPro domain Bromodomain (InterPro:IPR001487)
AT5G63480	AT5G63490	3'-3'	276	PC/PC	expressed protein	CBS domain-containing protein / octicosapeptide/Phox/Bemp1 (PB1) domain-containing protein, contains Pfam profiles: PF00571 CBS domain, PF00564: PB1 domain
AT5G63780	AT5G63790	3'-3'	718	PC/PC	zinc finger (C3HC4-type RING finger) family protein, contains Pfam profile: PF00097 zinc finger, C3HC4 type (RING finger)	no apical meristem (NAM) family protein, contains Pfam PF02365: No apical meristem (NAM) domain; contains similarity to NAC-domain protein
AT5G63880	AT5G63890	3'-3'	519	PC/PC	SNF7 family protein, contains Pfam domain, PF03357: SNF7 family	histidinol dehydrogenase, putative / HDH, putative, strong similarity to SP:P24226 Histidinol dehydrogenase, chloroplast precursor (EC 1.1.1.23) (HDH) {Brassica oleracea var.capitata}; contains Pfam profile PF00815: histidinol dehydrogenase
AT5G64000	AT5G64010	3'-3'	406	PC/PC	3'(2'),5'-bisphosphate nucleotidase, putative / inositol polyphosphate 1-phosphatase, putative, similar to SP:Q42546 3'(2'),5'-bisphosphate nucleotidase (EC 3.1.3.7) {Arabidopsis thaliana}; contains Pfam profile PF00459: Inositol monophosphatase family	expressed protein
AT5G64160	AT5G64150	5'-5'	289	PC/PC	expressed protein	methylase family protein, contains TIGRfam TIGR00536: modification methylase, HemK family
AT5G64190	AT5G64200	3'-3'	588	PC/PC	expressed protein	arginine/serine-rich splicing factor SC35, contains similarity to splicing factor; contains Pfam profile PF00076: RNA recognition motif. (a.k.a. RRM, RBD, or RNP domain)
AT5G64240	AT5G64250	3'-3'	597	PC/PC	latex-abundant family protein (AMC3) / caspase family protein, contains similarity to latex-abundant protein (Hevea brasiliensis) gb:AAD13216; contains Pfam profile PF00656: ICE-like protease (caspase) p20 domain	2-nitropropane dioxygenase family / NPD family, contains Pfam profile PF03060: oxidoreductase, 2-nitropropane dioxygenase (NPD) family
AT5G64330	AT5G64340	3'-3'	768	PC/PC	non-phototropic hypocotyl 3 (NPH3), identical to non-phototropic hypocotyl 3 (Arabidopsis thaliana) gi:6224712:gb:AAF05914, PMID:10542152	expressed protein
AT5G64600	AT5G64610	3'-3'	195	PC/PC	expressed protein, similar to axi 1 (Nicotiana tabacum) GI:559921; contains Pfam profile PF03138: Plant protein family	histone acetyltransferase, putative, similar to histone acetyltransferase (Homo sapiens) gi:8317213:gb:AAF72665
AT5G64680	AT5G64685	3'-3'	138	PC/transp	expressed protein	hAT-like transposase family (hobo/Ac/Tam3), has a 2.6e-85 P-value blast match to GB:AAD24567 transposase Tag2 (hAT-element) (Arabidopsis thaliana)
AT5G64750	AT5G64760	3'-3'	703	PC/PC	encodes a member of the ERF (ethylene response factor) subfamily B-4 of ERF/AP2 transcription factor family. The protein contains one AP2 domain. There are 7 members in this subfamily.	similar to 26S proteasome regulatory subunit, putative (RPN5) [Arabidopsis thaliana] (TAIR:At5g09900.1); similar to 26S proteasome regulatory subunit, putative (RPN5) [Arabidopsis thaliana] (TAIR:At5g09900.2); similar to 26S proteasome regulatory particle non-ATPase subunit5 [Oryza sativa (japonica cultivar-group)] (GB:BAB78500.1); contains InterPro domain Proteasome component region PCI (InterPr…
AT5G64910	AT5G64920	3'-3'	227	PC/PC	expressed protein, ; expression supported by MPSS	COP1-interacting protein (CIP8) / zinc finger (C3HC4-type RING finger) family protein, identical to COP1-interacting protein CIP8 (Arabidopsis thaliana) gi:5929906:gb:AAD56636; contains Pfam profile: PF00097 zinc finger, C3HC4 type
AT5G64960	AT5G64970	3'-3'	971	PC/PC	cyclin-dependent kinase, putative / CDK, putative, similar to cyclin dependent kinase C (Lycopersicon esculentum) gi:15215944:emb:CAC51391	mitochondrial substrate carrier family protein, contains Pfam profile: PF00153 mitochondrial carrier protein
AT5G65020	AT5G65030	3'-3'	30	PC/PC	annexin 2 (ANN2), identical to annexin (AnnAt2) (Arabidopsis thaliana) GI:4959108	expressed protein, ; expression supported by MPSS
AT5G65480	AT5G65490	3'-3'	413	PC/PC	expressed protein	expressed protein, similar to unknown protein (dbj BAA75199.1)
AT5G65540	AT5G65550	3'-3'	384	PC/PC	expressed protein	UDP-glucoronosyl/UDP-glucosyl transferase family protein, contains Pfam profile: PF00201 UDP-glucoronosyl and UDP-glucosyl transferase ;similar to flavonol 3-O-glucosyltransferase (anthocyanin rhamnosyl transferase) from Petunia hybrida (SP:Q43716)
AT5G65620	AT5G65630	3'-3'	492	PC/PC	peptidase M3 family protein / thimet oligopeptidase family protein, similar to SP:P27237 Oligopeptidase A (EC 3.4.24.70) {Salmonella typhimurium}; contains Pfam profile PF01432: Peptidase family M3	DNA-binding bromodomain-containing protein, similar to 5.9 kb fsh membrane protein (Drosophila melanogaster) GI:157455; contains Pfam profile PF00439: Bromodomain
AT5G65990	AT5G66000	3'-3'	938	PC/PC	amino acid transporter family protein, similar to proton/amino acid transporter 1 (Mus musculus) GI:21908024; contains Pfam profile PF01490: Transmembrane amino acid transporter protein	expressed protein
AT5G66130	AT5G66140	3'-3'	53	PC/PC	cell cycle checkpoint protein-related, weak similarity to cell cycle checkpoint protein RAD17 (Homo sapiens) GI:4102916	20S proteasome alpha subunit D2 (PAD2) (PRS1) (PRC6), identical to SP:O24616 Proteasome subunit alpha type 7-2 (EC 3.4.25.1) (20S proteasome alpha subunit D2) {Arabidopsis thaliana}
AT5G66180	AT5G66190	3'-3'	452	PC/PC	similar to NOL1/NOP2/sun family protein [Arabidopsis thaliana] (TAIR:At1g06560.1); similar to phosphate/phosphoenolpyruvate translocator-like [Oryza sativa (japonica cultivar-group)] (GB:BAD28956.1); contains InterPro domain Bacterial Sun/eukaryotic nucleolar Nop1/Nop2 (InterPro:IPR001678)	ferredoxin--NADP(+) reductase, putative / adrenodoxin reductase, putative, strong similarity to Ferredoxin--NADP reductase, chloroplast precursor (EC 1.18.1.2) (FNR) from {Pisum sativum} SP:P10933, {Mesembryanthemum crystallinum} SP:P41343, {Spinacia oleracea} SP:P00455; identical to cDNA ferredoxin-NADP+ reductase precursor (petH) GI:5730138
AT5G66280	AT5G66290	3'-3'	342	PC/PC	GDP-D-mannose 4,6-dehydratase, putative, strong similarity to GDP-D-mannose-4,6-dehydratase (Arabidopsis thaliana) GI:1764100	expressed protein
AT5G66410	AT5G66420	3'-3'	23	PC/PC	expressed protein	similar to transcriptional regulator [Clostridium tetani E88] (GB:NP_782382.1)
AT5G66880	AT5G66890	3'-3'	27	PC/PC	serine/threonine protein kinase, putative, similar to serine-threonine protein kinase (Triticum aestivum) gi:2055374:gb:AAB58348	disease resistance protein (CC-NBS-LRR class), putative, domain signature NBS-LRR exists, suggestive of a disease resistance protein.
AT5G67130	AT5G67140	3'-3'	582	PC/PC	expressed protein	F-box family protein, similar to unknown protein (dbj:BAA78736.1) ; similar to SKP1 interacting partner 2 (SKIP2) TIGR_Ath1:At5g67250
AT5G67170	AT5G67180	3'-3'	60	PC/PC	SEC-C motif-containing protein / OTU-like cysteine protease family protein, contains Pfam profiles PF02338: OTU-like cysteine protease, PF02810: SEC-C motif	AP2 domain-containing transcription factor, putative, similar to (SP:P47927) Floral homeotic protein APETALA2. (Mouse-ear cress) {Arabidopsis thaliana}
AT5G67210	AT5G67220	3'-3'	515	PC/PC	expressed protein, contains Pfam profile PF04669: Protein of unknown function (DUF579)	nitrogen regulation family protein, similar to unknown protein (gb:AAF51525.1) ; contains Pfam domain PF01207: Dihydrouridine synthase (Dus); similar to (SP:P45672) NIFR3-like protein (SP:P45672) (Azospirillum brasilense)
AT5G67230	AT5G67240	3'-3'	444	PC/PC	glycosyl transferase family 43 protein, low similarity to Galactosylgalactosylxylosylprotein 3-beta-glucuronosyltransferase 1, Homo sapiens (SP:Q9P2W7), Rattus norvegicus (SP:O35789); contains Pfam domain Glycosyltransferase family 43 (PF03360)	similar to exonuclease family protein [Arabidopsis thaliana] (TAIR:At3g50100.1); similar to hypothetical protein AN7566.2 [Aspergillus nidulans FGSC A4] (GB:EAA62146.1); contains InterPro domain Exonuclease (InterPro:IPR006055)
AT5G67300	AT5G67310	3'-3'	1216	PC/PC	myb family transcription factor, contains PFAM profile: myb DNA binding domain PF00249	cytochrome P450 family protein
AT5G67455	AT5G67460	Enclosing	72	PC/tRNA	tRNA-Met (anticodon: CAT)	glycosyl hydrolase family protein 17, similar to beta-1,3-glucanase GI:6714534 from (Salix gilgiana)
AT5G67530	AT5G67540	3'-3'	947	PC/PC	peptidyl-prolyl cis-trans isomerase cyclophilin-type family protein, contains Pfam domain, PF00160: peptidyl-prolyl cis-trans isomerase, cyclophilin-type	glycosyl hydrolase family protein 43, contains similarity to xylanase GI:2645416 from (Caldicellulosiruptor saccharolyticus)
ATCG01000	ATCG01010	3'-3'	39	PC/PC	hypothetical protein	Chloroplast encoded NADH dehydrogenase unit.
ATMG00050	ATMG00040	Enclosing	396	PC/PC	hypothetical protein	hypothetical protein
ATMG00320	ATMG00310	5'-5'	347	PC/PC	hypothetical protein	hypothetical protein
ATMG00360	ATMG00370	3'-3'	42	PC/tRNA	a mitochondrion-encoded tRNA for cysteine	hypothetical protein
ATMG00880	ATMG00870	5'-5'	429	PC/PC	hypothetical protein	hypothetical protein
ATMG01230	ATMG01240	3'-3'	32	PC/PC	hypothetical protein	hypothetical protein
