# Supplementary material for: Small RNAs and the regulation of cis-natural antisense transcripts in Arabidopsis
Source: BMC Mol Biol. 2008 Jan 14;9:6. doi: 10.1186/1471-2199-9-6 (PMC2262095; doi:10.1186/1471-2199-9-6)
Supplement: Additional file 2 — Summary of AtGenExpress experimental dataset. [file 1471-2199-9-6-S2.xls]

## Sheet: DataSource
S2: Summary of AtGenExpress experimental dataset. able S2. Source Information for Microarray Data
	Experiment categories:
		Abiotic_Stress: ME00339, ME00325, ME00338, ME00327, ME00328, ME00340, ME00329, ME00330, ME00345, ME00326
		Biotic_Stress: ME00342, ME00331, ME00341, ME00353, ME00354, ME00332
		Chemical_Treatment: ME00361, ME00364, ME00358, ME00359, ME00360, ME00363, ME00357, ME00362
		Tissue and Development: ME00319
		Genotype: ME00355, ME00349, ME00374, GSE2473
		Hormone_Treatment: ME00356, ME00337, ME00350, ME00335, ME00344, ME00351, ME00352, ME00333, ME00334, ME00336, ME00343
Experiment Set			Name
ME00325			Cold stress time course
	Comparison	Control Description	Treatment Description
	1	cold_control_30min_root	cold_30min_root
	2	cold_control_30min_shoot	cold_30min_shoot
	3	cold_control_1h_root	cold_1h_root
	4	cold_control_1h_shoot	cold_1h_shoot
	5	cold_control_3h_root	cold_3h_root
	6	cold_control_3h_shoot	cold_3h_shoot
	7	cold_control_6h_root	cold_6h_root
	8	cold_control_6h_shoot	cold_6h_shoot
	9	cold_control_12h_root	cold_12h_root
	10	cold_control_12h_shoot	cold_12h_shoot
	11	cold_control_24h_root	cold_24h_root
	12	cold_control_24h_shoot	cold_24h_shoot
ME00326			Genotoxic stress time course
	Comparison	Control Description	Treatment Description
	1	genotoxic_control_30min_root	genotoxic_30min_root
	2	genotoxic_control_30min_shoot	genotoxic_30min_shoot
	3	genotoxic_control_1h_root	genotoxic_1h_root
	4	genotoxic_control_1h_shoot	genotoxic_1h_shoot
	5	genotoxic_control_3h_root	genotoxic_3h_root
	6	genotoxic_control_3h_shoot	genotoxic_3h_shoot
	7	genotoxic_control_6h_root	genotoxic_6h_root
	8	genotoxic_control_6h_shoot	genotoxic_6h_shoot
	9	genotoxic_control_12h_root	genotoxic_12h_root
	10	genotoxic_control_12h_shoot	genotoxic_12h_shoot
	11	genotoxic_control_24h_root	genotoxic_24h_root
	12	genotoxic_control_24h_shoot	genotoxic_24h_shoot
ME00327			Osmotic stress time course
	Comparison	Control Description	Treatment Description
	1	osmotic_control_30min_root	osmotic_30min_root
	2	osmotic_control_30min_shoot	osmotic_30min_shoot
	3	osmotic_control_1h_root	osmotic_1h_root
	4	osmotic_control_1h_shoot	osmotic_1h_shoot
	5	osmotic_control_3h_root	osmotic_3h_root
	6	osmotic_control_3h_shoot	osmotic_3h_shoot
	7	osmotic_control_6h_root	osmotic_6h_root
	8	osmotic_control_6h_shoot	osmotic_6h_shoot
	9	osmotic_control_12h_root	osmotic_12h_root
	10	osmotic_control_12h_shoot	osmotic_12h_shoot
	11	osmotic_control_24h_root	osmotic_24h_root
	12	osmotic_control_24h_shoot	osmotic_24h_shoot
ME00328			Salt stress time course
	Comparison	Control Description	Treatment Description
	1	salt_control_30min_root	salt_30min_root
	2	salt_control_30min_shoot	salt_30min_shoot
	3	salt_control_1h_root	salt_1h_root
	4	salt_control_1h_shoot	salt_1h_shoot
	5	salt_control_3h_root	salt_3h_root
	6	salt_control_3h_shoot	salt_3h_shoot
	7	salt_control_6h_root	salt_6h_root
	8	salt_control_6h_shoot	salt_6h_shoot
	9	salt_control_12h_root	salt_12h_root
	10	salt_control_12h_shoot	salt_12h_shoot
	11	salt_control_24h_root	salt_24h_root
	12	salt_control_24h_shoot	salt_24h_shoot
ME00329			UV-B stress time course
	Comparison	Control Description	Treatment Description
	1	UV-B_control_15min_root	UV-B_15min_root
	2	UV-B_control_15min_shoot	UV-B_15min_shoot
	3	UV-B_control_30min_root	UV-B_30min_root
	4	UV-B_control_30min_shoot	UV-B_30min_shoot
	5	UV-B_control_1h_root	UV-B_1h_root
	6	UV-B_control_1h_shoot	UV-B_1h_shoot
	7	UV-B_control_3h_root	UV-B_3h_root
	8	UV-B_control_3h_shoot	UV-B_3h_shoot
	9	UV-B_control_6h_root	UV-B_6h_root
	10	UV-B_control_6h_shoot	UV-B_6h_shoot
	11	UV-B_control_12h_root	UV-B_12h_root
	12	UV-B_control_12h_shoot	UV-B_12h_shoot
	13	UV-B_control_24h_root	UV-B_24h_root
	14	UV-B_control_24h_shoot	UV-B_24h_shoot
ME00330			Wounding stress time course
	Comparison	Control Description	Treatment Description
	1	wound_control_15min_root	wound_15min_root
	2	wound_control_15min_shoot	wound_15min_shoot
	3	wound_control_30min_root	wound_30min_root
	4	wound_control_30min_shoot	wound_30min_shoot
	5	wound_control_1h_root	wound_1h_root
	6	wound_control_1h_shoot	wound_1h_shoot
	7	wound_control_3h_root	wound_3h_root
	8	wound_control_3h_shoot	wound_3h_shoot
	9	wound_control_6h_root	wound_6h_root
	10	wound_control_6h_shoot	wound_6h_shoot
	11	wound_control_12h_root	wound_12h_root
	12	wound_control_12h_shoot	wound_12h_shoot
	13	wound_control_24h_root	wound_24h_root
	14	wound_control_24h_shoot	wound_24h_shoot
ME00338			Drought stress time course
	Comparison	Control Description	Treatment Description
	1	drought_control_15min_root	drought_15min_root
	2	drought_control_15min_shoot	drought_15min_shoot
	3	drought_control_30min_root	drought_30min_root
	4	drought_control_30min_shoot	drought_30min_shoot
	5	drought_control_1h_root	drought_1h_root
	6	drought_control_1h_shoot	drought_1h_shoot
	7	drought_control_3h_root	drought_3h_root
	8	drought_control_3h_shoot	drought_3h_shoot
	9	drought_control_6h_root	drought_6h_root
	10	drought_control_6h_shoot	drought_6h_shoot
	11	drought_control_12h_root	drought_12h_root
	12	drought_control_12h_shoot	drought_12h_shoot
	13	drought_control_24h_root	drought_24h_root
	14	drought_control_24h_shoot	drought_24h_shoot
ME00339			Heat stress time course
	Comparison	Control Description	Treatment Description
	1	heat_control_15min_root	heat_15min_root
	2	heat_control_15min_shoot	heat_15min_shoot
	3	heat_control_30min_root	heat_30min_root
	4	heat_control_30min_shoot	heat_30min_shoot
	5	heat_control_1h_root	heat_1h_root
	6	heat_control_1h_shoot	heat_1h_shoot
	7	heat_control_3h_root	heat_3h_root
	8	heat_control_3h_shoot	heat_3h_shoot
	9	heat_control_3h_25C_cell_culture	heat_3h_38C_cell_culture
	10	heat_control_4h_root	heat_4h_root
	11	heat_control_4h_shoot	heat_4h_shoot
	12	heat_control_6h_root	heat_6h_root
	13	heat_control_6h_shoot	heat_6h_shoot
	14	heat_control_12h_root	heat_12h_root
	15	heat_control_12h_shoot	heat_12h_shoot
	16	heat_control_24h_root	heat_24h_root
	17	heat_control_24h_shoot	heat_24h_shoot
ME00340			Oxidative stress time course
	Comparison	Control Description	Treatment Description
	1	oxidative_control_30min_root	oxidative_30min_root
	2	oxidative_control_30min_shoot	oxidative_30min_shoot
	3	oxidative_control_1h_root	oxidative_1h_root
	4	oxidative_control_1h_shoot	oxidative_1h_shoot
	5	oxidative_control_3h_root	oxidative_3h_root
	6	oxidative_control_3h_shoot	oxidative_3h_shoot
	7	oxidative_control_6h_root	oxidative_6h_root
	8	oxidative_control_6h_shoot	oxidative_6h_shoot
	9	oxidative_control_12h_root	oxidative_12h_root
	10	oxidative_control_12h_shoot	oxidative_12h_shoot
	11	oxidative_control_24h_root	oxidative_24h_root
	12	oxidative_control_24h_shoot	oxidative_24h_shoot
ME00345			Light treatments
	Comparison	Control Description	Treatment Description
	1	light regime (continuous darkness, 45 minutes)	light regime (continuous darkness, 44 minutes) light wavelength (red light, 1 minutes)
	2	light regime (continuous darkness, 4 hours)	light regime (continuous darkness, 4 hours) light wavelength (red light, 1 minutes)
	3	light wavelength (white light, 45 minutes)	light wavelength (red light, 45 minutes)
	4	light wavelength (white light, 4 hours)	light wavelength (red light, 4 hours)
	5	light wavelength (white light, 45 minutes)	light wavelength (far-red light, 45 minutes)
	6	light wavelength (white light, 4 hours)	light wavelength (far-red light, 4 hours)
	7	light wavelength (white light, 45 minutes)	light wavelength (blue light, 45 minutes)
	8	light wavelength (white light, 4 hours)	light wavelength (blue light, 4 hours)
	9	light regime (continuous darkness, 40 minutes) light wavelength (UV-A light, 5 minutes)	light regime (continuous darkness, 40 minutes) light wavelength (UV-A/B light, 5 minutes)
	10	light regime (continuous darkness, 4 hours) light wavelength (UV-A light, 5 minutes)	light regime (continuous darkness, 4 hours) light wavelength (UV-A/B light, 5 minutes)
ME00331			Response to virulent, avirulent, type III-secretion system deficient and nonhost bacteria	Excluded
	Comparison	Control Description	Treatment Description
	1	no treatment	Pseudomonas syringae pv. tomato DC3000 (10e8 cfu/ml ) time after treatment (2 hours)
	2	no treatment	Pseudomonas syringae pv. tomato DC3000 (10e8 cfu/ml ) time after treatment (6 hours)
	3	no treatment	Pseudomonas syringae pv. tomato DC3000 (10e8 cfu/ml ) time after treatment (24 hours)
	4	no treatment	Pseudomonas syringae pv. tomato avrRpm1 (10e8 cfu/ml ) time after treatment (2 hours)
	5	no treatment	Pseudomonas syringae pv. tomato avrRpm1 (10e8 cfu/ml ) time after treatment (6 hours)
	6	no treatment	Pseudomonas syringae pv. tomato avrRpm1 (10e8 cfu/ml ) time after treatment (24 hours)
	7	no treatment	Pseudomonas syringae pv. tomato DC3000 hrcC- (10e8 cfu/ml ) time after treatment (2 hours)
	8	no treatment	Pseudomonas syringae pv. tomato DC3000 hrcC- (10e8 cfu/ml ) time after treatment (6 hours)
	9	no treatment	Pseudomonas syringae pv. tomato DC3000 hrcC- (10e8 cfu/ml ) time after treatment (24 hours)
	10	no treatment	Pseudomonas syringae pv. Phaseolicola (10e8 cfu/ml ) time after treatment (2 hours)
	11	no treatment	Pseudomonas syringae pv. Phaseolicola (10e8 cfu/ml ) time after treatment (6 hours)
	12	no treatment	Pseudomonas syringae pv. Phaseolicola (10e8 cfu/ml ) time after treatment (24 hours)
	13	no treatment	mock (MgCl2 10 mM ) time after treatment (2 hours)
	14	no treatment	mock (MgCl2 10 mM ) time after treatment (6 hours)
	15	no treatment	mock (MgCl2 10 mM ) time after treatment (24 hours)
ME00332			Response to bacterial-(LPS, HrpZ, Flg22) and oomycete-(NPP1) derived elicitor
	Comparison	Control Description	Treatment Description
	1	water time after treatment (1 hours)	CaCl2 + MgCl2 (1mM CaCl2 + 2.5 mM MgCl2 ) time after treatment (1 hours)
	2	water time after treatment (4 hours)	CaCl2 + MgCl2 (1mM CaCl2 + 2.5 mM MgCl2 ) time after treatment (4 hours)
	3	water time after treatment (1 hours)	GST (1 uM ) time after treatment (1 hours)
	4	water time after treatment (4 hours)	GST (1 uM ) time after treatment (4 hours)
	5	water time after treatment (1 hours)	hairpin Z (10 uM ) time after treatment (1 hours)
	6	water time after treatment (4 hours)	hairpin Z (10 uM ) time after treatment (4 hours)
	7	water time after treatment (1 hours)	GST-Necrosis-inducing Phytophthora Protein 1 (1 uM ) time after treatment (1 hours)
	8	water time after treatment (4 hours)	GST-Necrosis-inducing Phytophthora Protein 1 (1 uM ) time after treatment (4 hours)
	9	water time after treatment (1 hours)	flagellin (1 uM ) time after treatment (1 hours)
	10	water time after treatment (4 hours)	flagellin (1 uM ) time after treatment (4 hours)
	11	water time after treatment (1 hours)	lipopolysaccaride (1 uM ) time after treatment (1 hours)
	12	water time after treatment (4 hours)	lipopolysaccaride (1 uM ) time after treatment (4 hours)
ME00341			Response to Botrytis cinerea infection
	Comparison	Control Description	Treatment Description
	1	potato dextrose broth time after treatment (18 hours)	Botrytis cinerea (5X10^5 spores/ml ) time after treatment (18 hours)
	2	potato dextrose broth time after treatment (48 hours)	Botrytis cinerea (5X10^5 spores/ml ) time after treatment (48 hours)
ME00342			Response to Phytophthora infestans
	Comparison	Control Description	Treatment Description
	1	water time after treatment (6 hours)	Phytophthora infestans (10^6 spores/ml ) time after treatment (6 hours)
	2	water time after treatment (12 hours)	Phytophthora infestans (10^6 spores/ml ) time after treatment (12 hours)
	3	water time after treatment (24 hours)	Phytophthora infestans (10^6 spores/ml ) time after treatment (12 hours)
ME00353			Pseudomonas half leaf injection
	Comparison	Control Description	Treatment Description
	1	no treatment	MgCl2 (10mM ) time after treatment (4 hours)
	2	no treatment	MgCl2 (10mM ) time after treatment (8 hours)
	3	no treatment	MgCl2 (10mM ) time after treatment (16 hours)
	4	no treatment	MgCl2 (10mM ) time after treatment (24 hours)
	5	no treatment	MgCl2 (10mM ) time after treatment (48 hours)
	6	no treatment	Pseudomonas syringae ES4326 avrRpt2 time after treatment (4 hours)
	7	no treatment	Pseudomonas syringae ES4326 avrRpt2 time after treatment (8 hours)
	8	no treatment	Pseudomonas syringae ES4326 avrRpt2 time after treatment (16 hours)
	9	no treatment	Pseudomonas syringae ES4326 avrRpt2 time after treatment (24 hours)
	10	no treatment	Pseudomonas syringae ES4326 avrRpt2 time after treatment (48 hours)
	11	no treatment	Pseudomonas syringae ES4326 time after treatment (4 hours)
	12	no treatment	Pseudomonas syringae ES4326 time after treatment (8 hours)
	13	no treatment	Pseudomonas syringae ES4326 time after treatment (16 hours)
	14	no treatment	Pseudomonas syringae ES4326 time after treatment (24 hours)
	15	no treatment	Pseudomonas syringae ES4326 time after treatment (48 hours)
ME00354			Response to Erysiphe orontii infection
	Comparison	Control Description	Treatment Description
	1	mock time after treatment (6 hours)	Erysiphe orontii time after treatment (6 hours)
	2	mock time after treatment (12 hours)	Erysiphe orontii time after treatment (12 hours)
	3	mock time after treatment (18 hours)	Erysiphe orontii time after treatment (18 hours)
	4	mock time after treatment (24 hours)	Erysiphe orontii time after treatment (24 hours)
	5	mock time after treatment (2 days)	Erysiphe orontii time after treatment (2 days)
	6	mock time after treatment (3 days)	Erysiphe orontii time after treatment (3 days)
	7	mock time after treatment (4 days)	Erysiphe orontii time after treatment (4 days)
	8	mock time after treatment (5 days)	Erysiphe orontii time after treatment (5 days)
ME00357			Effect of gibberellic acid inhibitors on seedlings
	Comparison	Control Description	Treatment Description
	1	mock (3 hours)	propiconazole (10 uM, 3 hours)
	2	mock (12 hours)	propiconazole (10 uM, 12 hours)
	3	mock (3 hours)	uniconazole (10 uM, 3 hours)
	4	mock (12 hours)	uniconazole (10 uM, 12 hours)
	5	mock (3 hours)	prohexadione (10 uM, 3 hours)
	6	mock (12 hours)	prohexadione (10 uM, 12 hours)
	7	mock (3 hours)	paclobutrazol (10 uM, 3 hours)
	8	mock (12 hours)	paclobutrazol (10 uM, 12 hours)
ME00358			Effect of auxin inhibitors on seedlings
	Comparison	Control Description	Treatment Description
	1	mock (3 hours)	2,4,6-trihydroxybenzamide (10 uM, 3 hours)
	2	mock (3 hours)	p-chlorophenoxyisobutyric acid (10 uM, 3 hours)
	3	mock (3 hours)	2,3,5-triiodobenzoic acid (10 uM, 3 hours)
	4	mock (3 hours)	naphthylphthalamic acid (10 uM, 3 hours)
ME00359			Effect of brassinosteroid inhibitors on seedlings
	Comparison	Control Description	Treatment Description
	1	mock (3 hours) mock (3 hours)	brassinazole 220 (3 uM, 3 hours)
	2	mock (3 hours) mock (3 hours)	brassinazole 220 (10 uM, 3 hours)
	3	mock (3 hours) mock (3 hours)	brassinazole 91 (10 uM, 3 hours)
	4	mock (12 hours) mock (12 hours)	brassinazole 91 (10 uM, 12 hours)
	5	mock (12 hours) mock (12 hours)	brassinazole 220 (10 uM, 12 hours)
ME00360			Effect of ethylene inhibitors on seedlings
	Comparison	Control Description	Treatment Description
	1	mock (3 hours)	AgNO3 (10 uM, 3 hours)
	2	mock (3 hours)	aminoethoxyvinylglycine (10 uM, 3 hours)
ME00361			Effect of cycloheximide on seedlings
	Comparison	Control Description	Treatment Description
	1	mock (3 hours)	cycloheximide (10 uM, 3 hours)
ME00362			Effect of proteasome inhibitor MG13 on seedlings
	Comparison	Control Description	Treatment Description
	1	mock (3 hours)	MG132 (10 uM, 3 hours)
ME00363			Effect of photosystem inhibitor PNO8 on seedlings
	Comparison	Control Description	Treatment Description
	1	mock (3 hours)	PNO8 (1 uM, 3 hours)
	2	mock (3 hours)	PNO8 (10 uM, 3 hours)
	3	mock (12 hours)	PNO8 (1 uM, 12 hours)
ME00364			Effect of ibuprofen, salicylic acid and daminozide on seedlings
	Comparison	Control Description	Treatment Description
	1	mock (3 hours)	ibuprofen (10 uM, 3 hours)
	2	mock (3 hours)	daminozide (10 uM, 3 hours)
	3	mock (3 hours)	salicylic acid (10 uM, 3 hours)
ME00319			Expression atlas from 80 tissues/development samples in triplicates	Excluded
	Comparison	Control Description	Treatment Description
	1	Col-0 age (7 days ) cotyledon	Col-0 age (7 days ) hypocotyl
	2	Col-0 age (7 days ) root	Col-0 age (7 days ) leaf shoot apex
	3	Col-0 age (7 days ) leaf	Col-0 age (7 days ) shoot shoot apex
	4	Col-0 age (7 days ) shoot	Col-0 age (14 days ) inflorescence shoot
	5	Col-0 age (17 days ) root	Col-0 age (10 days ) young leaf
	6	SALK_039478 age (10 days ) young leaf	Col-0 age (17 days ) mature leaf
	7	Col-0 age (17 days ) mature leaf	Col-0 age (17 days ) mature leaf
	8	Col-0 age (17 days ) young leaf	Col-0 age (17 days ) young leaf
	9	Col-0 age (17 days ) young leaf	SALK_039478 age (17 days ) young leaf
	10	Col-0 age (17 days ) petiole	Col-0 age (17 days ) young leaf
	11	Col-0 age (17 days ) young leaf	Col-0 age (21 days ) whole plant
	12	Col-0 age (22 days ) whole plant	Col-0 age (23 days ) whole plant
	13	Col-0 age (35 days ) senescence leaf	Col-0 age (21+ days ) cauline leaf
	14	Col-0 age (21+ days ) internode shoot	Col-0 age (21+ days ) node shoot
	15	Col-0 age (21 days ) inflorescence stage 1-6 flower	Col-0 age (21+ days ) stage 9 flower
	16	Col-0 age (21+ days ) stage 10-11 flower	Col-0 age (21+ days ) stage 12 flower
	17	Col-0 age (21+ days ) sepal	Col-0 age (21+ days ) petal
	18	Col-0 age (21+ days ) stamen	Col-0 age (21+ days ) carpel
	19	Col-0 age (21+ days ) stage 15 flower	Col-0 age (21+ days ) pedicel stage 15 flower
	20	Col-0 age (21+ days ) sepal stage 15 flower	Col-0 age (21+ days ) petal stage 15 flower
	21	Col-0 age (21+ days ) stage 15 flower stamen	Col-0 age (21+ days ) carpel stage 15 flower
	22	clv3-7 age (21+ days ) stage 1-6 flower	lfy-12 age (21+ days ) stage 1-7 flower
	23	ap1-15 age (21+ days ) stage 1-8 flower	ap2-6 age (21+ days ) stage 1-9 flower
	24	ap3-6 age (21+ days ) stage 1-10 flower	SALK_014999 age (21+ days ) stage 1-11 flower
	25	ufo-1 age (21+ days ) stage 1-12 flower	clv3-7 age (21+ days ) stage 12 flower
	26	lfy-12 age (21+ days ) stage 12 flower	ap1-15 age (21+ days ) stage 12 flower
	27	ap2-6 age (21+ days ) stage 12 flower	ap3-6 age (21+ days ) stage 12 flower
	28	SALK_014999 age (21+ days ) stage 12 flower	ufo-1 age (21+ days ) stage 12 flower
	29	Col-0 age (6 weeks ) pollen	Col-0 age (8 weeks ) globular embryo
	30	Col-0 age (8 weeks ) heart embryo	Col-0 age (8 weeks ) triangle embryo
	31	Col-0 age (8 weeks ) torpedo embryo	Col-0 age (8 weeks ) walking-stick seed
	32	Col-0 age (8 weeks ) early curled cotyledon	Col-0 age (8 weeks ) early green cotyledon
	33	Col-0 age (8 weeks ) green cotyledon	Col-0 age (7 days ) early rosette
	34	Col-0 age (14 days ) mid rosette	Col-0 age (21 days ) late rosette
	35	Col-0 age (15 days ) expanding leaf	Col-0 age (4 weeks ) stage 12 flower
	36	Col-0 age (15 days ) root	Col-0 age (8 days ) root
	37	Col-0 age (8 days ) root	Col-0 age (8 days ) seedling shoot
	38	Col-0 age (8 days ) seedling shoot	Col-0 age (21 days ) root
	39	Col-0 age (21 days ) root	Col-0 age (21 days ) seedling shoot
	40	Col-0 age (21 days ) root	Col-0 age (21 days ) seedling shoot
GSE2473			Small RNA biogenesis mutants
	Comparison	Control Description	Treatment Description
	1	Col-0 3: Control for hyl1 and hst-15 samples	hyl1 32: hyl1-2 mutant allele
	2	Col-0 3: Control for hyl1 and hst-15 samples	hst-15 27: hst-15 mutant allele
	3	Ler 9: Control for dcl1-7 and hen1 samples	dcl1-7 17: dcl1-7 mutant allele
	4	Ler 9: Control for dcl1-7 and hen1 samples	hen1 26: hen1-1 mutant allele
	5	Col-0 12: Control for dcl2, dcl3, rdr1, and rdr2 samples	dcl2-1 20: dcl2-1 mutant allele
	6	Col-0 12: Control for dcl2, dcl3, rdr1, and rdr2 samples	dcl3-1 23: dcl3-1 mutant allele
	7	Col-0 12: Control for dcl2, dcl3, rdr1, and rdr2 samples	rdr1-1 35: rdr1-1 mutant allele
	8	Col-0 12: Control for dcl2, dcl3, rdr1, and rdr2 samples	rdr2-1 38: rdr2-1 mutant allele
	9	Col-0 41: Control for rdr6-15	rdr6-15 44: rdr6-15 mutant allele
ME00349			Comparison of plant hormone-related mutants
	Comparison	Control Description	Treatment Description
	1	ws-2 line	det2-1 line
	2	ws-2 line	er-1 line
	3	ws-2 line	ga1-5 line
ME00355			ARR21C overexpression
	Comparison	Control Description	Treatment Description
	1	Col-0	Arr21c-ox
ME00374			Ecotypes
	Comparison	Control Description	Treatment Description
	1	Col-0	C24
	2	Col-0	Cvi
	3	Col-0	Est
	4	Col-0	Kin-0
	5	Col-0	Nd-1
	6	Col-0	Shahdara
	7	Col-0	Van-0
	8	Col-0	Bay-0
	9	Ler-2	C24
	10	Ler-2	Cvi
	11	Ler-2	Est
	12	Ler-2	Kin-0
	13	Ler-2	Nd-1
	14	Ler-2	Shahdara
	15	Ler-2	Van-0
ME00333			ABA time course in wildtype seedlings
	Comparison	Control Description	Treatment Description
	1	mock (30 minutes)	ABA (10 uM, 30 minutes)
	2	mock (1 hours)	ABA (10 uM, 1 hours)
	3	mock (3 hours)	ABA (10 uM, 3 hours)
ME00334			ACC time course in wildtype seedlings
	Comparison	Control Description	Treatment Description
	1	mock (30 minutes)	ACC (10 uM, 30 minutes)
	2	mock (1 hours)	ACC (10 uM, 1 hours)
	3	mock (3 hours)	ACC (10 uM, 3 hours)
ME00335			Brassinolide time course in wildtype and det2-1 mutant seedlings
	Comparison	Control Description	Treatment Description
	1	mock (30 minutes) Col-0	Col-0 Brassinolide (10 nM, 30 minutes)
	2	mock (1 hours) Col-0	Col-0 Brassinolide (10 nM, 1 hours)
	3	mock (3 hours) Col-0	Col-0 Brassinolide (10 nM, 3 hours)
	4	mock (30 minutes) det2-1	det2-1 Brassinolide (10 nM, 30 minutes)
	5	mock (1 hours) det2-1	det2-1 Brassinolide (10 nM, 1 hours)
	6	mock (3 hours) det2-1	det2-1 Brassinolide (10 nM, 3 hours)
ME00336			IAA time course in wildtype seedlings
	Comparison	Control Description	Treatment Description
	1	unknown mock (30 minutes)	IAA (1 uM, 30 minutes)
	2	unknown mock (1 hours)	IAA (1 uM, 1 hours)
	3	unknown mock (3 hours)	IAA (1 uM, 3 hours)
ME00337			Methyl Jasmonate time course in wildtype seedlings
	Comparison	Control Description	Treatment Description
	1	mock (30 minutes)	Methyl Jasmonate (10 uM, 30 minutes)
	2	mock (1 hours)	Methyl Jasmonate (10 uM, 1 hours)
	3	mock (3 hours)	Methyl Jasmonate (10 uM, 3 hours)
ME00343			GA3 time course in wildtype and ga1-5 mutant seedlings
	Comparison	Control Description	Treatment Description
	1	mock (30 minutes) Col-0	Col-0 GA3 (1 uM, 30 minutes)
	2	mock (1 hours) Col-0	Col-0 GA3 (1 uM, 1 hours)
	3	mock (3 hours) Col-0	Col-0 GA3 (1 uM, 3 hours)
	4	mock (30 minutes) ga1-5	ga1-5 GA3 (1 uM, 30 minutes)
	5	mock (1 hours) ga1-5	ga1-5 GA3 (1 uM, 1 hours)
	6	mock (3 hours) ga1-5	ga1-5 GA3 (1 uM, 3 hours)
ME00344			Zeatin time course in wildtype seedlings
	Comparison	Control Description	Treatment Description
	1	mock (30 minutes)	zeatin (1 uM, 30 minutes)
	2	mock (1 hours)	zeatin (1 uM, 1 hours)
	3	mock (3 hours)	zeatin (1 uM, 3 hours)
ME00350			Basic hormone treatment of seeds
	Comparison	Control Description	Treatment Description
	1	water (3 hours)	gibberellin (5 uM, 3 hours)
	2	water (6 hours)	gibberellin (5 uM, 6 hours)
	3	water (9 hours)	gibberellin (5 uM, 9 hours)
ME00351			Effect of ABA during seed imbibition
	Comparison	Control Description	Treatment Description
	1	water (48 hours)	ABA (3 uM, 24 hours)
	2	water (48 hours)	ABA (30 uM, 24 hours)
ME00352			det2 mutant seedlings treated with several brassinosteroid compounds
	Comparison	Control Description	Treatment Description
	1	mock (3 hours)	campestanol (10 uM, 3 hours)
	2	mock (3 hours)	6-deoxocathasterone (1 uM, 3 hours)
	3	mock (3 hours)	cathasterone (1 uM, 3 hours)
	4	mock (3 hours)	6-deoxoteasterone (1 uM, 3 hours)
	5	mock (3 hours)	teasterone (1 uM, 3 hours)
	6	mock (3 hours)	3-dehydro-6-deoxoteasterone (1 uM, 3 hours)
	7	mock (3 hours)	3-dehydroteasterone (1 uM, 3 hours)
	8	mock (3 hours)	6-deoxotyphasterol (1 uM, 3 hours)
	9	mock (3 hours)	typhasterol (1 uM, 3 hours)
	10	mock (3 hours)	6-deoxocastasterone (1 uM, 3 hours)
	11	mock (3 hours)	castasterone (100 nM, 3 hours)
	12	mock (3 hours)	brassinolide (1 uM, 3 hours)
ME00356			Cytokinin treatment of seedlings
	Comparison	Control Description	Treatment Description
	1	no treatment Col-0	Col-0 t-zeatin (20 uM, 3 hours)
	2	no treatment ARR22-ox	ARR22-ox t-zeatin (20 uM, 3 hours)
