# Supplementary material for: Small RNAs and the regulation of cis-natural antisense transcripts in Arabidopsis
Source: BMC Mol Biol. 2008 Jan 14;9:6. doi: 10.1186/1471-2199-9-6 (PMC2262095; doi:10.1186/1471-2199-9-6)
Supplement: Additional file 3 — NATs with inverse expression patterns. [file 1471-2199-9-6-S3.xls]

## Sheet: ExprData
Table S3	Arabidopsis cis-NATs with inverse expression patterns
Column Descriptions:
A	AffyID	Affymetrix probe set key
B	GeneID	Arabidopsis gene identifiers
C	Description	Gene annotation
D	GO MF	Description of molecular function gene ontology
E	pairID	Internal identifiers that cluster NAT pair members together.
F-I	Small RNA hit OL	Small RNAs that hit overlapping regions of NATs. They were identified from our Stress dataset, ASRP, MPSS and David Bartel's databases.
J-M	Small RNAs hit FL	Small RNAs that hit full length NATs. They were identified from our Stress dataset, ASRP, MPSS and David Bartel's databases.
N-O	Correlation	Pearson and Spearman correlation coefficients calculated between the expression profiles of each gene pair. The averaged intensity values between replicates of the total data set (Table S2) were used for this analysis.
P-T	NATs with opposite DEPs within specific comparison	Counts of observed opposite expression patterns at the specific comparisons for each NAT pair. Empty rows indicate that there are no observations in any treatment type.
U	Total	Sum of the observed counts across all experiment categories.
V	Comparisons	Specifies the exact sample comparison where an opposite expression event was observed. The corresponding comparisons are provided in Table S2. For example: Abiotic_Stress_ME00328_F12 means that an opposite pattern was observed for comparison number 12 in treatment series ME00328.
W-AC	NATs with opposite DEPs within experiment sets	Same as columns P-V, but for the opposite differential expressions counts of entire treatment sets.
AD-AE	Expression Level	AveInt: average intensity across all chips; Level: low, medium or high expression class
	OL: Overlapping region
	FL: Full length
NAT Info					Small RNA hits OL				Small RNA hits FL				Correlation		NATs with opposite DEPs within specific comparison							NATs with opposite DEPs within experiment sets							Expression Level
AffyID	GeneID	Description	GO MF	pairID	Stress	ASRP	MPSS	DB	Stress	ASRP	MPSS	DB	Pearson Correl	Spearman Correl	Abiotic Stress	Biotic Stress	Chemical Treatment	Genotype	Hormone Treatments	Total	Comparisons	Abiotic Stress	Biotic Stress	Chemical Treatment	Genotype	Hormone Treatments	Total	Contr	AveInt	Level
254187_at	AT4G23890	expressed protein, hypothetical protein, Synechocystis sp., PIR:S76577	molecular function unknown	206									-0.774667	-0.845723	1	3	0	0	0	4	Abiotic_Stress_ME00328_F12, Biotic_Stress_ME00342_F1, Biotic_Stress_ME00332_F6, Biotic_Stress_ME00332_F8	5	3	0	0	1	9	Abiotic_Stress_ME00339, Abiotic_Stress_ME00325, Abiotic_Stress_ME00327, Abiotic_Stress_ME00328, Abiotic_Stress_ME00329, Biotic_Stress_ME00342, Biotic_Stress_ME00354, Biotic_Stress_ME00332, Hormone_Treatment_ME00356	2094.55	high
254190_at	AT4G23885	expressed protein	molecular function unknown	206									-0.774667	-0.845723	1	3	0	0	0	4	Abiotic_Stress_ME00328_F12, Biotic_Stress_ME00342_F1, Biotic_Stress_ME00332_F6, Biotic_Stress_ME00332_F8	5	3	0	0	1	9	Abiotic_Stress_ME00339, Abiotic_Stress_ME00325, Abiotic_Stress_ME00327, Abiotic_Stress_ME00328, Abiotic_Stress_ME00329, Biotic_Stress_ME00342, Biotic_Stress_ME00354, Biotic_Stress_ME00332, Hormone_Treatment_ME00356	438.434	medium
264727_at	AT1G22840	cytochrome c, putative, similar to cytochrome c (Pumpkin, Winter squash) SWISS-PROT:P00051	electron carrier activity	264				1		2		3	-0.741664	-0.738036	0	1	0	0	0	1	Biotic_Stress_ME00342_F1	0	2	0	1	0	3	Biotic_Stress_ME00342, Biotic_Stress_ME00332, Genotype_ME00374	6477.55	high
264728_at	AT1G22850	expressed protein		264				1		2		1	-0.741664	-0.738036	0	1	0	0	0	1	Biotic_Stress_ME00342_F1	0	2	0	1	0	3	Biotic_Stress_ME00342, Biotic_Stress_ME00332, Genotype_ME00374	2016.42	high
251298_at	AT3G62040	similar to haloacid dehalogenase-like hydrolase family protein [Arabidopsis thaliana] (TAIR:At5g59490.1); similar to expressed protein [Oryza sativa (japonica cultivar-group)] (GB:XP_470321.1); contains InterPro domain HAD-superfamily hydrolase, subfamily IA, variant 3 (InterPro:IPR006402); contains InterPro domain Haloacid dehalogenase-like hydrolase (InterPro:IPR005834)	catalytic activity, hydrolase activity	441									-0.707386	-0.63765								2	0	0	0	0	2	Abiotic_Stress_ME00327, Abiotic_Stress_ME00328	1196.55	high
251305_at	AT3G62030	peptidyl-prolyl cis-trans isomerase, chloroplast / cyclophilin / rotamase / cyclosporin A-binding protein (ROC4), identical to peptidyl-prolyl cis-trans isomerase, chloroplast precursor, PPIase (cyclophilin, cyclosporin A-binding protein) (Arabidopsis thaliana) SWISS-PROT:P34791; identical to cDNA nuclear-encoded chloroplast stromal cyclophilin (ROC4) GI:405130	peptidyl-prolyl cis-trans isomerase activity	441					2	4		4	-0.707386	-0.63765								2	0	0	0	0	2	Abiotic_Stress_ME00327, Abiotic_Stress_ME00328	10145.7	high
262288_at	AT1G70760	inorganic carbon transport protein-related, contains weak similarity to Swiss-Prot:P27372 inorganic carbon transport protein (Synechocystis sp.)	molecular function unknown	837				1				3	-0.702969	-0.735081	0	2	0	0	0	2	Biotic_Stress_ME00342_F1, Biotic_Stress_ME00332_F8	2	2	0	0	0	4	Abiotic_Stress_ME00339, Abiotic_Stress_ME00327, Biotic_Stress_ME00342, Biotic_Stress_ME00332	1872.72	high
262289_at	AT1G70770	expressed protein	molecular function unknown	837				1				1	-0.702969	-0.735081	0	2	0	0	0	2	Biotic_Stress_ME00342_F1, Biotic_Stress_ME00332_F8	2	2	0	0	0	4	Abiotic_Stress_ME00339, Abiotic_Stress_ME00327, Biotic_Stress_ME00342, Biotic_Stress_ME00332	2086.83	high
248688_at	AT5G48220	indole-3-glycerol phosphate synthase, putative, similar to SP:P49572	indole-3-glycerol-phosphate synthase activity	232									-0.702416	-0.659668								3	1	0	0	0	4	Abiotic_Stress_ME00339, Abiotic_Stress_ME00327, Abiotic_Stress_ME00328, Biotic_Stress_ME00353	697.235	high
248690_at	AT5G48230	acetyl-CoA C-acyltransferase, putative / 3-ketoacyl-CoA thiolase, putative, strong similarity to Acetoacetyl-coenzyme A thiolase (E.C. 2.3.1.9) (Raphanus sativus) GI:1542941; contains InterPro accession IPR002155: Thiolase	acetyl-CoA C-acetyltransferase activity	232								2	-0.702416	-0.659668								3	1	0	0	0	4	Abiotic_Stress_ME00339, Abiotic_Stress_ME00327, Abiotic_Stress_ME00328, Biotic_Stress_ME00353	1268.86	high
266855_at	AT2G26920	ubiquitin-associated (UBA)/TS-N domain-containing protein, contains Pfam profile PF00627: UBA/TS-N domain	molecular function unknown	33						2			-0.69367	-0.707853								1	0	0	0	0	1	Abiotic_Stress_ME00327	499.427	high
266863_at	AT2G26930	4-diphosphocytidyl-2-C-methyl-D-erythritol kinase (CMK) (CDPMEK), identical to 4-diphosphocytidyl-2-C-methyl-D-erythritol kinase, chloroplast precursor (CMK) (4-(cytidine-5'-diphospho)-2-C-methyl- D-erythritol kinase)(CDPMEK) (Arabidopsis thaliana) SWISS-PROT:O81014	4-(cytidine 5'-diphospho)-2-C-methyl-D-erythritol kinase activity	33									-0.69367	-0.707853								1	0	0	0	0	1	Abiotic_Stress_ME00327	587.535	high
247130_at	AT5G66180	similar to NOL1/NOP2/sun family protein [Arabidopsis thaliana] (TAIR:At1g06560.1); similar to putative protein [Sorghum bicolor] (GB:AAL73534.2); contains InterPro domain Bacterial Sun/eukaryotic nucleolar Nop1/Nop2 (InterPro:IPR001678)		118								4	-0.685786	-0.559131	3	0	0	0	0	3	Abiotic_Stress_ME00327_F10, Abiotic_Stress_ME00327_F12, Abiotic_Stress_ME00328_F11	3	0	0	0	0	3	Abiotic_Stress_ME00325, Abiotic_Stress_ME00327, Abiotic_Stress_ME00328	401.306	medium
247131_at	AT5G66190	ferredoxin--NADP(+) reductase, putative / adrenodoxin reductase, putative, strong similarity to Ferredoxin--NADP reductase, chloroplast precursor (EC 1.18.1.2) (FNR) from {Pisum sativum} SP:P10933, {Mesembryanthemum crystallinum} SP:P41343, {Spinacia oleracea} SP:P00455; identical to cDNA ferredoxin-NADP+ reductase precursor (petH) GI:5730138	oxidoreductase activity	118						2		8	-0.685786	-0.559131	3	0	0	0	0	3	Abiotic_Stress_ME00327_F10, Abiotic_Stress_ME00327_F12, Abiotic_Stress_ME00328_F11	3	0	0	0	0	3	Abiotic_Stress_ME00325, Abiotic_Stress_ME00327, Abiotic_Stress_ME00328	5976.3	high
249859_at	AT5G22840	protein kinase family protein, contains protein kinase domain, Pfam:PF00069	protein kinase activity, protein serine/threonine kinase activity, protein-tyrosine kinase activity, ATP binding, kinase activity	460									-0.682545	-0.726453															299.709	medium
249864_at	AT5G22830	magnesium transporter CorA-like family protein, weak similarity to SP:Q01926 RNA splicing protein MRS2, mitochondrial precursor {Saccharomyces cerevisiae}; contains Pfam profile PF01544: CorA-like Mg2+ transporter protein; supporting cDNA gi:12007446:gb:AF322255.1:AF322255	magnesium ion transporter activity	460								4	-0.682545	-0.726453															1047.91	high
262202_at	AT2G01110	thylakoid membrane formation protein / cpTatC (APG2), identical to thylakoid membrane formation protein (cpTatC) GI:15004994 from (Arabidopsis thaliana); contains Pfam profile PF00902: MttB family; identical to cDNA apg2 for cpTatC GI:15004993	delta-pH-dependent transporter activity	851								2	-0.681974	-0.627436								2	0	0	0	0	2	Abiotic_Stress_ME00339, Abiotic_Stress_ME00325	1501.34	high
262204_at	AT2G01100	expressed protein	molecular function unknown	851					2			2	-0.681974	-0.627436								2	0	0	0	0	2	Abiotic_Stress_ME00339, Abiotic_Stress_ME00325	781.081	high
263978_at	AT2G42680	ethylene-responsive transcriptional coactivator, putative, similar to ethylene-responsive transcriptional coactivator (Lycopersicon esculentum) gi:5669634:gb:AAD46402	DNA binding, transcription coactivator activity	666									-0.666832	-0.719562								2	1	0	0	0	3	Abiotic_Stress_ME00339, Abiotic_Stress_ME00325, Biotic_Stress_ME00332	2587.73	high
263987_at	AT2G42690	lipase, putative, similar to lipase (Dianthus caryophyllus) GI:4103627; contains Pfam profile PF01764: Lipase	triacylglycerol lipase activity	666									-0.666832	-0.719562								2	1	0	0	0	3	Abiotic_Stress_ME00339, Abiotic_Stress_ME00325, Biotic_Stress_ME00332	2332.08	high
261333_at	AT1G44910	similar to FF domain-containing protein / WW domain-containing protein [Arabidopsis thaliana] (TAIR:At3g19670.1); similar to formin binding protein 3-like [Oryza sativa (japonica cultivar-group)] (GB:BAD87484.1); contains InterPro domain FF domain (InterPro:IPR002713); contains InterPro domain WW/Rsp5/WWP domain (InterPro:IPR001202)	protein binding	993						2		8	-0.659304	-0.59187								1	1	0	0	0	2	Abiotic_Stress_ME00327, Biotic_Stress_ME00332	177.832	medium
261338_at	AT1G44920	expressed protein	molecular function unknown	993								2	-0.659304	-0.59187								1	1	0	0	0	2	Abiotic_Stress_ME00327, Biotic_Stress_ME00332	1587.42	high
256653_at	AT3G18870	mitochondrial transcription termination factor-related / mTERF-related, contains Pfam profile PF02536: mTERF	molecular function unknown	853							2		-0.656146	-0.59619								0	0	0	1	0	1	Genotype_ME00374	99.7026	low
256657_at	AT3G18860	transducin family protein / WD-40 repeat family protein, contains seven G-protein beta WD-40 repeats; similar to phospholipase a-2-activating protein SP:P27612 from (Mus musculus)	nucleotide binding	853									-0.656146	-0.59619								0	0	0	1	0	1	Genotype_ME00374	1107.35	high
256765_at	AT3G22200	4-aminobutyrate aminotransferase / gamma-amino-N-butyrate transaminase / GABA transaminase / beta-alanine--oxoglutarate aminotransferase, identical to gamma-aminobutyrate transaminase subunit precursor (Arabidopsis thaliana) (EC 2.6.1.19) GI:14030435; contains Pfam profile PF00202: aminotransferase, class III; identical to cDNA gamma-aminobutyrate transaminase subunit precursor, nuclear gene for …	4-aminobutyrate transaminase activity, adenosylmethionine-8-amino-7-oxononanoate transaminase activity	467				1		2		3	-0.653786	-0.715293	5	0	0	0	1	6	Abiotic_Stress_ME00327_F8, Abiotic_Stress_ME00327_F10, Abiotic_Stress_ME00327_F12, Abiotic_Stress_ME00328_F10, Abiotic_Stress_ME00328_F12, Hormone_Treatment_ME00333_F3	5	2	0	0	1	8	Abiotic_Stress_ME00339, Abiotic_Stress_ME00325, Abiotic_Stress_ME00327, Abiotic_Stress_ME00328, Abiotic_Stress_ME00329, Biotic_Stress_ME00342, Biotic_Stress_ME00332, Hormone_Treatment_ME00333	3514.08	high
256796_at	AT3G22210	expressed protein	molecular function unknown	467				1				1	-0.653786	-0.715293	5	0	0	0	1	6	Abiotic_Stress_ME00327_F8, Abiotic_Stress_ME00327_F10, Abiotic_Stress_ME00327_F12, Abiotic_Stress_ME00328_F10, Abiotic_Stress_ME00328_F12, Hormone_Treatment_ME00333_F3	5	2	0	0	1	8	Abiotic_Stress_ME00339, Abiotic_Stress_ME00325, Abiotic_Stress_ME00327, Abiotic_Stress_ME00328, Abiotic_Stress_ME00329, Biotic_Stress_ME00342, Biotic_Stress_ME00332, Hormone_Treatment_ME00333	2732.37	high
253361_at	AT4G33100	expressed protein, contains Pfam PF05254: Uncharacterised protein family (UPF0203)	molecular function unknown	989									-0.647639	-0.622322								4	1	0	0	0	5	Abiotic_Stress_ME00339, Abiotic_Stress_ME00327, Abiotic_Stress_ME00328, Abiotic_Stress_ME00329, Biotic_Stress_ME00332	198.784	medium
253362_s_at	AT4G33110	coclaurine N-methyltransferase, putative, similar to coclaurine N-methyltransferase (Coptis japonica) GI:16754879; contains Pfam profile PF02353: Cyclopropane-fatty-acyl-phospholipid synthase	S-adenosylmethionine-dependent methyltransferase activity, cyclopropane-fatty-acyl-phospholipid synthase activity, (S)-coclaurine-N-methyltransferase activity	989									-0.647639	-0.622322								4	1	0	0	0	5	Abiotic_Stress_ME00339, Abiotic_Stress_ME00327, Abiotic_Stress_ME00328, Abiotic_Stress_ME00329, Biotic_Stress_ME00332	787.909	high
262168_at	AT1G74730	expressed protein	molecular function unknown	404									-0.646612	-0.547985	1	2	0	0	0	3	Abiotic_Stress_ME00327_F10, Biotic_Stress_ME00332_F6, Biotic_Stress_ME00332_F8	2	2	0	0	0	4	Abiotic_Stress_ME00339, Abiotic_Stress_ME00327, Biotic_Stress_ME00353, Biotic_Stress_ME00332	4329.72	high
262220_at	AT1G74740	calcium-dependent protein kinase, putative / CDPK, putative, similar to calcium-dependent protein kinase (Arabidopsis thaliana) gi:604880:dbj:BAA04829; contains protein kinase domain, Pfam:PF00069; contains EF hand domain (calcium-binding EF-hand), Pfam:PF00036, INTERPRO:IPR002048	protein kinase activity, calcium- and calmodulin-dependent protein kinase activity, kinase activity	404									-0.646612	-0.547985	1	2	0	0	0	3	Abiotic_Stress_ME00327_F10, Biotic_Stress_ME00332_F6, Biotic_Stress_ME00332_F8	2	2	0	0	0	4	Abiotic_Stress_ME00339, Abiotic_Stress_ME00327, Biotic_Stress_ME00353, Biotic_Stress_ME00332	173.151	medium
249244_at	AT5G42270	FtsH protease, putative, similar to FtsH protease GI:13183728 from (Medicago sativa)	ATP-dependent peptidase activity, metallopeptidase activity, ATPase activity	807						4		4	-0.640809	-0.633751								3	0	0	0	0	3	Abiotic_Stress_ME00339, Abiotic_Stress_ME00329, Abiotic_Stress_ME00345	3983.61	high
249245_at	AT5G42280	DC1 domain-containing protein, contains Pfam profile PF03107: DC1 domain		807									-0.640809	-0.633751								3	0	0	0	0	3	Abiotic_Stress_ME00339, Abiotic_Stress_ME00329, Abiotic_Stress_ME00345	133.19	medium
246151_at	AT5G19950	expressed protein		1039									-0.640742	-0.625034								1	0	0	0	0	1	Abiotic_Stress_ME00339	98.5505	low
246154_at	AT5G19940	plastid-lipid associated protein PAP-related / fibrillin-related, weak hit to Pfam profile PF04755: PAP_fibrillin	structural molecule activity	1039							2		-0.640742	-0.625034								1	0	0	0	0	1	Abiotic_Stress_ME00339	3636.52	high
259487_at	AT1G15720	myb family transcription factor, contains Pfam PF00249: Myb-like DNA-binding domain	DNA binding, transcription factor activity	867									-0.637722	-0.689287								1	1	0	0	0	2	Abiotic_Stress_ME00328, Biotic_Stress_ME00332	110.764	low
259499_at	AT1G15730	PRLI-interacting factor L, putative, strong similarity to PRLI-interacting factor L GI:11139268 from (Arabidopsis thaliana); contains Pfam profile PF02492: Cobalamin synthesis protein/P47K		867									-0.637722	-0.689287								1	1	0	0	0	2	Abiotic_Stress_ME00328, Biotic_Stress_ME00332	913.578	high
261634_at	AT1G49970	ATP-dependent Clp protease proteolytic subunit (ClpR1) (nClpP5), identical to nClpP5 GB:BAA82069 GI:5360595 from (Arabidopsis thaliana); identical to cDNA nClpP5 (nuclear encoded ClpP5) GI:5360594	endopeptidase Clp activity	1002									-0.637098	-0.634166								2	1	0	0	0	3	Abiotic_Stress_ME00339, Abiotic_Stress_ME00327, Biotic_Stress_ME00332	2358.36	high
261640_at	AT1G49960	xanthine/uracil permease family protein, contains Pfam profile: PF00860 permease family	permease activity	1002							2		-0.637098	-0.634166								2	1	0	0	0	3	Abiotic_Stress_ME00339, Abiotic_Stress_ME00327, Biotic_Stress_ME00332	234.814	medium
251661_at	AT3G56950	small basic membrane integral family protein, contains similarity to small basic membrane integral protein ZmSIP2-1 (GI:13447817) (Zea mays)	transporter activity	637				1				1	-0.63547	-0.684135	1	0	0	0	0	1	Abiotic_Stress_ME00339_F9	2	0	0	0	0	2	Abiotic_Stress_ME00339, Abiotic_Stress_ME00325	1087.41	high
251664_at	AT3G56940	dicarboxylate diiron protein, putative (Crd1), similar to leucine-containing zipper protein At103 GP:6911864; contains Pfam profile PF05447: Copper response defect 1 (CRD1)	DNA binding, copper ion binding, magnesium-protoporphyrin IX monomethyl ester (oxidative) cyclase activity	637				1				7	-0.63547	-0.684135	1	0	0	0	0	1	Abiotic_Stress_ME00339_F9	2	0	0	0	0	2	Abiotic_Stress_ME00339, Abiotic_Stress_ME00325	9113.24	high
259140_at	AT3G10230	lycopene beta cyclase (LYC), identical to lycopene beta cyclase GI:1399183:GB:AAB53337 (Arabidopsis thaliana)	lycopene beta cyclase activity	480									-0.628373	-0.692622								2	0	0	0	0	2	Abiotic_Stress_ME00339, Abiotic_Stress_ME00327	1559.91	high
259141_at	AT3G10220	tubulin folding cofactor B, identical to tubulin folding cofactor B GI:20514259 from (Arabidopsis thaliana); identical to cDNA tubulin folding cofactor B GI:20514258	molecular function unknown	480						2			-0.628373	-0.692622								2	0	0	0	0	2	Abiotic_Stress_ME00339, Abiotic_Stress_ME00327	501.207	high
254084_at	AT4G24940	SUMO activating enzyme 1a (SAE1a), identical to SUMO activating enzyme 1a (Arabidopsis thaliana) GI:22652850; contains Pfam profile PF00899: ThiF family	SUMO activating enzyme activity	82						2			-0.616483	-0.579915								1	0	0	1	0	2	Abiotic_Stress_ME00327, Genotype_ME00374	849.057	high
254137_at	AT4G24930	thylakoid lumenal 17.9 kDa protein, chloroplast, SP:Q9SW33;GI:17369630;PMID:11719511; similar to expressed protein gi:12321169 {Oryza sativa}	molecular function unknown	82									-0.616483	-0.579915								1	0	0	1	0	2	Abiotic_Stress_ME00327, Genotype_ME00374	965.28	high
262960_at	AT1G54320	LEM3 (ligand-effect modulator 3) family protein / CDC50 family protein, Similar to GI:11994416; GI:4966357; GI:4835763; GI:9757735 from (Arabidopsis thaliana)		197									-0.611582	-0.691118															1784.02	high
262965_at	AT1G54310	expressed protein	RNA binding	197									-0.611582	-0.691118															258.173	medium
262277_at	AT1G68650	expressed protein, contains Pfam profile PF01169: Uncharacterized protein family UPF0016		544									-0.60777	-0.610085								0	1	0	0	0	1	Biotic_Stress_ME00332	505.725	high
262287_at	AT1G68660	expressed protein	molecular function unknown	544									-0.60777	-0.610085								0	1	0	0	0	1	Biotic_Stress_ME00332	2287.94	high
251152_at	AT3G63130	RAN GTPase activating protein 1 (RanGAP1), contains Pfam PF00560: Leucine Rich Repeat domains; identical to RAN GTPase activating protein 1 (GI:6708466)(Arabidopsis thaliana)	Ran GTPase activator activity	971									-0.594393	-0.591901	1	0	0	0	0	1	Abiotic_Stress_ME00339_F9	3	0	0	0	0	3	Abiotic_Stress_ME00339, Abiotic_Stress_ME00327, Abiotic_Stress_ME00328	384.992	medium
251157_at	AT3G63140	mRNA-binding protein, putative, similar to mRNA binding protein precursor (GI:26453355) (Lycopersicon esculentum)	mRNA binding	971						4		2	-0.594393	-0.591901	1	0	0	0	0	1	Abiotic_Stress_ME00339_F9	3	0	0	0	0	3	Abiotic_Stress_ME00339, Abiotic_Stress_ME00327, Abiotic_Stress_ME00328	4564.1	high
253860_at	AT4G27700	rhodanese-like domain-containing protein, contains rhodanese-like domain PF00581	molecular function unknown	87						2		2	-0.58714	-0.585088								2	2	0	0	0	4	Abiotic_Stress_ME00327, Abiotic_Stress_ME00329, Biotic_Stress_ME00353, Biotic_Stress_ME00332	2211.92	high
253885_at	AT4G27690	vacuolar protein sorting-associated protein 26, putative / VPS26, putative, similar to vacuolar sorting protein 26 (Homo sapiens) GI:9622852; contains Pfam profile PF03643: Vacuolar protein sorting-associated protein 26	molecular function unknown	87						2	2		-0.58714	-0.585088								2	2	0	0	0	4	Abiotic_Stress_ME00327, Abiotic_Stress_ME00329, Biotic_Stress_ME00353, Biotic_Stress_ME00332	467.213	medium
267001_at	AT2G34470	urease accessory protein (UREG), identical to urease accessory protein UREG GI:4324678 from (Arabidopsis thaliana); contains Pfam profile: PF01495 HypB/UreG nucleotide-binding domain	nucleotide binding, nickel ion binding, metal ion binding	719								2	-0.585764	-0.605156								1	1	0	0	0	2	Abiotic_Stress_ME00339, Biotic_Stress_ME00353	1398.17	high
267005_at	AT2G34460	flavin reductase-related, low similarity to SP:P30043 Flavin reductase {Homo sapiens}		719								2	-0.585764	-0.605156								1	1	0	0	0	2	Abiotic_Stress_ME00339, Biotic_Stress_ME00353	1502.2	high
266874_at	AT2G44760	expressed protein	molecular function unknown	927								2	-0.574969	-0.47949	1	0	0	0	0	1	Abiotic_Stress_ME00325_F11	2	0	0	0	0	2	Abiotic_Stress_ME00325, Abiotic_Stress_ME00329	467.096	medium
266888_s_at	AT2G44750	thiamin pyrophosphokinase, putative, similar to thiamin pyrophosphokinase (Mus musculus) gi:6468206:dbj:BAA87040 ]	thiamin diphosphokinase activity, ATP binding	927								2	-0.574969	-0.47949	1	0	0	0	0	1	Abiotic_Stress_ME00325_F11	2	0	0	0	0	2	Abiotic_Stress_ME00325, Abiotic_Stress_ME00329	402.12	medium
251118_at	AT3G63410	chloroplast inner envelope membrane protein, putative (APG1), similar to SP:P23525 37 kDa inner envelope membrane protein, chloroplast precursor (E37) {Spinacia oleracea}; contains Pfam profile PF01209: methlytransferase, UbiE/COQ5 family	methyltransferase activity, S-adenosylmethionine-dependent methyltransferase activity, 2-methyl-6-phytyl-1,4-benzoquinone methyltransferase activity	86				1			2	5	-0.574646	-0.623434	1	0	0	0	0	1	Abiotic_Stress_ME00339_F9	2	0	0	0	0	2	Abiotic_Stress_ME00339, Abiotic_Stress_ME00327	5179.67	high
251177_at	AT3G63400	peptidyl-prolyl cis-trans isomerase cyclophilin-type family protein, similar to cyclophylin (Digitalis lanata) GI:1563719; contains Pfam profile PF00160: peptidyl-prolyl cis-trans isomerase, cyclophilin-type; contains AT-donor splice site at intron 9	peptidyl-prolyl cis-trans isomerase activity, ATP binding	86				1			2	1	-0.574646	-0.623434	1	0	0	0	0	1	Abiotic_Stress_ME00339_F9	2	0	0	0	0	2	Abiotic_Stress_ME00339, Abiotic_Stress_ME00327	459.604	medium
247302_at	AT5G63880	SNF7 family protein, contains Pfam domain, PF03357: SNF7 family	molecular function unknown	251									-0.570127	-0.627146	1	0	0	0	0	1	Abiotic_Stress_ME00327_F12	2	1	0	0	0	3	Abiotic_Stress_ME00325, Abiotic_Stress_ME00327, Biotic_Stress_ME00332	436.906	medium
247303_at	AT5G63890	histidinol dehydrogenase, putative / HDH, putative, strong similarity to SP:P24226 Histidinol dehydrogenase, chloroplast precursor (EC 1.1.1.23) (HDH) {Brassica oleracea var.capitata}; contains Pfam profile PF00815: histidinol dehydrogenase	histidinol dehydrogenase activity	251						2			-0.570127	-0.627146	1	0	0	0	0	1	Abiotic_Stress_ME00327_F12	2	1	0	0	0	3	Abiotic_Stress_ME00325, Abiotic_Stress_ME00327, Biotic_Stress_ME00332	1170.88	high
246461_at	AT5G16930	AAA-type ATPase family protein, contains Pfam domain, PF00004: ATPase, AAA family	nucleotide binding, ATP binding, ATPase activity, nucleoside-triphosphatase activity	581									-0.563323	-0.53163	2	0	0	0	0	2	Abiotic_Stress_ME00339_F15, Abiotic_Stress_ME00329_F10	4	0	0	1	0	5	Abiotic_Stress_ME00339, Abiotic_Stress_ME00325, Abiotic_Stress_ME00328, Abiotic_Stress_ME00329, Genotype_ME00374	143.528	medium
246462_at	AT5G16940	expressed protein, contains Pfam profile PF04828: Protein of unknown function (DUF636)	carbon-sulfur lyase activity	581								2	-0.563323	-0.53163	2	0	0	0	0	2	Abiotic_Stress_ME00339_F15, Abiotic_Stress_ME00329_F10	4	0	0	1	0	5	Abiotic_Stress_ME00339, Abiotic_Stress_ME00325, Abiotic_Stress_ME00328, Abiotic_Stress_ME00329, Genotype_ME00374	288.239	medium
245971_at	AT5G20730	auxin-responsive factor (ARF7), identical to auxin response factor 7 GI:4104929 from (Arabidopsis thaliana)	transcription factor activity, transcriptional activator activity, transcription regulator activity	633						4			-0.562482	-0.573412	1	0	0	0	0	1	Abiotic_Stress_ME00339_F13	4	0	0	0	0	4	Abiotic_Stress_ME00339, Abiotic_Stress_ME00325, Abiotic_Stress_ME00327, Abiotic_Stress_ME00328	644.177	high
246003_at	AT5G20720	20 kDa chaperonin, chloroplast (CPN21) (CHCPN10) (CPN20), identical to chloroplast 20 kDa chaperonin, chloroplast precursor (Protein Cpn21), chloroplast protein Cpn10, chloroplast chaperonin 10 (Ch-CPN10), SP:O65282 from (Arabidopsis thaliana); identical to cDNA chaperonin 20 GI:14587372	calmodulin binding	633						2			-0.562482	-0.573412	1	0	0	0	0	1	Abiotic_Stress_ME00339_F13	4	0	0	0	0	4	Abiotic_Stress_ME00339, Abiotic_Stress_ME00325, Abiotic_Stress_ME00327, Abiotic_Stress_ME00328	8165.46	high
258972_at	AT3G01920	yrdC family protein, contains Pfam PF01300: yrdC domain; similar to Protein yciO. (Swiss-Prot:P45847) (Shigella flexneri); similar to Chain A, Crystal Structure Of E. Coli Ycio Length (GI:27573707) (Escherichia coli)		317							2	2	-0.562161	-0.594601															624.121	high
259005_at	AT3G01930	nodulin family protein, similar to nodulin-like protein (Arabidopsis thaliana) GI:3329368, nodule-specific protein Nlj70 (Lotus japonicus) GI:3329366		317								2	-0.562161	-0.594601															472.814	medium
247725_at	AT5G59410	expressed protein	molecular function unknown	113									-0.552409	-0.624894	1	0	0	0	0	1	Abiotic_Stress_ME00339_F9	2	0	0	0	0	2	Abiotic_Stress_ME00339, Abiotic_Stress_ME00325	458.839	medium
247734_at	AT5G59400	expressed protein, predicted protein, Arabidopsis thaliana	molecular function unknown	113									-0.552409	-0.624894	1	0	0	0	0	1	Abiotic_Stress_ME00339_F9	2	0	0	0	0	2	Abiotic_Stress_ME00339, Abiotic_Stress_ME00325	345.837	medium
250990_at	AT5G02290	protein kinase, putative, similar to protein kinase APK1A (Arabidopsis thaliana) SWISS-PROT:Q06548	protein kinase activity, protein serine/threonine kinase activity, protein-tyrosine kinase activity, ATP binding, kinase activity	682		1				1			-0.549434	-0.486608	0	0	1	0	0	1	Chemical_Treatment_ME00361_F1	2	1	1	0	0	4	Abiotic_Stress_ME00328, Abiotic_Stress_ME00329, Biotic_Stress_ME00332, Chemical_Treatment_ME00361	811.652	high
250993_at	AT5G02280	synbindin, putative, similar to Swiss-Prot:Q9ES56 synbindin (TRS23 homolog) (Mus musculus)	molecular function unknown	682		1				1			-0.549434	-0.486608	0	0	1	0	0	1	Chemical_Treatment_ME00361_F1	2	1	1	0	0	4	Abiotic_Stress_ME00328, Abiotic_Stress_ME00329, Biotic_Stress_ME00332, Chemical_Treatment_ME00361	874.202	high
265385_at	AT2G20900	diacylglycerol kinase, putative, contains INTERPRO domain, IPR001206, DAG-kinase catalytic domain	diacylglycerol kinase activity	161								2	-0.546324	-0.687446	1	2	0	0	0	3	Abiotic_Stress_ME00329_F10, Biotic_Stress_ME00332_F6, Biotic_Stress_ME00332_F8	1	1	0	0	0	2	Abiotic_Stress_ME00329, Biotic_Stress_ME00332	526.396	high
265415_at	AT2G20890	Chloroplast-localized Thylakoid formation1 gene product involved in vesicle-mediated formation of thylakoid membranes. Thf1 antisense lines contain abnormal chloroplasts early in leaf development (chloroplasts have loosely stacked thylakoid membranes). Expression was induced in the light and decreased under dark conditions.	molecular function unknown	161					2	2		2	-0.546324	-0.687446	1	2	0	0	0	3	Abiotic_Stress_ME00329_F10, Biotic_Stress_ME00332_F6, Biotic_Stress_ME00332_F8	1	1	0	0	0	2	Abiotic_Stress_ME00329, Biotic_Stress_ME00332	5768.2	high
257450_at	AT1G10530	expressed protein	molecular function unknown	850				1			2	1	-0.511065	-0.583002								4	1	0	0	0	5	Abiotic_Stress_ME00325, Abiotic_Stress_ME00327, Abiotic_Stress_ME00328, Abiotic_Stress_ME00329, Biotic_Stress_ME00332	37.9478	low
263209_at	AT1G10522	expressed protein	molecular function unknown	850				1		6	2	1	-0.511065	-0.583002								4	1	0	0	0	5	Abiotic_Stress_ME00325, Abiotic_Stress_ME00327, Abiotic_Stress_ME00328, Abiotic_Stress_ME00329, Biotic_Stress_ME00332	714.585	high
250016_at	AT5G18100	superoxide dismutase (Cu-Zn) / copper/zinc superoxide dismutase (CSD3), identical to copper/zinc superoxide dismutase GI:3273755	copper, zinc superoxide dismutase activity	399									-0.503437	-0.581782								2	1	0	0	0	3	Abiotic_Stress_ME00325, Abiotic_Stress_ME00327, Biotic_Stress_ME00332	660.956	high
250033_at	AT5G18110	novel cap-binding protein (nCBP), identical to novel cap-binding protein nCBP (Arabidopsis thaliana) GI:3108209; contains Pfam profile PF01652: Eukaryotic initiation factor 4E	RNA binding, translation initiation factor activity	399									-0.503437	-0.581782								2	1	0	0	0	3	Abiotic_Stress_ME00325, Abiotic_Stress_ME00327, Biotic_Stress_ME00332	1575.63	high
250970_at	AT5G02770	expressed protein	molecular function unknown	479		2		1		2		5	-0.491658	-0.614782	1	0	0	0	0	1	Abiotic_Stress_ME00327_F12	6	0	0	1	2	9	Abiotic_Stress_ME00339, Abiotic_Stress_ME00325, Abiotic_Stress_ME00327, Abiotic_Stress_ME00328, Abiotic_Stress_ME00329, Abiotic_Stress_ME00330, Genotype_ME00374, Hormone_Treatment_ME00337, Hormone_Treatment_ME00336	1002.26	high
251017_at	AT5G02760	protein phosphatase 2C family protein / PP2C family protein, similar to Ser/Thr protein phosphatase 2C (PP2C6) (GI:15020818) (Arabidopsis thaliana); similar to protein phosphatase 2C (GI:3608412) (Mesembryanthemum crystallinum); contains Pfam PF00481 : Protein phosphatase 2C domain	catalytic activity, protein phosphatase type 2C activity	479		2		1		2		1	-0.491658	-0.614782	1	0	0	0	0	1	Abiotic_Stress_ME00327_F12	6	0	0	1	2	9	Abiotic_Stress_ME00339, Abiotic_Stress_ME00325, Abiotic_Stress_ME00327, Abiotic_Stress_ME00328, Abiotic_Stress_ME00329, Abiotic_Stress_ME00330, Genotype_ME00374, Hormone_Treatment_ME00337, Hormone_Treatment_ME00336	936.324	high
264222_at	AT1G60230	radical SAM domain-containing protein, contains Pfam profile PF04055: radical SAM domain protein	catalytic activity, iron ion binding	424									-0.489083	-0.435912								3	1	0	0	0	4	Abiotic_Stress_ME00325, Abiotic_Stress_ME00327, Abiotic_Stress_ME00328, Biotic_Stress_ME00332	283.555	medium
264268_at	AT1G60220	similar to Ulp1 protease family protein [Arabidopsis thaliana] (TAIR:At1g10570.2); similar to Ulp1 protease family protein [Arabidopsis thaliana] (TAIR:At1g10570.1); similar to OSJNBb0021A09.14 [Oryza sativa (japonica cultivar-group)] (GB:NP_916015.1); contains InterPro domain SUMO/Sentrin/Ubl1 specific protease (InterPro:IPR003653)	cysteine-type peptidase activity	424							2		-0.489083	-0.435912								3	1	0	0	0	4	Abiotic_Stress_ME00325, Abiotic_Stress_ME00327, Abiotic_Stress_ME00328, Biotic_Stress_ME00332	791.126	high
253266_s_at	AT4G34080	expressed protein, contains Pfam profile PF04859: Plant protein of unknown function (DUF641 ]	molecular function unknown	613									-0.48706	-0.492198								2	3	0	0	0	5	Abiotic_Stress_ME00327, Abiotic_Stress_ME00328, Biotic_Stress_ME00342, Biotic_Stress_ME00353, Biotic_Stress_ME00332	395.174	medium
253283_at	AT4G34090	expressed protein	molecular function unknown	613									-0.48706	-0.492198								2	3	0	0	0	5	Abiotic_Stress_ME00327, Abiotic_Stress_ME00328, Biotic_Stress_ME00342, Biotic_Stress_ME00353, Biotic_Stress_ME00332	862.975	high
263250_at	AT2G31390	pfkB-type carbohydrate kinase family protein, contains Pfam profile: PF00294 pfkB family carbohydrate kinase	ribokinase activity, kinase activity	608				1				1	-0.486341	-0.541135	1	1	0	0	0	2	Abiotic_Stress_ME00339_F13, Biotic_Stress_ME00342_F1	5	2	0	1	0	8	Abiotic_Stress_ME00339, Abiotic_Stress_ME00325, Abiotic_Stress_ME00327, Abiotic_Stress_ME00329, Abiotic_Stress_ME00345, Biotic_Stress_ME00342, Biotic_Stress_ME00353, Genotype_ME00374	3771.83	high
263252_at	AT2G31380	zinc finger (B-box type) family protein / salt tolerance-like protein (STH), contains Pfam profile PF00643: B-box zinc finger; identical to cDNA B-box zinc finger protein STH GI:12698721, SP:Q9SID1 Salt tolerance-like protein (Arabidopsis thaliana)	transcription factor activity, zinc ion binding, protein domain specific binding	608				1				1	-0.486341	-0.541135	1	1	0	0	0	2	Abiotic_Stress_ME00339_F13, Biotic_Stress_ME00342_F1	5	2	0	1	0	8	Abiotic_Stress_ME00339, Abiotic_Stress_ME00325, Abiotic_Stress_ME00327, Abiotic_Stress_ME00329, Abiotic_Stress_ME00345, Biotic_Stress_ME00342, Biotic_Stress_ME00353, Genotype_ME00374	823.565	high
245849_at	AT5G13520	peptidase M1 family protein, similar to SP:P09960 Leukotriene A-4 hydrolase (EC 3.3.2.6) (LTA-4 hydrolase) {Homo sapiens}; contains Pfam profile PF01433: Peptidase family M1	membrane alanyl aminopeptidase activity	1027		1		2		1		2	-0.480852	-0.409827								2	1	0	0	0	3	Abiotic_Stress_ME00327, Abiotic_Stress_ME00328, Biotic_Stress_ME00332	331.186	medium
245852_at	AT5G13510	ribosomal protein L10 family protein, ribosomal protein L10- Nicotiana tabacum, EMBL:AB010879	structural constituent of ribosome	1027		1		2		1		2	-0.480852	-0.409827								2	1	0	0	0	3	Abiotic_Stress_ME00327, Abiotic_Stress_ME00328, Biotic_Stress_ME00332	4931.65	high
258014_at	AT3G19330	polyadenylate-binding protein-related / PABP-related, similar to At14a (GI:11994571 and GI:11994573) (Arabidopsis thaliana); similar to Polyadenylate-binding protein 2 (Poly(A)-binding protein 2) (PABP 2) (Swiss-Prot:P42731) (Arabidopsis thaliana)	molecular function unknown	678									-0.480029	-0.515223								1	0	0	0	0	1	Abiotic_Stress_ME00325	100.612	low
258015_at	AT3G19340	expressed protein	molecular function unknown	678								2	-0.480029	-0.515223								1	0	0	0	0	1	Abiotic_Stress_ME00325	733.898	high
252442_at	AT3G46940	deoxyuridine 5'-triphosphate nucleotidohydrolase family, contains Pfam profile: PF00692 deoxyuridine 5'-triphosphate nucleotidohydrolase	dUTP diphosphatase activity, hydrolase activity	495									-0.479948	-0.60661	7	0	0	0	0	7	Abiotic_Stress_ME00339_F9, Abiotic_Stress_ME00325_F9, Abiotic_Stress_ME00325_F10, Abiotic_Stress_ME00325_F11, Abiotic_Stress_ME00327_F10, Abiotic_Stress_ME00328_F5, Abiotic_Stress_ME00328_F7	8	1	0	1	0	10	Abiotic_Stress_ME00339, Abiotic_Stress_ME00325, Abiotic_Stress_ME00338, Abiotic_Stress_ME00327, Abiotic_Stress_ME00328, Abiotic_Stress_ME00329, Abiotic_Stress_ME00330, Abiotic_Stress_ME00326, Biotic_Stress_ME00332, Genotype_ME00374	622.451	high
252470_at	AT3G46930	protein kinase family protein, contains protein kinase domain, Pfam:PF00069	protein kinase activity, protein serine/threonine kinase activity, protein-tyrosine kinase activity, ATP binding, kinase activity	495									-0.479948	-0.60661	7	0	0	0	0	7	Abiotic_Stress_ME00339_F9, Abiotic_Stress_ME00325_F9, Abiotic_Stress_ME00325_F10, Abiotic_Stress_ME00325_F11, Abiotic_Stress_ME00327_F10, Abiotic_Stress_ME00328_F5, Abiotic_Stress_ME00328_F7	8	1	0	1	0	10	Abiotic_Stress_ME00339, Abiotic_Stress_ME00325, Abiotic_Stress_ME00338, Abiotic_Stress_ME00327, Abiotic_Stress_ME00328, Abiotic_Stress_ME00329, Abiotic_Stress_ME00330, Abiotic_Stress_ME00326, Biotic_Stress_ME00332, Genotype_ME00374	161.264	medium
257781_at	AT3G27120	spastin ATPase, putative, similar to SWISS-PROT:Q9QYY8 spastin (Fragment) (Mus musculus); contains Pfam domain, PF00004: ATPase, AAA family	nucleotide binding, ATP binding, ATPase activity, nucleoside-triphosphatase activity	498									-0.479509	-0.604879	2	0	0	0	0	2	Abiotic_Stress_ME00339_F11, Abiotic_Stress_ME00328_F9	3	0	0	0	0	3	Abiotic_Stress_ME00339, Abiotic_Stress_ME00327, Abiotic_Stress_ME00328	68.3482	low
257791_at	AT3G27110	peptidase M48 family protein, contains Pfam domain, PF01435: Peptidase family M48	metalloendopeptidase activity	498						2			-0.479509	-0.604879	2	0	0	0	0	2	Abiotic_Stress_ME00339_F11, Abiotic_Stress_ME00328_F9	3	0	0	0	0	3	Abiotic_Stress_ME00339, Abiotic_Stress_ME00327, Abiotic_Stress_ME00328	494.661	high
245943_at	AT5G19500	tryptophan/tyrosine permease family protein, contains Pfam profile PF03222: Tryptophan/tyrosine permease family	amino acid-polyamine transporter activity	946									-0.476763	-0.504024															403.851	medium
245949_at	AT5G19510	elongation factor 1B alpha-subunit 2 (eEF1Balpha2), identical to elongation factor 1B alpha-subunit (Arabidopsis thaliana) GI:6686821	translation elongation factor activity	946								4	-0.476763	-0.504024															7981.08	high
251120_at	AT3G63490	ribosomal protein L1 family protein, ribosomal protein L1, S.oleracea, EMBL:SORPL1	RNA binding, structural constituent of ribosome	181			1		2		1		-0.476721	-0.508148															3897.56	high
251145_at	AT3G63500	expressed protein		181			1		2		3		-0.476721	-0.508148															729.665	high
265815_at	AT2G17975	zinc finger (Ran-binding) family protein, contains Pfam domain, PF00641: Zn-finger in Ran binding protein and others	binding, zinc ion binding	252									-0.475386	-0.465879								2	2	0	0	0	4	Abiotic_Stress_ME00325, Abiotic_Stress_ME00327, Biotic_Stress_ME00353, Biotic_Stress_ME00332	223.424	medium
265819_at	AT2G17972	expressed protein	molecular function unknown	252									-0.475386	-0.465879								2	2	0	0	0	4	Abiotic_Stress_ME00325, Abiotic_Stress_ME00327, Biotic_Stress_ME00353, Biotic_Stress_ME00332	674.891	high
262618_at	AT1G06560	NOL1/NOP2/sun family protein, contains Pfam profile PF01189: NOL1/NOP2/sun family	RNA binding	607									-0.471863	-0.481431	1	0	0	0	0	1	Abiotic_Stress_ME00328_F11	4	0	0	0	2	6	Abiotic_Stress_ME00339, Abiotic_Stress_ME00325, Abiotic_Stress_ME00327, Abiotic_Stress_ME00328, Hormone_Treatment_ME00335, Hormone_Treatment_ME00352	337.595	medium
262635_at	AT1G06570	4-hydroxyphenylpyruvate dioxygenase (HPD), identical to 4-hydroxyphenylpyruvate dioxygenase (HPD) SP:P93836 (Arabidopsis thaliana (Mouse-ear cress))	4-hydroxyphenylpyruvate dioxygenase activity	607						2			-0.471863	-0.481431	1	0	0	0	0	1	Abiotic_Stress_ME00328_F11	4	0	0	0	2	6	Abiotic_Stress_ME00339, Abiotic_Stress_ME00325, Abiotic_Stress_ME00327, Abiotic_Stress_ME00328, Hormone_Treatment_ME00335, Hormone_Treatment_ME00352	890.175	high
262129_at	AT1G52500	formamidopyrimidine-DNA glycolase family protein / mutM, putative (MMH-1), identical to mutM homologue-2 (Arabidopsis thaliana) GP:3550983 PMID:9819050; contains Pfam profile PF01149: Formamidopyrimidine-DNA glycosylase	DNA N-glycosylase activity	506									-0.470119	-0.476698								3	2	0	0	0	5	Abiotic_Stress_ME00339, Abiotic_Stress_ME00327, Abiotic_Stress_ME00328, Biotic_Stress_ME00342, Biotic_Stress_ME00353	157.135	medium
262151_at	AT1G52510	hydrolase, alpha/beta fold family protein, low similarity to SP:P22643 Haloalkane dehalogenase (EC 3.8.1.5) {Xanthobacter autotrophicus}; contains Pfam profile PF00561: hydrolase, alpha/beta fold family	catalytic activity, hydrolase activity	506					2				-0.470119	-0.476698								3	2	0	0	0	5	Abiotic_Stress_ME00339, Abiotic_Stress_ME00327, Abiotic_Stress_ME00328, Biotic_Stress_ME00342, Biotic_Stress_ME00353	983.073	high
250200_at	AT5G14130	peroxidase, putative, identical to peroxidase ATP20a (Arabidopsis thaliana) gi:1546694:emb:CAA67338	peroxidase activity	63			1				1		-0.466846	-0.390937	1	0	0	0	1	2	Abiotic_Stress_ME00339_F4, Hormone_Treatment_ME00333_F3	6	0	0	0	1	7	Abiotic_Stress_ME00339, Abiotic_Stress_ME00325, Abiotic_Stress_ME00327, Abiotic_Stress_ME00328, Abiotic_Stress_ME00329, Abiotic_Stress_ME00330, Hormone_Treatment_ME00333	158.854	medium
250217_at	AT5G14120	nodulin family protein, similar to nodulin-like protein (Arabidopsis thaliana) GI:3329368, nodule-specific protein Nlj70 (Lotus japonicus) GI:3329366		63			1			2	3	2	-0.466846	-0.390937	1	0	0	0	1	2	Abiotic_Stress_ME00339_F4, Hormone_Treatment_ME00333_F3	6	0	0	0	1	7	Abiotic_Stress_ME00339, Abiotic_Stress_ME00325, Abiotic_Stress_ME00327, Abiotic_Stress_ME00328, Abiotic_Stress_ME00329, Abiotic_Stress_ME00330, Hormone_Treatment_ME00333	4032.69	high
262907_at	AT1G59720	pentatricopeptide (PPR) repeat-containing protein, contains Pfam profile PF01535: PPR repeat		391		1				1			-0.46534	-0.501576								1	0	0	1	0	2	Abiotic_Stress_ME00339, Genotype_ME00374	121.733	low
262910_at	AT1G59710	expressed protein, contains Pfam profile: PF04601 protein of unknown function (DUF569	molecular function unknown	391		1				1		2	-0.46534	-0.501576								1	0	0	1	0	2	Abiotic_Stress_ME00339, Genotype_ME00374	393.235	medium
252315_at	AT3G48690	expressed protein, similar to PrMC3 (Pinus radiata) GI:5487873	catalytic activity	257			1				3	2	-0.464239	-0.536274								3	1	0	0	1	5	Abiotic_Stress_ME00339, Abiotic_Stress_ME00327, Abiotic_Stress_ME00328, Biotic_Stress_ME00353, Hormone_Treatment_ME00352	1410.19	high
252326_at	AT3G48680	bacterial transferase hexapeptide repeat-containing protein, contains Pfam profile PF00132: Bacterial transferase hexapeptide (four repeats); ferripyochelin binding protein - Methanobacterium thermoautotrophicum, EMBL:AE000918.1	molecular function unknown	257			1				1		-0.464239	-0.536274								3	1	0	0	1	5	Abiotic_Stress_ME00339, Abiotic_Stress_ME00327, Abiotic_Stress_ME00328, Biotic_Stress_ME00353, Hormone_Treatment_ME00352	1760.48	high
260651_at	AT1G32460	expressed protein	molecular function unknown	801									-0.459862	-0.481297	0	1	0	0	0	1	Biotic_Stress_ME00332_F6	4	1	0	1	0	6	Abiotic_Stress_ME00339, Abiotic_Stress_ME00327, Abiotic_Stress_ME00328, Abiotic_Stress_ME00329, Biotic_Stress_ME00332, Genotype_ME00374	2827.7	high
260704_at	AT1G32470	glycine cleavage system H protein, mitochondrial, putative, similar to SP:P25855 Glycine cleavage system H protein 1, mitochondrial precursor {Arabidopsis thaliana}; contains Pfam profile PF01597: Glycine cleavage H-protein	glycine dehydrogenase (decarboxylating) activity	801									-0.459862	-0.481297	0	1	0	0	0	1	Biotic_Stress_ME00332_F6	4	1	0	1	0	6	Abiotic_Stress_ME00339, Abiotic_Stress_ME00327, Abiotic_Stress_ME00328, Abiotic_Stress_ME00329, Biotic_Stress_ME00332, Genotype_ME00374	5034.03	high
257799_at	AT3G15890	protein kinase family protein, contains protein kinase domain, Pfam:PF00069	protein kinase activity, protein serine/threonine kinase activity, protein-tyrosine kinase activity, ATP binding, kinase activity	287									-0.45984	-0.516762								2	1	0	1	0	4	Abiotic_Stress_ME00325, Abiotic_Stress_ME00328, Biotic_Stress_ME00332, Genotype_GSE2473	92.5373	low
257800_at	AT3G15900	expressed protein	molecular function unknown	287									-0.45984	-0.516762								2	1	0	1	0	4	Abiotic_Stress_ME00325, Abiotic_Stress_ME00328, Biotic_Stress_ME00332, Genotype_GSE2473	777.996	high
266898_at	AT2G45990	expressed protein	molecular function unknown	522									-0.458563	-0.527746															1197.92	high
266926_at	AT2G46000	expressed protein		522								2	-0.458563	-0.527746															303.198	medium
247031_at	AT5G67230	glycosyl transferase family 43 protein, low similarity to Galactosylgalactosylxylosylprotein 3-beta-glucuronosyltransferase 1, Homo sapiens (SP:Q9P2W7), Rattus norvegicus (SP:O35789); contains Pfam domain Glycosyltransferase family 43 (PF03360)	galactosylgalactosylxylosylprotein 3-beta-glucuronosyltransferase activity, transferase activity, transferring glycosyl groups	152									-0.442026	-0.421259	1	0	0	0	0	1	Abiotic_Stress_ME00325_F12	3	0	0	0	0	3	Abiotic_Stress_ME00339, Abiotic_Stress_ME00325, Abiotic_Stress_ME00328	123.552	low
247032_at	AT5G67240	similar to exonuclease family protein [Arabidopsis thaliana] (TAIR:At3g50100.1); similar to hypothetical protein AN7566.2 [Aspergillus nidulans FGSC A4] (GB:EAA62146.1); contains InterPro domain Exonuclease (InterPro:IPR006055)	exonuclease activity	152									-0.442026	-0.421259	1	0	0	0	0	1	Abiotic_Stress_ME00325_F12	3	0	0	0	0	3	Abiotic_Stress_ME00339, Abiotic_Stress_ME00325, Abiotic_Stress_ME00328	500.054	high
262089_s_at	AT1G56000	expressed protein ]		286						2		2	-0.439339	-0.509701								3	1	0	0	0	4	Abiotic_Stress_ME00339, Abiotic_Stress_ME00327, Abiotic_Stress_ME00329, Biotic_Stress_ME00353	329.305	medium
262096_at	AT1G56010	transcription activator NAC1 (NAC1), contains Pfam PF02365: No apical meristem (NAM) domain; identical to NAC1 GB:AAF21437 GI:6649236 from (Arabidopsis thaliana)	transcription factor activity	286									-0.439339	-0.509701								3	1	0	0	0	4	Abiotic_Stress_ME00339, Abiotic_Stress_ME00327, Abiotic_Stress_ME00329, Biotic_Stress_ME00353	301.567	medium
262624_at	AT1G06450	CCR4-NOT transcription complex protein, putative, similar to SWISS-PROT:Q9UFF9 CCR4-NOT transcription complex, subunit 8 (CAF1-like protein, CALIFp) (Homo sapiens)	ribonuclease activity, transcriptional repressor activity	474									-0.436149	-0.639322	1	0	0	0	0	1	Abiotic_Stress_ME00329_F10	3	1	0	1	0	5	Abiotic_Stress_ME00339, Abiotic_Stress_ME00325, Abiotic_Stress_ME00329, Biotic_Stress_ME00353, Genotype_ME00374	195.21	medium
262629_at	AT1G06460	31.2 kDa small heat shock family protein / hsp20 family protein, contains Pfam profile: PF00011 Hsp20/alpha crystallin family		474						2		4	-0.436149	-0.639322	1	0	0	0	0	1	Abiotic_Stress_ME00329_F10	3	1	0	1	0	5	Abiotic_Stress_ME00339, Abiotic_Stress_ME00325, Abiotic_Stress_ME00329, Biotic_Stress_ME00353, Genotype_ME00374	2204.87	high
259928_at	AT1G34380	5'-3' exonuclease family protein, similar to DNA polymerase type I (Rhodothermus sp. 'ITI 518') gi:4090935:gb:AAC98908 ; contains Pfam profile PF02739: 5'-3' exonuclease, N-terminal resolvase-like domain	DNA binding, catalytic activity, nuclease activity, 5'-3' exonuclease activity	724									-0.436095	-0.554337								1	1	0	0	0	2	Abiotic_Stress_ME00339, Biotic_Stress_ME00332	197.73	medium
259932_at	AT1G34370	zinc finger (C2H2 type) family protein, contains Pfam domain, PF00096: Zinc finger, C2H2 type	nucleic acid binding, transcription factor activity, zinc ion binding	724									-0.436095	-0.554337								1	1	0	0	0	2	Abiotic_Stress_ME00339, Biotic_Stress_ME00332	2265.19	high
266964_at	AT2G39480	ABC transporter family protein, related to multi drug resistance proteins and P-glycoproteins	ATPase activity, coupled to transmembrane movement of substances	858								2	-0.42924	-0.478321								1	2	0	0	0	3	Abiotic_Stress_ME00327, Biotic_Stress_ME00342, Biotic_Stress_ME00332	398.238	medium
266979_at	AT2G39470	photosystem II reaction center PsbP family protein	calcium ion binding	858									-0.42924	-0.478321								1	2	0	0	0	3	Abiotic_Stress_ME00327, Biotic_Stress_ME00342, Biotic_Stress_ME00332	1872.25	high
258950_at	AT3G01460	PHD finger family protein / methyl-CpG binding domain-containing protein, contains Pfam profiles PF00628: PHD-finger (2 copies), PF01429: Methyl-CpG binding domain	DNA binding, methyl-CpG binding	135									-0.427863	-0.421607								1	1	0	0	0	2	Abiotic_Stress_ME00327, Biotic_Stress_ME00353	346.563	medium
259165_at	AT3G01470	homeobox-leucine zipper protein 5 (HAT5) / HD-ZIP protein 5 / HD-ZIP protein (HB-1), identical to homeobox-leucine zipper protein HAT5 (HD-ZIP protein 5) (HD-ZIP protein ATHB-1) GB:Q02283 (Arabidopsis thaliana)	DNA binding, transcription factor activity, transcriptional activator activity	135									-0.427863	-0.421607								1	1	0	0	0	2	Abiotic_Stress_ME00327, Biotic_Stress_ME00353	2433.56	high
260282_at	AT1G80410	acetyltransferase-related, low similarity to acetyltransferase Tubedown-1 (Mus musculus) GI:8497318, N-TERMINAL ACETYLTRANSFERASE GB:P12945 from (Saccharomyces cerevisiae); contains Pfam profile PF00515 TPR Domain	molecular function unknown	416									-0.424865	-0.511011															924.703	high
260330_at	AT1G80400	zinc finger (C3HC4-type RING finger) family protein, low similarity to SP:Q90972 RING finger protein 13 {Gallus gallus}; contains Pfam profile: PF00097 zinc finger, C3HC4 type (RING finger)	protein binding, zinc ion binding	416						2			-0.424865	-0.511011															518.15	high
259883_at	AT1G76400	ribophorin I family protein, similar to ribophorin I (Sus scrofa) GI:9857227; contains Pfam profile PF04597: Ribophorin I	oligosaccharyl transferase activity, dolichyl-diphosphooligosaccharide-protein glycotransferase activity	101							2	6	-0.419672	-0.081547	1	0	0	0	0	1	Abiotic_Stress_ME00327_F7	2	1	0	0	0	3	Abiotic_Stress_ME00339, Abiotic_Stress_ME00327, Biotic_Stress_ME00332	1034.73	high
259884_at	AT1G76390	armadillo/beta-catenin repeat family protein / U-box domain-containing protein, contains Pfam domain, PF00514: Armadillo/beta-catenin-like repeats and Pfam, PF04564: U-box domain	ubiquitin-protein ligase activity	101									-0.419672	-0.081547	1	0	0	0	0	1	Abiotic_Stress_ME00327_F7	2	1	0	0	0	3	Abiotic_Stress_ME00339, Abiotic_Stress_ME00327, Biotic_Stress_ME00332	355.895	medium
255856_at	AT1G66940	protein kinase-related	molecular function unknown	632									-0.419507	-0.370104								3	0	0	0	0	3	Abiotic_Stress_ME00339, Abiotic_Stress_ME00327, Abiotic_Stress_ME00328	1030.83	high
255911_at	AT1G66930	serine/threonine protein kinase family protein, contains Pfam PF00069: Protein kinase domain	kinase activity	632									-0.419507	-0.370104								3	0	0	0	0	3	Abiotic_Stress_ME00339, Abiotic_Stress_ME00327, Abiotic_Stress_ME00328	27.35	low
259226_at	AT3G07700	ABC1 family protein, contains Pfam domain, PF03109: ABC1 family		721								2	-0.416343	-0.656199								4	1	0	0	0	5	Abiotic_Stress_ME00339, Abiotic_Stress_ME00327, Abiotic_Stress_ME00328, Abiotic_Stress_ME00329, Biotic_Stress_ME00353	769.431	high
259255_at	AT3G07690	similar to NAD-dependent glycerol-3-phosphate dehydrogenase family protein [Arabidopsis thaliana] (TAIR:At2g41540.1); similar to NAD-dependent glycerol-3-phosphate dehydrogenase family protein [Arabidopsis thaliana] (TAIR:At2g41540.2); similar to putative glycerol-3-phosphate dehydrogenase [Oryza sativa (japonica cultivar-group)] (GB:NP_915827.1); similar to putative glycerol-3-phosphate dehydrog…	glycerol-3-phosphate dehydrogenase (NAD+) activity	721									-0.416343	-0.656199								4	1	0	0	0	5	Abiotic_Stress_ME00339, Abiotic_Stress_ME00327, Abiotic_Stress_ME00328, Abiotic_Stress_ME00329, Biotic_Stress_ME00353	217.245	medium
255061_at	AT4G08930	Encodes a protein disulfide isomerase-like (PDIL) protein, a member of a multigene family within the thioredoxin (TRX) superfamily. This protein also belongs to the adenosine 5'-phosphosulfate reductase-like (APRL) group.		693								2	-0.412515	-0.342895								2	0	0	0	0	2	Abiotic_Stress_ME00339, Abiotic_Stress_ME00328	669.655	high
255062_at	AT4G08940	expressed protein	molecular function unknown	693						2	4		-0.412515	-0.342895								2	0	0	0	0	2	Abiotic_Stress_ME00339, Abiotic_Stress_ME00328	148.888	medium
259514_at	AT1G12480	C4-dicarboxylate transporter/malic acid transport family protein, contains Pfam profile PF03595: C4-dicarboxylate transporter/malic acid transport protein	transporter activity	692									-0.408524	-0.513147								0	0	0	1	0	1	Genotype_ME00374	101.825	low
259532_at	AT1G12470	Pep3/Vps18/deep orange family protein, contains Pfam profile PF05131: Pep3/Vps18/deep orange family; similar to Vacuolar protein sorting 18 (hVPS18) (SP:Q9P253) {Homo sapiens}	protein binding, zinc ion binding	692									-0.408524	-0.513147								0	0	0	1	0	1	Genotype_ME00374	584.472	high
262645_at	AT1G62750	elongation factor Tu family protein, similar to elongation factor G SP:P34811 (Glycine max (Soybean))	translation elongation factor activity, GTP binding, translation factor activity, nucleic acid binding	814			1				1	4	-0.406664	-0.642095	3	0	0	0	0	3	Abiotic_Stress_ME00327_F10, Abiotic_Stress_ME00327_F12, Abiotic_Stress_ME00328_F12	5	1	0	0	0	6	Abiotic_Stress_ME00339, Abiotic_Stress_ME00325, Abiotic_Stress_ME00327, Abiotic_Stress_ME00328, Abiotic_Stress_ME00329, Biotic_Stress_ME00332	5644.02	high
262691_at	AT1G62740	stress-inducible protein, putative, similar to sti (stress inducible protein) (Glycine max) GI:872116; contains Pfam profile PF00515 TPR Domain		814			1			2	1		-0.406664	-0.642095	3	0	0	0	0	3	Abiotic_Stress_ME00327_F10, Abiotic_Stress_ME00327_F12, Abiotic_Stress_ME00328_F12	5	1	0	0	0	6	Abiotic_Stress_ME00339, Abiotic_Stress_ME00325, Abiotic_Stress_ME00327, Abiotic_Stress_ME00328, Abiotic_Stress_ME00329, Biotic_Stress_ME00332	1268.23	high
261821_at	AT1G11530	Encodes a single cysteine active site thioredoxin-related protein, similar to thioredoxin H-type from Arabidopsis thaliana SP:P29448, Nicotiana tabacum SP:Q07090; contains Pfam profile: PF00085 Thioredoxin;	thiol-disulfide exchange intermediate activity	627									-0.403395	-0.466846	1	0	0	0	0	1	Abiotic_Stress_ME00325_F11	5	0	0	1	0	6	Abiotic_Stress_ME00339, Abiotic_Stress_ME00325, Abiotic_Stress_ME00327, Abiotic_Stress_ME00328, Abiotic_Stress_ME00329, Genotype_ME00374	1425.43	high
261846_at	AT1G11540	expressed protein, contains Pfam profile: PF01925 domain of unknown function DUF81	molecular function unknown	627									-0.403395	-0.466846	1	0	0	0	0	1	Abiotic_Stress_ME00325_F11	5	0	0	1	0	6	Abiotic_Stress_ME00339, Abiotic_Stress_ME00325, Abiotic_Stress_ME00327, Abiotic_Stress_ME00328, Abiotic_Stress_ME00329, Genotype_ME00374	279.846	medium
256740_at	AT3G29330	expressed protein		864									-0.392317	-0.421017	1	0	0	0	0	1	Abiotic_Stress_ME00325_F8	6	2	0	0	0	8	Abiotic_Stress_ME00339, Abiotic_Stress_ME00325, Abiotic_Stress_ME00327, Abiotic_Stress_ME00340, Abiotic_Stress_ME00329, Abiotic_Stress_ME00326, Biotic_Stress_ME00353, Biotic_Stress_ME00332	78.929	low
256746_at	AT3G29320	glucan phosphorylase, putative, similar to alpha-glucan phosphorylase, L isozyme 1 precursor GB:P04045 from (Solanum tuberosum) (J. Biochem. 106 (4), 691-695 (1989))	phosphorylase activity, transferase activity, transferring glycosyl groups	864									-0.392317	-0.421017	1	0	0	0	0	1	Abiotic_Stress_ME00325_F8	6	2	0	0	0	8	Abiotic_Stress_ME00339, Abiotic_Stress_ME00325, Abiotic_Stress_ME00327, Abiotic_Stress_ME00340, Abiotic_Stress_ME00329, Abiotic_Stress_ME00326, Biotic_Stress_ME00353, Biotic_Stress_ME00332	1867.03	high
257983_at	AT3G20790	oxidoreductase family protein, weak similarity to SP:Q07982 Glucose--fructose oxidoreductase precursor (EC 1.1.99.28) {Zymomonas mobilis}; contains Pfam profiles PF01408: Oxidoreductase family NAD-binding Rossmann fold, PF02894: Oxidoreductase family C-terminal alpha/beta domain	oxidoreductase activity	155				1				3	-0.386237	-0.428387								3	0	0	0	0	3	Abiotic_Stress_ME00339, Abiotic_Stress_ME00327, Abiotic_Stress_ME00328	841.657	high
257984_at	AT3G20800	rcd1-like cell differentiation protein, putative, similar to protein involved in sexual development (Schizosaccharomyces pombe) GI:1620896; contains Pfam profile PF04078: Cell differentiation family, Rcd1-like	molecular function unknown	155				1				1	-0.386237	-0.428387								3	0	0	0	0	3	Abiotic_Stress_ME00339, Abiotic_Stress_ME00327, Abiotic_Stress_ME00328	864.045	high
253925_at	AT4G26690	glycerophosphoryl diester phosphodiesterase family protein, weak similarity to glycerophosphodiester phosphodiesterase (Borrelia hermsii) GI:1399038; contains Pfam profile PF03009: Glycerophosphoryl diester phosphodiesterase family	glycerophosphodiester phosphodiesterase activity, kinase activity	349								2	-0.385064	-0.392686	1	0	0	0	0	1	Abiotic_Stress_ME00339_F9	5	0	0	0	0	5	Abiotic_Stress_ME00339, Abiotic_Stress_ME00325, Abiotic_Stress_ME00327, Abiotic_Stress_ME00328, Abiotic_Stress_ME00329	1087.46	high
253979_at	AT4G26680	pentatricopeptide (PPR) repeat-containing protein, contains Pfam profile PF01535: PPR repeat	molecular function unknown	349									-0.385064	-0.392686	1	0	0	0	0	1	Abiotic_Stress_ME00339_F9	5	0	0	0	0	5	Abiotic_Stress_ME00339, Abiotic_Stress_ME00325, Abiotic_Stress_ME00327, Abiotic_Stress_ME00328, Abiotic_Stress_ME00329	62.2256	low
253453_at	AT4G31860	protein phosphatase 2C, putative / PP2C, putative, protein phosphatase 2C, Schizosaccharomyces pombe, PIR2:S54297	catalytic activity, protein phosphatase type 2C activity	395								2	-0.382104	-0.525358	5	1	0	0	0	6	Abiotic_Stress_ME00327_F8, Abiotic_Stress_ME00327_F10, Abiotic_Stress_ME00327_F12, Abiotic_Stress_ME00328_F12, Abiotic_Stress_ME00329_F10, Biotic_Stress_ME00342_F1	4	2	0	1	0	7	Abiotic_Stress_ME00339, Abiotic_Stress_ME00327, Abiotic_Stress_ME00328, Abiotic_Stress_ME00329, Biotic_Stress_ME00342, Biotic_Stress_ME00332, Genotype_ME00374	885.19	high
253495_at	AT4G31850	pentatricopeptide (PPR) repeat-containing protein, contains Pfam profile PF01535: PPR repeat	molecular function unknown	395								2	-0.382104	-0.525358	5	1	0	0	0	6	Abiotic_Stress_ME00327_F8, Abiotic_Stress_ME00327_F10, Abiotic_Stress_ME00327_F12, Abiotic_Stress_ME00328_F12, Abiotic_Stress_ME00329_F10, Biotic_Stress_ME00342_F1	4	2	0	1	0	7	Abiotic_Stress_ME00339, Abiotic_Stress_ME00327, Abiotic_Stress_ME00328, Abiotic_Stress_ME00329, Biotic_Stress_ME00342, Biotic_Stress_ME00332, Genotype_ME00374	544.662	high
262934_s_at	AT1G79570	protein kinase family protein, contains PF:00069 Eukaryotic protein kinase domain. ESTs gb:H37741, gb:T43005 and gb:AI100340 come from this gene	protein kinase activity, protein serine/threonine kinase activity, protein-tyrosine kinase activity, ATP binding	258								2	-0.381872	-0.426709								1	1	0	1	0	3	Abiotic_Stress_ME00327, Biotic_Stress_ME00332, Genotype_ME00374	378.091	medium
262937_at	AT1G79560	encodes an FtsH protease that is localized to the chloroplast	ATP-dependent peptidase activity, metallopeptidase activity, ATPase activity	258									-0.381872	-0.426709								1	1	0	1	0	3	Abiotic_Stress_ME00327, Biotic_Stress_ME00332, Genotype_ME00374	734.45	high
246484_at	AT5G16040	regulator of chromosome condensation (RCC1) family protein, similar to UVB-resistance protein UVR8 (Arabidopsis thaliana) GI:5478530; contains Pfam profile PF00415: Regulator of chromosome condensation (RCC1)	chromatin binding, Ran GTPase binding	1045									-0.378235	-0.471189	2	0	0	0	0	2	Abiotic_Stress_ME00325_F11, Abiotic_Stress_ME00325_F12	5	3	0	1	0	9	Abiotic_Stress_ME00339, Abiotic_Stress_ME00325, Abiotic_Stress_ME00327, Abiotic_Stress_ME00328, Abiotic_Stress_ME00329, Biotic_Stress_ME00342, Biotic_Stress_ME00353, Biotic_Stress_ME00332, Genotype_GSE2473	371.686	medium
246487_at	AT5G16030	expressed protein	molecular function unknown	1045						2			-0.378235	-0.471189	2	0	0	0	0	2	Abiotic_Stress_ME00325_F11, Abiotic_Stress_ME00325_F12	5	3	0	1	0	9	Abiotic_Stress_ME00339, Abiotic_Stress_ME00325, Abiotic_Stress_ME00327, Abiotic_Stress_ME00328, Abiotic_Stress_ME00329, Biotic_Stress_ME00342, Biotic_Stress_ME00353, Biotic_Stress_ME00332, Genotype_GSE2473	2062.52	high
253263_at	AT4G34000	ABA-responsive element-binding protein / abscisic acid responsive elements-binding factor (ABRE) / ABA-responsive elements-binding factor (ABF3), identical to abscisic acid responsive elements-binding factor (ABF3) GI:6739280 from (Arabidopsis thaliana); identical to cDNA abscisic acid responsive elements-binding factor (ABRE) mRNA, complete cds GI:6739279	DNA binding, transcription factor activity, protein binding, transcriptional activator activity	620								2	-0.376267	-0.359928								4	0	0	0	1	5	Abiotic_Stress_ME00339, Abiotic_Stress_ME00327, Abiotic_Stress_ME00328, Abiotic_Stress_ME00329, Hormone_Treatment_ME00333	561.196	high
253320_at	AT4G34020	DJ-1 family protein, similar to CAP1 (Rattus norvegicus) GI:3250916, ThiJ protein, Escherichia coli, PIR:H64771; contains Pfam profile PF01965 ThiJ/PfpI family		620									-0.376267	-0.359928								4	0	0	0	1	5	Abiotic_Stress_ME00339, Abiotic_Stress_ME00327, Abiotic_Stress_ME00328, Abiotic_Stress_ME00329, Hormone_Treatment_ME00333	164.138	medium
248093_at	AT5G55210	expressed protein, similar to unknown protein (pir::T04913)	molecular function unknown	717									-0.364109	-0.592043	2	0	0	0	0	2	Abiotic_Stress_ME00329_F8, Abiotic_Stress_ME00329_F10	1	2	0	0	1	4	Abiotic_Stress_ME00329, Biotic_Stress_ME00342, Biotic_Stress_ME00332, Hormone_Treatment_ME00356	446.759	medium
248101_at	AT5G55200	co-chaperone grpE protein, putative, similar to chaperone GrpE type 2 (Nicotiana tabacum) GI:3851640; contains Pfam profile PF01025: co-chaperone GrpE	adenyl-nucleotide exchange factor activity, protein homodimerization activity, chaperone binding	717									-0.364109	-0.592043	2	0	0	0	0	2	Abiotic_Stress_ME00329_F8, Abiotic_Stress_ME00329_F10	1	2	0	0	1	4	Abiotic_Stress_ME00329, Biotic_Stress_ME00342, Biotic_Stress_ME00332, Hormone_Treatment_ME00356	457.848	medium
255443_at	AT4G02700	sulfate transporter, identical to sulfate transporter (Arabidopsis thaliana) GI:2130944	sulfate transporter activity	266						24	8	60	-0.361881	-0.528437								3	0	0	0	0	3	Abiotic_Stress_ME00339, Abiotic_Stress_ME00325, Abiotic_Stress_ME00328	214.181	medium
255494_at	AT4G02710	kinase interacting family protein, similar to kinase interacting protein 1 (GI:13936326) (Petunia integrifolia)	molecular function unknown	266									-0.361881	-0.528437								3	0	0	0	0	3	Abiotic_Stress_ME00339, Abiotic_Stress_ME00325, Abiotic_Stress_ME00328	76.4197	low
260002_at	AT1G67940	ABC transporter family protein, similar to ABC transporters: GB:BAA77876 (Escherichia coli), GB:P07655 (Escherichia coli); contains Pfam profile: PF00005 ABC transporter	transporter activity	969									-0.358667	-0.265745								2	1	0	0	0	3	Abiotic_Stress_ME00339, Abiotic_Stress_ME00325, Biotic_Stress_ME00332	535.723	high
260009_at	AT1G67950	RNA recognition motif (RRM)-containing protein	nucleic acid binding	969									-0.358667	-0.265745								2	1	0	0	0	3	Abiotic_Stress_ME00339, Abiotic_Stress_ME00325, Biotic_Stress_ME00332	329.437	medium
252995_at	AT4G38370	phosphoglycerate/bisphosphoglycerate mutase family protein, contains Pfam profile PF00300: phosphoglycerate mutase family	catalytic activity	320									-0.353905	-0.294643								1	0	0	0	0	1	Abiotic_Stress_ME00327	425.025	medium
253000_at	AT4G38360	expressed protein, contains Pfam profile PF03619: Domain of unknown function	molecular function unknown	320						2			-0.353905	-0.294643								1	0	0	0	0	1	Abiotic_Stress_ME00327	534.571	high
262149_at	AT1G52530	similar to LIG1 [Physarum polycephalum] (GB:AAF65575.1); contains InterPro domain Hus1-like protein (InterPro:IPR007150)	molecular function unknown	362									-0.349657	-0.318746								4	0	0	0	0	4	Abiotic_Stress_ME00339, Abiotic_Stress_ME00325, Abiotic_Stress_ME00327, Abiotic_Stress_ME00328	118.878	low
262158_at	AT1G52540	protein kinase, putative, contains protein kinase domain, Pfam:PF00069	protein kinase activity, protein serine/threonine kinase activity, protein-tyrosine kinase activity, ATP binding, kinase activity	362									-0.349657	-0.318746								4	0	0	0	0	4	Abiotic_Stress_ME00339, Abiotic_Stress_ME00325, Abiotic_Stress_ME00327, Abiotic_Stress_ME00328	286.764	medium
259009_at	AT3G09260	glycosyl hydrolase family 1 protein, contains Pfam PF00232 : Glycosyl hydrolase family 1 domain; TIGRFAM TIGR01233: 6-phospho-beta-galactosidase; almost identical to beta-glucosidase GI:1732570 from (Arabidopsis thaliana); similar to beta-glucosidase 1 (GI:12043529) (Arabidopsis thaliana)	hydrolase activity, hydrolyzing O-glycosyl compounds, beta-glucosidase activity, fucosidase activity	890	1				3	4		12	-0.347669	-0.330724	1	0	0	0	0	1	Abiotic_Stress_ME00328_F12	4	0	0	0	0	4	Abiotic_Stress_ME00339, Abiotic_Stress_ME00327, Abiotic_Stress_ME00328, Abiotic_Stress_ME00330	7873.47	high
259039_at	AT3G09250	expressed protein		890	1				1				-0.347669	-0.330724	1	0	0	0	0	1	Abiotic_Stress_ME00328_F12	4	0	0	0	0	4	Abiotic_Stress_ME00339, Abiotic_Stress_ME00327, Abiotic_Stress_ME00328, Abiotic_Stress_ME00330	698.342	high
257240_at	AT3G24200	similar to putative oxygenase [Oryza sativa (japonica cultivar-group)] (GB:XP_470364.1); contains InterPro domain Flavoprotein monooxygenase (InterPro:IPR000733); contains InterPro domain NAD-binding site (InterPro:IPR000205); contains InterPro domain Aromatic-ring hydroxylase (InterPro:IPR003042); contains InterPro domain UbiH/COQ6 monooxygenase (InterPro:IPR000689)	monooxygenase activity, oxidoreductase activity	136								2	-0.347388	-0.469839								2	0	0	0	0	2	Abiotic_Stress_ME00339, Abiotic_Stress_ME00325	914.443	high
257253_at	AT3G24190	ABC1 family protein, contains Pfam domain, PF03109: ABC1 family		136									-0.347388	-0.469839								2	0	0	0	0	2	Abiotic_Stress_ME00339, Abiotic_Stress_ME00325	1178.63	high
254624_at	AT4G18580	expressed protein	molecular function unknown	531							2		-0.346589	-0.472692	1	1	0	0	0	2	Abiotic_Stress_ME00327_F12, Biotic_Stress_ME00342_F1	5	3	0	0	0	8	Abiotic_Stress_ME00339, Abiotic_Stress_ME00325, Abiotic_Stress_ME00327, Abiotic_Stress_ME00328, Abiotic_Stress_ME00329, Biotic_Stress_ME00342, Biotic_Stress_ME00353, Biotic_Stress_ME00332	415.707	medium
254649_at	AT4G18570	proline-rich family protein, common family members: At3g25690, At4g04980, At5g61090 (Arabidopsis thaliana)		531							2	2	-0.346589	-0.472692	1	1	0	0	0	2	Abiotic_Stress_ME00327_F12, Biotic_Stress_ME00342_F1	5	3	0	0	0	8	Abiotic_Stress_ME00339, Abiotic_Stress_ME00325, Abiotic_Stress_ME00327, Abiotic_Stress_ME00328, Abiotic_Stress_ME00329, Biotic_Stress_ME00342, Biotic_Stress_ME00353, Biotic_Stress_ME00332	445.97	medium
262335_at	AT1G63990	DNA topoisomerase VIA, putative (SPO11-2), similar to topoisomerase 6 subunit A (spo11) (Arabidopsis thaliana) GI:12331186; contains Pfam profile PF04406: Type IIB DNA topoisomerase; identical to cDNA putative topoisomerase VIA (SPO11 gene 2) GI:7270976	DNA binding, DNA topoisomerase (ATP-hydrolyzing) activity, ATP binding	1014									-0.341162	-0.28167								1	0	0	1	0	2	Abiotic_Stress_ME00329, Genotype_ME00374	66.5887	low
262346_at	AT1G63980	D111/G-patch domain-containing protein, contains Pfam profile PF01585: G-patch domain	nucleic acid binding	1014							2		-0.341162	-0.28167								1	0	0	1	0	2	Abiotic_Stress_ME00329, Genotype_ME00374	1002.11	high
257459_at	AT1G24040	GCN5-related N-acetyltransferase (GNAT) family protein, contains Pfam profile PF00583: acetyltransferase, GNAT family	N-acetyltransferase activity	187									-0.334592	-0.423208								2	0	0	1	0	3	Abiotic_Stress_ME00339, Abiotic_Stress_ME00328, Genotype_ME00374	479.177	high
263028_at	AT1G24030	protein kinase family protein, contains protein kinase domain, Pfam:PF00069; similar to protein kinase APK1A, SWISS-PROT:Q06548 (Arabidopsis thaliana)	protein kinase activity, protein serine/threonine kinase activity, protein-tyrosine kinase activity, ATP binding, kinase activity	187									-0.334592	-0.423208								2	0	0	1	0	3	Abiotic_Stress_ME00339, Abiotic_Stress_ME00328, Genotype_ME00374	74.7384	low
249740_at	AT5G24500	expressed protein	molecular function unknown	907									-0.33059	-0.287915								5	1	0	1	0	7	Abiotic_Stress_ME00339, Abiotic_Stress_ME00325, Abiotic_Stress_ME00327, Abiotic_Stress_ME00328, Abiotic_Stress_ME00329, Biotic_Stress_ME00353, Genotype_ME00374	274.432	medium
249742_at	AT5G24490	30S ribosomal protein, putative, similar to SP:P19954 Plastid-specific 30S ribosomal protein 1, chloroplast precursor (CS-S5) (CS5) (S22) (Ribosomal protein 1) (PSRP-1) {Spinacia oleracea}; contains Pfam profile PF02482: Sigma 54 modulation protein / S30EA ribosomal protein	structural constituent of ribosome	907						2		2	-0.33059	-0.287915								5	1	0	1	0	7	Abiotic_Stress_ME00339, Abiotic_Stress_ME00325, Abiotic_Stress_ME00327, Abiotic_Stress_ME00328, Abiotic_Stress_ME00329, Biotic_Stress_ME00353, Genotype_ME00374	4167.43	high
251030_at	AT5G02130	expressed protein, kinesin light chain - Plectonema boryanum, EMBL:U78597	molecular function unknown	471						2			-0.330114	-0.361604								4	2	0	1	0	7	Abiotic_Stress_ME00339, Abiotic_Stress_ME00325, Abiotic_Stress_ME00327, Abiotic_Stress_ME00328, Biotic_Stress_ME00342, Biotic_Stress_ME00332, Genotype_ME00374	257.669	medium
251031_at	AT5G02120	thylakoid membrane one helix protein (OHP), identical to one helix protein GI:3283057 from (Arabidopsis thaliana)	molecular function unknown	471						2			-0.330114	-0.361604								4	2	0	1	0	7	Abiotic_Stress_ME00339, Abiotic_Stress_ME00325, Abiotic_Stress_ME00327, Abiotic_Stress_ME00328, Biotic_Stress_ME00342, Biotic_Stress_ME00332, Genotype_ME00374	3164.18	high
266684_at	AT2G19720	40S ribosomal protein S15A (RPS15aB)	structural constituent of ribosome	878									-0.326664	-0.308065	4	0	0	0	0	4	Abiotic_Stress_ME00328_F5, Abiotic_Stress_ME00328_F7, Abiotic_Stress_ME00328_F9, Abiotic_Stress_ME00328_F11	3	1	0	1	0	5	Abiotic_Stress_ME00325, Abiotic_Stress_ME00327, Abiotic_Stress_ME00328, Biotic_Stress_ME00332, Genotype_ME00374	266.573	medium
266685_at	AT2G19710	expressed protein, contains Pfam profile: PF03398 eukaryotic protein of unknown function, DUF292		878							2		-0.326664	-0.308065	4	0	0	0	0	4	Abiotic_Stress_ME00328_F5, Abiotic_Stress_ME00328_F7, Abiotic_Stress_ME00328_F9, Abiotic_Stress_ME00328_F11	3	1	0	1	0	5	Abiotic_Stress_ME00325, Abiotic_Stress_ME00327, Abiotic_Stress_ME00328, Biotic_Stress_ME00332, Genotype_ME00374	291.043	medium
245416_at	AT4G17350	expressed protein	molecular function unknown	268									-0.325168	-0.483554								2	2	0	1	0	5	Abiotic_Stress_ME00339, Abiotic_Stress_ME00328, Biotic_Stress_ME00353, Biotic_Stress_ME00332, Genotype_ME00374	234.171	medium
245417_at	AT4G17360	formyltetrahydrofolate deformylase, putative, similar to formyltetrahydrofolate deformylase (strain PCC 6803- Synechocystis sp.) SWISS-PROT:Q55135	formyltetrahydrofolate deformylase activity, hydroxymethyl-, formyl- and related transferase activity	268									-0.325168	-0.483554								2	2	0	1	0	5	Abiotic_Stress_ME00339, Abiotic_Stress_ME00328, Biotic_Stress_ME00353, Biotic_Stress_ME00332, Genotype_ME00374	246.033	medium
256967_at	AT3G21060	transducin family protein / WD-40 repeat family protein, contains 4 WD-40 repeats (PF00400); similar to Retinoblastoma-binding protein 5 (RBBP-5) (Homo sapiens)(RBQ-3)	nucleotide binding	530									-0.322065	-0.398463	1	1	0	0	0	2	Abiotic_Stress_ME00330_F6, Biotic_Stress_ME00342_F1	8	2	0	0	0	10	Abiotic_Stress_ME00339, Abiotic_Stress_ME00325, Abiotic_Stress_ME00338, Abiotic_Stress_ME00327, Abiotic_Stress_ME00328, Abiotic_Stress_ME00329, Abiotic_Stress_ME00330, Abiotic_Stress_ME00326, Biotic_Stress_ME00342, Biotic_Stress_ME00332	287.947	medium
256968_at	AT3G21070	ATP-NAD kinase family protein, contains Pfam domain, PF01513: ATP-NAD kinase	NAD+ kinase activity, NADH kinase activity	530									-0.322065	-0.398463	1	1	0	0	0	2	Abiotic_Stress_ME00330_F6, Biotic_Stress_ME00342_F1	8	2	0	0	0	10	Abiotic_Stress_ME00339, Abiotic_Stress_ME00325, Abiotic_Stress_ME00338, Abiotic_Stress_ME00327, Abiotic_Stress_ME00328, Abiotic_Stress_ME00329, Abiotic_Stress_ME00330, Abiotic_Stress_ME00326, Biotic_Stress_ME00342, Biotic_Stress_ME00332	135.748	medium
249247_at	AT5G42310	pentatricopeptide (PPR) repeat-containing protein, contains Pfam profile PF01535: PPR repeat	molecular function unknown	494				1		2	2	3	-0.319993	-0.379415	1	0	0	0	0	1	Abiotic_Stress_ME00339_F12	2	1	0	1	0	4	Abiotic_Stress_ME00339, Abiotic_Stress_ME00328, Biotic_Stress_ME00332, Genotype_ME00374	867.747	high
249248_at	AT5G42320	zinc carboxypeptidase family protein, contains Pfam domain, PF00246: Zinc carboxypeptidase	carboxypeptidase A activity	494				1				1	-0.319993	-0.379415	1	0	0	0	0	1	Abiotic_Stress_ME00339_F12	2	1	0	1	0	4	Abiotic_Stress_ME00339, Abiotic_Stress_ME00328, Biotic_Stress_ME00332, Genotype_ME00374	515.02	high
250841_at	AT5G04610	spermidine synthase-related / putrescine aminopropyltransferase-related, contains weak similarity to Spermidine synthase 2 (EC 2.5.1.16) (Putrescine aminopropyltransferase 2) (SPDSY 2) (Swiss-Prot:O48659) (Hyoscyamus niger)		67									-0.319729	-0.369896								1	0	0	0	0	1	Abiotic_Stress_ME00339	134.905	medium
250845_at	AT5G04600	RNA recognition motif (RRM)-containing protein, contains InterPro entry IPR000504: RNA-binding region RNP-1 (RNA recognition motif) (RRM)	nucleic acid binding, RNA binding	67									-0.319729	-0.369896								1	0	0	0	0	1	Abiotic_Stress_ME00339	1439.42	high
259029_at	AT3G09300	oxysterol-binding family protein, similar to SP:P22059 Oxysterol-binding protein 1 {Homo sapiens}; contains Pfam profile PF01237: Oxysterol-binding protein	oxysterol binding	923								2	-0.317068	-0.342532															1233.53	high
259030_at	AT3G09310	expressed protein	molecular function unknown	923									-0.317068	-0.342532															124.23	low
247569_at	AT5G61240	similar to leucine-rich repeat family protein [Arabidopsis thaliana] (TAIR:At1g13910.1); similar to Hcr2-0B [Lycopersicon esculentum] (GB:AAC78593.1); similar to putative leucine-rich repeat resistance protein [Solanum demissum] (GB:AAT38740.1); contains InterPro domain Leucine-rich repeat, typical subtype (InterPro:IPR003591); contains InterPro domain Leucine-rich repeat, plant specific (InterPr…	protein binding	550									-0.306516	-0.217017								1	1	0	0	0	2	Abiotic_Stress_ME00339, Biotic_Stress_ME00353	1179.91	high
247570_at	AT5G61250	glycosyl hydrolase family 79 N-terminal domain-containing protein, similar to beta-glucuronidase GI:8918740 from (Scutellaria baicalensis)	beta-glucuronidase activity	550									-0.306516	-0.217017								1	1	0	0	0	2	Abiotic_Stress_ME00339, Biotic_Stress_ME00353	289.803	medium
255537_at	AT4G01690	protoporphyrinogen oxidase (PPOX), identical to SP:P55826	protoporphyrinogen oxidase activity	126			1	1			1	5	-0.303756	-0.400978	1	0	0	0	0	1	Abiotic_Stress_ME00327_F12	4	4	0	1	0	9	Abiotic_Stress_ME00339, Abiotic_Stress_ME00338, Abiotic_Stress_ME00327, Abiotic_Stress_ME00329, Biotic_Stress_ME00342, Biotic_Stress_ME00353, Biotic_Stress_ME00354, Biotic_Stress_ME00332, Genotype_ME00374	2224.37	high
255595_at	AT4G01700	chitinase, putative, similar to peanut type II chitinase GI:1237025 from (Arachis hypogaea)	chitinase activity	126			1	1			1	3	-0.303756	-0.400978	1	0	0	0	0	1	Abiotic_Stress_ME00327_F12	4	4	0	1	0	9	Abiotic_Stress_ME00339, Abiotic_Stress_ME00338, Abiotic_Stress_ME00327, Abiotic_Stress_ME00329, Biotic_Stress_ME00342, Biotic_Stress_ME00353, Biotic_Stress_ME00354, Biotic_Stress_ME00332, Genotype_ME00374	728.237	high
267173_at	AT2G37560	origin recognition complex subunit 2 (ORC2), identical to origin recognition complex subunit 2 (ORC2) SP:Q38899 from (Arabidopsis thaliana)	DNA replication origin binding, protein binding	954									-0.30309	-0.437301								2	0	0	0	0	2	Abiotic_Stress_ME00339, Abiotic_Stress_ME00326	172.667	medium
267180_at	AT2G37570	expressed protein	molecular function unknown	954									-0.30309	-0.437301								2	0	0	0	0	2	Abiotic_Stress_ME00339, Abiotic_Stress_ME00326	834.146	high
260054_at	AT1G78130	transporter-related, low similarity to spinster type III (Drosophila melanogaster) GI:12003974; contains Pfam profile: PF00083 major facilitator superfamily protein	transporter activity, sugar porter activity, carbohydrate transporter activity	805							2		-0.302929	-0.293069								2	0	0	0	0	2	Abiotic_Stress_ME00325, Abiotic_Stress_ME00328	231.659	medium
260056_at	AT1G78140	methyltransferase-related, similar to Probable delta(24)-sterol C-methyltransferase (Swiss-Prot:O14321) (Schizosaccharomyces pombe); similar to C5-O-methyltransferase (GI:5921167) (Streptomyces avermitilis); similar to S-adenosyl-methionine-sterol-C- methyltransferase (GI:3560474) (Nicotiana tabacum)	S-adenosylmethionine-dependent methyltransferase activity	805									-0.302929	-0.293069								2	0	0	0	0	2	Abiotic_Stress_ME00325, Abiotic_Stress_ME00328	861.538	high
259745_at	AT1G71190	expressed protein		643									-0.296993	-0.298862								2	0	0	0	0	2	Abiotic_Stress_ME00325, Abiotic_Stress_ME00328	794.898	high
259748_at	AT1G71180	6-phosphogluconate dehydrogenase NAD-binding domain-containing protein, similar to SP:P23523 2-hydroxy-3-oxopropionate reductase (EC 1.1.1.60) (Tartronate semialdehyde reductase) {Escherichia coli}; contains Pfam profile PF03446: NAD binding domain of 6-phosphogluconate dehydrogenase	phosphogluconate dehydrogenase (decarboxylating) activity	643								2	-0.296993	-0.298862								2	0	0	0	0	2	Abiotic_Stress_ME00325, Abiotic_Stress_ME00328	270.853	medium
246504_at	AT5G16160	expressed protein	molecular function unknown	774									-0.295535	-0.298834								1	0	0	0	0	1	Abiotic_Stress_ME00339	43.4403	low
246508_at	AT5G16150	hexose transporter, putative, strong similarity to hexose transporter (Arabidopsis thaliana) GI:8347250; contains Pfam profile PF00083: major facilitator superfamily protein	sugar porter activity, carbohydrate transporter activity	774								2	-0.295535	-0.298834								1	0	0	0	0	1	Abiotic_Stress_ME00339	2699.71	high
246226_at	AT4G37200	thioredoxin family protein, contains Pfam profile: PF00085 Thioredoxin; identical to cDNA thioredoxin-like protein (hcf164 gene) GI;12049652	oxidoreductase activity, acting on sulfur group of donors, disulfide as acceptor, thiol-disulfide exchange intermediate activity	900									-0.294022	-0.361868								1	0	0	1	0	2	Abiotic_Stress_ME00325, Genotype_ME00374	1401.77	high
246278_at	AT4G37190	expressed protein		900						2			-0.294022	-0.361868								1	0	0	1	0	2	Abiotic_Stress_ME00325, Genotype_ME00374	244.854	medium
252422_at	AT3G47550	zinc finger (C3HC4-type RING finger) family protein, contains Pfam domain, PF00097: Zinc finger, C3HC4 type (RING finger)	protein binding, zinc ion binding	943						2			-0.290168	-0.351796	7	2	0	0	0	9	Abiotic_Stress_ME00325_F9, Abiotic_Stress_ME00325_F10, Abiotic_Stress_ME00325_F11, Abiotic_Stress_ME00325_F12, Abiotic_Stress_ME00327_F12, Abiotic_Stress_ME00328_F7, Abiotic_Stress_ME00328_F9, Biotic_Stress_ME00332_F6, Biotic_Stress_ME00332_F8	4	1	0	1	0	6	Abiotic_Stress_ME00339, Abiotic_Stress_ME00325, Abiotic_Stress_ME00327, Abiotic_Stress_ME00328, Biotic_Stress_ME00332, Genotype_ME00374	700.307	high
252433_at	AT3G47560	esterase/lipase/thioesterase family protein, low similarity to cinnamoyl ester hydrolase CinI (Butyrivibrio fibrisolvens) GI:1622732; contains Interpro entry IPR000379	catalytic activity	943									-0.290168	-0.351796	7	2	0	0	0	9	Abiotic_Stress_ME00325_F9, Abiotic_Stress_ME00325_F10, Abiotic_Stress_ME00325_F11, Abiotic_Stress_ME00325_F12, Abiotic_Stress_ME00327_F12, Abiotic_Stress_ME00328_F7, Abiotic_Stress_ME00328_F9, Biotic_Stress_ME00332_F6, Biotic_Stress_ME00332_F8	4	1	0	1	0	6	Abiotic_Stress_ME00339, Abiotic_Stress_ME00325, Abiotic_Stress_ME00327, Abiotic_Stress_ME00328, Biotic_Stress_ME00332, Genotype_ME00374	471.239	medium
245096_at	AT2G40880	cysteine protease inhibitor, putative / cystatin, putative (FL3-27), similar to PRLI-interacting factor M (Arabidopsis thaliana) GI:11139270, cysteine proteinase inhibitor (Brassica rapa) GI:762785; contains Pfam profile PF00031: Cystatin domain	cysteine protease inhibitor activity	447									-0.288592	-0.41611	1	0	0	0	0	1	Abiotic_Stress_ME00325_F12	2	0	0	0	0	2	Abiotic_Stress_ME00339, Abiotic_Stress_ME00325	1802.88	high
245101_at	AT2G40890	cytochrome P450 98A3, putative (CYP98A3), identical to Cytochrome P450 98A3 (SP:O22203) (Arabidopsis thaliana); similar to gi:17978651 from Pinus taeda	monooxygenase activity, p-coumarate 3-hydroxylase activity	447								2	-0.288592	-0.41611	1	0	0	0	0	1	Abiotic_Stress_ME00325_F12	2	0	0	0	0	2	Abiotic_Stress_ME00339, Abiotic_Stress_ME00325	1868.34	high
260125_at	AT1G36390	co-chaperone grpE family protein, similar to co-chaperone CGE1 precursor isoform b (Chlamydomonas reinhardtii) GI:15384279; contains Pfam profile PF01025: co-chaperone GrpE	adenyl-nucleotide exchange factor activity, protein homodimerization activity, chaperone binding	3									-0.287684	-0.276221	2	0	0	0	0	2	Abiotic_Stress_ME00327_F10, Abiotic_Stress_ME00327_F12	3	0	0	1	0	4	Abiotic_Stress_ME00339, Abiotic_Stress_ME00325, Abiotic_Stress_ME00327, Genotype_ME00374	588.126	high
260129_at	AT1G36380	expressed protein, similar to vanilloid receptor-like protein GB:AAD26363 from (Homo sapiens)	molecular function unknown	3									-0.287684	-0.276221	2	0	0	0	0	2	Abiotic_Stress_ME00327_F10, Abiotic_Stress_ME00327_F12	3	0	0	1	0	4	Abiotic_Stress_ME00339, Abiotic_Stress_ME00325, Abiotic_Stress_ME00327, Genotype_ME00374	581.06	high
254151_at	AT4G24390	F-box family protein (FBX14), similar to transport inhibitor response 1 protein GI:8777429 from (Arabidopsis thaliana)	ubiquitin-protein ligase activity	202				2		4		2	-0.285707	-0.168461	1	0	0	0	0	1	Abiotic_Stress_ME00328_F11	6	0	0	0	0	6	Abiotic_Stress_ME00325, Abiotic_Stress_ME00338, Abiotic_Stress_ME00327, Abiotic_Stress_ME00328, Abiotic_Stress_ME00329, Abiotic_Stress_ME00330	310.423	medium
254158_at	AT4G24380	expressed protein, contains Pfam profile: PF03959 domain of unknown function (DUF341)	molecular function unknown	202				2				2	-0.285707	-0.168461	1	0	0	0	0	1	Abiotic_Stress_ME00328_F11	6	0	0	0	0	6	Abiotic_Stress_ME00325, Abiotic_Stress_ME00338, Abiotic_Stress_ME00327, Abiotic_Stress_ME00328, Abiotic_Stress_ME00329, Abiotic_Stress_ME00330	866.747	high
265937_at	AT2G19610	zinc finger (C3HC4-type RING finger) family protein, contains a zinc finger, C3HC4 type (RING finger), signature, PROSITE:PS00518	protein binding, zinc ion binding	347									-0.277061	-0.353785								2	0	0	0	1	3	Abiotic_Stress_ME00339, Abiotic_Stress_ME00327, Hormone_Treatment_ME00352	50.4167	low
265938_at	AT2G19620	Ndr family protein, similar to SP:O23969 Pollen specific protein SF21 {Helianthus annuus}; contains Pfam profile PF03096: Ndr family	molecular function unknown	347									-0.277061	-0.353785								2	0	0	0	1	3	Abiotic_Stress_ME00339, Abiotic_Stress_ME00327, Hormone_Treatment_ME00352	429.509	medium
261881_at	AT1G80760	major intrinsic family protein / MIP family protein, contains Pfam profile: MIP PF00230	water channel activity	1047									-0.276874	-0.421147	0	0	0	0	1	1	Hormone_Treatment_ME00356_F1	4	0	0	0	1	5	Abiotic_Stress_ME00339, Abiotic_Stress_ME00325, Abiotic_Stress_ME00327, Abiotic_Stress_ME00329, Hormone_Treatment_ME00356	223.807	medium
261911_at	AT1G80750	60S ribosomal protein L7 (RPL7A), similar to ribosomal protein L7 GB:AAA03081 GI:307388 from (Homo sapiens)	structural constituent of ribosome, transcription regulator activity	1047									-0.276874	-0.421147	0	0	0	0	1	1	Hormone_Treatment_ME00356_F1	4	0	0	0	1	5	Abiotic_Stress_ME00339, Abiotic_Stress_ME00325, Abiotic_Stress_ME00327, Abiotic_Stress_ME00329, Hormone_Treatment_ME00356	1031.5	high
246036_at	AT5G08370	alpha-galactosidase, putative / melibiase, putative / alpha-D-galactoside galactohydrolase, putative, similar to alpha-galactosidase SP:Q42656 from (Coffea arabica)	hydrolase activity, hydrolyzing O-glycosyl compounds, alpha-galactosidase activity	167									-0.272096	-0.430811								2	2	0	1	0	5	Abiotic_Stress_ME00339, Abiotic_Stress_ME00325, Biotic_Stress_ME00342, Biotic_Stress_ME00332, Genotype_ME00374	446.904	medium
246054_at	AT5G08360	expressed protein	molecular function unknown	167									-0.272096	-0.430811								2	2	0	1	0	5	Abiotic_Stress_ME00339, Abiotic_Stress_ME00325, Biotic_Stress_ME00342, Biotic_Stress_ME00332, Genotype_ME00374	98.8232	low
251364_at	AT3G61300	C2 domain-containing protein, anthranilate phosphoribosyltransferase (fragment) - Pisum sativum, PIR:T06460	molecular function unknown	918									-0.266974	-0.378871								4	0	0	0	0	4	Abiotic_Stress_ME00339, Abiotic_Stress_ME00325, Abiotic_Stress_ME00327, Abiotic_Stress_ME00328	45.5206	low
251365_at	AT3G61310	DNA-binding family protein, contains a AT hook motif (DNA binding motifs with a preference for A/T rich regions), Pfam:PF02178	DNA binding	918									-0.266974	-0.378871								4	0	0	0	0	4	Abiotic_Stress_ME00339, Abiotic_Stress_ME00325, Abiotic_Stress_ME00327, Abiotic_Stress_ME00328	640.75	high
264178_at	AT1G02170	Metacaspase AtMCP1b. Arginine/lysine-specific cysteine protease activity. Induces apoptosis in yeast. Contains Pfam profile PF00656: ICE-like protease (caspase) p20 domain	cysteine-type endopeptidase activity, caspase activity	138		1		1		1		1	-0.264172	-0.339088	1	0	0	0	0	1	Abiotic_Stress_ME00329_F10	2	2	0	0	0	4	Abiotic_Stress_ME00327, Abiotic_Stress_ME00329, Biotic_Stress_ME00342, Biotic_Stress_ME00353	793.248	high
264179_at	AT1G02180	ferredoxin-related, similar to Ferredoxin. (SP:O78510) (Cryptomonas phi) {Guillardia theta}	molecular function unknown	138		1		1		1		1	-0.264172	-0.339088	1	0	0	0	0	1	Abiotic_Stress_ME00329_F10	2	2	0	0	0	4	Abiotic_Stress_ME00327, Abiotic_Stress_ME00329, Biotic_Stress_ME00342, Biotic_Stress_ME00353	242.329	medium
258917_at	AT3G10630	glycosyl transferase family 1 protein, contains Pfam glycosyl transferase, group 1 family protein domain PF00534; C-terminal portion similar to mannosyltransferase GB:BAA28328 (Escherichia coli)	transferase activity, transferring glycosyl groups	1024									-0.262721	-0.260229															223.372	medium
258924_at	AT3G10620	diadenosine 5',5'''-P1,P4-tetraphosphate hydrolase, putative, similar to diadenosine 5',5'''-P1,P4-tetraphosphate hydrolase from (Lupinus angustifolius) GI:1888557, (Hordeum vulgare subsp. vulgare) GI:2564253; contains Pfam profile PF00293: NUDIX domain	bis(5'-nucleosyl)-tetraphosphatase (asymmetrical) activity	1024						2			-0.262721	-0.260229															530.188	high
266781_at	AT2G28940	protein kinase family protein, contains protein kinase domain, Pfam:PF00069	protein kinase activity, protein serine/threonine kinase activity, protein-tyrosine kinase activity, ATP binding, kinase activity	816									-0.257537	-0.250972	1	0	0	0	0	1	Abiotic_Stress_ME00325_F12	4	2	0	1	0	7	Abiotic_Stress_ME00339, Abiotic_Stress_ME00325, Abiotic_Stress_ME00327, Abiotic_Stress_ME00329, Biotic_Stress_ME00342, Biotic_Stress_ME00332, Genotype_ME00374	203.944	medium
266803_at	AT2G28930	protein kinase (APK1b), identical to protein kinase APK1B (Arabidopsis thaliana) SWISS-PROT:P46573	protein kinase activity, protein serine/threonine kinase activity, protein-tyrosine kinase activity, ATP binding, kinase activity	816								2	-0.257537	-0.250972	1	0	0	0	0	1	Abiotic_Stress_ME00325_F12	4	2	0	1	0	7	Abiotic_Stress_ME00339, Abiotic_Stress_ME00325, Abiotic_Stress_ME00327, Abiotic_Stress_ME00329, Biotic_Stress_ME00342, Biotic_Stress_ME00332, Genotype_ME00374	668.101	high
256451_s_at	AT1G75170	SEC14 cytosolic factor family protein / phosphoglyceride transfer family protein, similar to polyphosphoinositide binding protein Ssh1p (GI:2739044) {Glycine max}; similar to SEC14 cytosolic factor (Phosphatidylinositol/phosphatidylcholine transfer protein) (PI/PCTP) (SP:P24859) (Kluyveromyces lactis) and to SEC14 cytosolic factor (SP:P53989) (Candida glabrata)	transporter activity	437				1				1	-0.256133	-0.286063	2	1	0	0	0	3	Abiotic_Stress_ME00327_F8, Abiotic_Stress_ME00329_F8, Biotic_Stress_ME00342_F1	5	3	0	0	0	8	Abiotic_Stress_ME00339, Abiotic_Stress_ME00325, Abiotic_Stress_ME00327, Abiotic_Stress_ME00328, Abiotic_Stress_ME00329, Biotic_Stress_ME00342, Biotic_Stress_ME00353, Biotic_Stress_ME00332	403.363	medium
256456_at	AT1G75180	expressed protein	molecular function unknown	437				1				1	-0.256133	-0.286063	2	1	0	0	0	3	Abiotic_Stress_ME00327_F8, Abiotic_Stress_ME00329_F8, Biotic_Stress_ME00342_F1	5	3	0	0	0	8	Abiotic_Stress_ME00339, Abiotic_Stress_ME00325, Abiotic_Stress_ME00327, Abiotic_Stress_ME00328, Abiotic_Stress_ME00329, Biotic_Stress_ME00342, Biotic_Stress_ME00353, Biotic_Stress_ME00332	571.525	high
264501_at	AT1G09390	GDSL-motif lipase/hydrolase family protein, Similar to early nodulin ENOD8 (Medicago sativa) GI:304037, lanatoside 15'-O-acetylesterase (Digitalis lanata) GI:3688284, elicitor-induced glycoprotein iEP4 (Daucus carota) GI:1911765; contains InterPro Entry IPR001087 Lipolytic enzyme, G-D-S-L family	hydrolase activity, acting on ester bonds, carboxylic ester hydrolase activity	58								4	-0.254742	-0.312483								2	0	0	0	0	2	Abiotic_Stress_ME00339, Abiotic_Stress_ME00327	299.94	medium
264502_at	AT1G09400	12-oxophytodienoate reductase, putative, similar to OPR1 (GI:3882355) and OPR2 (GI:3882356)	12-oxophytodienoate reductase activity	58									-0.254742	-0.312483								2	0	0	0	0	2	Abiotic_Stress_ME00339, Abiotic_Stress_ME00327	23.8706	low
255676_at	AT4G00490	beta-amylase, putative / 1,4-alpha-D-glucan maltohydrolase, putative, similar to beta-amylase from SP:O64407 (Vigna unguiculata); contains Pfam profile PF01373: Glycosyl hydrolase family 14	beta-amylase activity	539								2	-0.253205	-0.429729	1	0	0	0	0	1	Abiotic_Stress_ME00327_F12	3	3	0	0	0	6	Abiotic_Stress_ME00339, Abiotic_Stress_ME00327, Abiotic_Stress_ME00329, Biotic_Stress_ME00342, Biotic_Stress_ME00353, Biotic_Stress_ME00332	791.805	high
255677_at	AT4G00500	lipase class 3 family protein / calmodulin-binding heat-shock protein-related	triacylglycerol lipase activity, calmodulin binding	539								2	-0.253205	-0.429729	1	0	0	0	0	1	Abiotic_Stress_ME00327_F12	3	3	0	0	0	6	Abiotic_Stress_ME00339, Abiotic_Stress_ME00327, Abiotic_Stress_ME00329, Biotic_Stress_ME00342, Biotic_Stress_ME00353, Biotic_Stress_ME00332	321.277	medium
260468_at	AT1G11100	SNF2 domain-containing protein / helicase domain-containing protein / zinc finger protein-related, similar to RUSH-1alpha (Oryctolagus cuniculus) GI:1655930; contains Pfam profiles PF00271: Helicase conserved C-terminal domain, PF00176: SNF2 family N-terminal domain	nucleic acid binding, DNA binding, helicase activity, protein binding, ATP binding, ATP-dependent helicase activity, zinc ion binding	98									-0.253024	-0.40667								1	1	0	0	0	2	Abiotic_Stress_ME00339, Biotic_Stress_ME00332	169.754	medium
260474_at	AT1G11090	hydrolase, alpha/beta fold family protein, similar to monoglyceride lipase from (Homo sapiens) GI:14594904, (Mus musculus) GI:2632162; contains Pfam profile PF00561: hydrolase, alpha/beta fold family	catalytic activity, hydrolase activity	98									-0.253024	-0.40667								1	1	0	0	0	2	Abiotic_Stress_ME00339, Biotic_Stress_ME00332	308.667	medium
265799_at	AT2G35680	dual specificity protein phosphatase family protein, contains Pfam profile: PF00782 dual specificity phosphatase, catalytic domain	phosphoprotein phosphatase activity, protein tyrosine/serine/threonine phosphatase activity	961									-0.251826	-0.284348								1	0	0	0	0	1	Abiotic_Stress_ME00327	1411.9	high
265801_at	AT2G35670	transcription factor, putative / fertilization-independent seed 2 protein (FIS2), identical to GB:AF096095	transcription factor activity	961									-0.251826	-0.284348								1	0	0	0	0	1	Abiotic_Stress_ME00327	39.7702	low
263782_at	AT2G46380	similar to expressed protein [Arabidopsis thaliana] (TAIR:At3g61670.1); similar to extra-large G-protein-like [Oryza sativa (japonica cultivar-group)] (GB:BAD45831.1)		15									-0.250742	-0.141584								1	0	0	0	0	1	Abiotic_Stress_ME00339	149.643	medium
263785_at	AT2G46390	expressed protein	molecular function unknown	15								2	-0.250742	-0.141584								1	0	0	0	0	1	Abiotic_Stress_ME00339	1427.95	high
247814_at	AT5G58310	hydrolase, alpha/beta fold family protein, low similarity to SP:Q40708 PIR7A protein {Oryza sativa}, polyneuridine aldehyde esterase (Rauvolfia serpentina) GI:6651393, ethylene-induced esterase (Citrus sinensis) GI:14279437; contains Pfam profile PF00561: hydrolase, alpha/beta fold family	catalytic activity, hydrolase activity	9									-0.249566	-0.521619								4	3	0	1	1	9	Abiotic_Stress_ME00339, Abiotic_Stress_ME00325, Abiotic_Stress_ME00327, Abiotic_Stress_ME00328, Biotic_Stress_ME00342, Biotic_Stress_ME00353, Biotic_Stress_ME00332, Genotype_ME00374, Hormone_Treatment_ME00356	251.45	medium
247856_at	AT5G58300	leucine-rich repeat transmembrane protein kinase, putative	protein serine/threonine kinase activity, ATP binding, kinase activity	9									-0.249566	-0.521619								4	3	0	1	1	9	Abiotic_Stress_ME00339, Abiotic_Stress_ME00325, Abiotic_Stress_ME00327, Abiotic_Stress_ME00328, Biotic_Stress_ME00342, Biotic_Stress_ME00353, Biotic_Stress_ME00332, Genotype_ME00374, Hormone_Treatment_ME00356	336.157	medium
259968_at	AT1G76530	auxin efflux carrier family protein, contains auxin efflux carrier domain, Pfam:PF03547	auxin:hydrogen symporter activity	616									-0.245611	-0.414884	2	0	0	0	0	2	Abiotic_Stress_ME00339_F14, Abiotic_Stress_ME00327_F9	5	0	0	1	0	6	Abiotic_Stress_ME00339, Abiotic_Stress_ME00327, Abiotic_Stress_ME00328, Abiotic_Stress_ME00329, Abiotic_Stress_ME00326, Genotype_ME00374	84.6278	low
259978_at	AT1G76540	cell division control protein, putative, similar to SWISS-PROT:Q38775, cell division control protein 2 homolog D (Antirrhinum majus); contains protein kinase domain, Pfam:PF00069	cyclin-dependent protein kinase activity, protein binding, kinase activity	616									-0.245611	-0.414884	2	0	0	0	0	2	Abiotic_Stress_ME00339_F14, Abiotic_Stress_ME00327_F9	5	0	0	1	0	6	Abiotic_Stress_ME00339, Abiotic_Stress_ME00327, Abiotic_Stress_ME00328, Abiotic_Stress_ME00329, Abiotic_Stress_ME00326, Genotype_ME00374	341.201	medium
251500_at	AT3G59110	protein kinase family protein, contains protein kinase domain, Pfam:PF00069	protein kinase activity, protein serine/threonine kinase activity, protein-tyrosine kinase activity, ATP binding, kinase activity	451						2	2	8	-0.244999	-0.2699								1	0	0	0	0	1	Abiotic_Stress_ME00329	416.564	medium
251501_at	AT3G59120	DC1 domain-containing protein, contains Pfam profile PF03107: DC1 domain	molecular function unknown	451									-0.244999	-0.2699								1	0	0	0	0	1	Abiotic_Stress_ME00329	64.9762	low
267346_at	AT2G39940	coronatine-insensitive 1 / COI1 (FBL2), E3 ubiquitin ligase SCF complex F-box subunit; identical to LRR-containing F-box protein GI:3158394 from (Arabidopsis thaliana)	ubiquitin-protein ligase activity	435									-0.243966	-0.343676								1	1	0	0	0	2	Abiotic_Stress_ME00325, Biotic_Stress_ME00332	543.157	high
267356_at	AT2G39930	isoamylase, putative / starch debranching enzyme, putative, similar to isoamylase from (Solanum tuberosum) GI:27728145, (Triticum aestivum) GI:17932898, (Hordeum vulgare) GI:21314275, (Oryza sativa) GI:3252794; contains Pfam profiles PF00128: Alpha amylase catalytic domain, PF02922: Isoamylase N-terminal domain.Mutants have reduced starch content and abnormally structured amylopectins and phytogl…	alpha-amylase activity, isoamylase activity	435									-0.243966	-0.343676								1	1	0	0	0	2	Abiotic_Stress_ME00325, Biotic_Stress_ME00332	690.496	high
263255_at	AT1G10490	expressed protein, contains Pfam profile PF05127: Putative ATPase (DUF699)		667									-0.243371	-0.32173								2	0	0	0	0	2	Abiotic_Stress_ME00339, Abiotic_Stress_ME00327	345.305	medium
263256_at	AT1G10500	Involved in chloroplast Fe-S cluster assembly. Located in the chloroplast stroma. Expressed preferentially in green tissues.	structural molecule activity	667									-0.243371	-0.32173								2	0	0	0	0	2	Abiotic_Stress_ME00339, Abiotic_Stress_ME00327	1408.8	high
246412_at	AT5G17530	phosphoglucosamine mutase family protein, low similarity to phosphoglucomutase/phosphomannomutase (Sphingomonas paucimobilis) GI:6103619; contains InterPro accession IPR006352: Phosphoglucosamine mutase	intramolecular transferase activity, phosphotransferases	20								2	-0.240571	-0.340682								2	0	0	0	0	2	Abiotic_Stress_ME00339, Abiotic_Stress_ME00327	460.364	medium
246437_at	AT5G17540	transferase family protein, similar to hypersensitivity-related gene product HSR201 - Nicotiana tabacum, EMBL:X95343; contains Pfam transferase family domain PF00248	molecular function unknown	20									-0.240571	-0.340682								2	0	0	0	0	2	Abiotic_Stress_ME00339, Abiotic_Stress_ME00327	29.8037	low
253941_at	AT4G26980	expressed protein	molecular function unknown	879									-0.235656	-0.189757								2	1	0	0	0	3	Abiotic_Stress_ME00327, Abiotic_Stress_ME00329, Biotic_Stress_ME00342	217.673	medium
253954_at	AT4G26970	aconitate hydratase, cytoplasmic, putative / citrate hydro-lyase/aconitase, putative, strong similarity to SP:P49608 Aconitate hydratase, cytoplasmic (EC 4.2.1.3) (Citrate hydro-lyase) (Aconitase) {Cucurbita maxima}; contains Pfam profiles PF00330: Aconitase family (aconitate hydratase), PF00694: Aconitase C-terminal domain	RNA binding, aconitate hydratase activity, iron ion binding, lyase activity, hydro-lyase activity	879								2	-0.235656	-0.189757								2	1	0	0	0	3	Abiotic_Stress_ME00327, Abiotic_Stress_ME00329, Biotic_Stress_ME00342	3408.76	high
256069_at	AT1G13740	expressed protein	molecular function unknown	994									-0.234352	-0.264609	5	0	0	0	0	5	Abiotic_Stress_ME00339_F9, Abiotic_Stress_ME00327_F9, Abiotic_Stress_ME00328_F5, Abiotic_Stress_ME00328_F7, Abiotic_Stress_ME00328_F9	7	3	0	0	0	10	Abiotic_Stress_ME00339, Abiotic_Stress_ME00325, Abiotic_Stress_ME00338, Abiotic_Stress_ME00327, Abiotic_Stress_ME00328, Abiotic_Stress_ME00329, Abiotic_Stress_ME00326, Biotic_Stress_ME00342, Biotic_Stress_ME00353, Biotic_Stress_ME00332	401.046	medium
256100_at	AT1G13750	calcineurin-like phosphoesterase family protein, contains Pfam profile: PF00149 calcineurin-like phosphoesterase	protein serine/threonine phosphatase activity, hydrolase activity	994									-0.234352	-0.264609	5	0	0	0	0	5	Abiotic_Stress_ME00339_F9, Abiotic_Stress_ME00327_F9, Abiotic_Stress_ME00328_F5, Abiotic_Stress_ME00328_F7, Abiotic_Stress_ME00328_F9	7	3	0	0	0	10	Abiotic_Stress_ME00339, Abiotic_Stress_ME00325, Abiotic_Stress_ME00338, Abiotic_Stress_ME00327, Abiotic_Stress_ME00328, Abiotic_Stress_ME00329, Abiotic_Stress_ME00326, Biotic_Stress_ME00342, Biotic_Stress_ME00353, Biotic_Stress_ME00332	482	high
247367_at	AT5G63290	coproporphyrinogen oxidase-related, low similarity to coproporphyrinogen III oxidase from Geobacillus stearothermophilus (GI:2104798); contains Pfam profile PF04055: radical SAM domain protein	catalytic activity, coproporphyrinogen oxidase activity, iron ion binding, oxidoreductase activity	846									-0.232161	-0.40083								2	0	0	0	0	2	Abiotic_Stress_ME00339, Abiotic_Stress_ME00328	111.206	low
247372_at	AT5G63280	zinc finger (C2H2 type) family protein, contains Pfam domain, PF00096: Zinc finger, C2H2 type	nucleic acid binding, zinc ion binding	846									-0.232161	-0.40083								2	0	0	0	0	2	Abiotic_Stress_ME00339, Abiotic_Stress_ME00328	288.234	medium
252091_at	AT3G51390	zinc finger (DHHC type) family protein, contains Pfam profile PF01529: DHHC zinc finger domain	zinc ion binding	476									-0.232101	-0.321551								1	0	0	0	0	1	Abiotic_Stress_ME00339	638.419	high
252118_at	AT3G51400	expressed protein, contains Pfam profile PF03087: Arabidopsis protein of unknown function	molecular function unknown	476									-0.232101	-0.321551								1	0	0	0	0	1	Abiotic_Stress_ME00339	128.128	medium
258396_at	AT3G15460	brix domain-containing protein, contains Pfam domain, PF04427: Brix domain	molecular function unknown	897			1	1			1	1	-0.2312	-0.239044	4	0	0	0	0	4	Abiotic_Stress_ME00327_F9, Abiotic_Stress_ME00328_F9, Abiotic_Stress_ME00328_F11, Abiotic_Stress_ME00329_F8	6	0	0	1	0	7	Abiotic_Stress_ME00339, Abiotic_Stress_ME00325, Abiotic_Stress_ME00327, Abiotic_Stress_ME00328, Abiotic_Stress_ME00329, Abiotic_Stress_ME00330, Genotype_ME00374	404.578	medium
258402_at	AT3G15450	expressed protein, similar to auxin down-regulated protein ARG10 (Vigna radiata) GI:2970051, wali7 (aluminum-induced protein) (Triticum aestivum) GI:451193	molecular function unknown	897			1	1			1	1	-0.2312	-0.239044	4	0	0	0	0	4	Abiotic_Stress_ME00327_F9, Abiotic_Stress_ME00328_F9, Abiotic_Stress_ME00328_F11, Abiotic_Stress_ME00329_F8	6	0	0	1	0	7	Abiotic_Stress_ME00339, Abiotic_Stress_ME00325, Abiotic_Stress_ME00327, Abiotic_Stress_ME00328, Abiotic_Stress_ME00329, Abiotic_Stress_ME00330, Genotype_ME00374	5435.49	high
266576_at	AT2G23940	expressed protein, contains 2 transmembrane domains; contains Pfam profile PF05620: Protein of unknown function (DUF788)		881									-0.229297	-0.370166								1	0	0	0	0	1	Abiotic_Stress_ME00328	1122.02	high
266577_at	AT2G23945	chloroplast nucleoid DNA-binding protein-related, contains weak similarity to GP:2541876:dbj:BAA22813.1::D26015 CND41, chloroplast nucleoid DNA binding protein {Nicotiana tabacum}	pepsin A activity	881									-0.229297	-0.370166								1	0	0	0	0	1	Abiotic_Stress_ME00328	62.2369	low
266284_at	AT2G29190	pumilio/Puf RNA-binding domain-containing protein	RNA binding	527								2	-0.227789	-0.38314								2	1	0	0	0	3	Abiotic_Stress_ME00327, Abiotic_Stress_ME00328, Biotic_Stress_ME00332	258.532	medium
266285_at	AT2G29180	expressed protein	molecular function unknown	527									-0.227789	-0.38314								2	1	0	0	0	3	Abiotic_Stress_ME00327, Abiotic_Stress_ME00328, Biotic_Stress_ME00332	756.829	high
248669_at	AT5G48730	pentatricopeptide (PPR) repeat-containing protein, contains Pfam profile PF01535: PPR repeat	molecular function unknown	922								2	-0.223849	-0.293697								1	1	0	0	0	2	Abiotic_Stress_ME00325, Biotic_Stress_ME00332	384.376	medium
248670_at	AT5G48740	leucine-rich repeat family protein / protein kinase family protein, contains Pfam domains PF00560: Leucine Rich Repeat and PF00069: Protein kinase domain	kinase activity	922									-0.223849	-0.293697								1	1	0	0	0	2	Abiotic_Stress_ME00325, Biotic_Stress_ME00332	53.8948	low
267063_at	AT2G41120	expressed protein		168									-0.222315	-0.316391								3	2	0	0	0	5	Abiotic_Stress_ME00325, Abiotic_Stress_ME00329, Abiotic_Stress_ME00330, Biotic_Stress_ME00353, Biotic_Stress_ME00332	401.303	medium
267064_at	AT2G41110	calmodulin-2/3/5 (CAM2) (CAL1), almost identical to Calmodulin-2/3/5 SP:P25069 from (Arabidopsis thaliana)	calcium ion binding	168						2			-0.222315	-0.316391								3	2	0	0	0	5	Abiotic_Stress_ME00325, Abiotic_Stress_ME00329, Abiotic_Stress_ME00330, Biotic_Stress_ME00353, Biotic_Stress_ME00332	1159.88	high
252953_at	AT4G38570	CDP-diacylglycerol--inositol 3-phosphatidyltransferase, putative / phosphatidylinositol synthase, putative, similar to phosphatidylinositol synthase (PIS1) - Arabidopsis thaliana, PID:e1313354 (gi:3367632)		207									-0.221895	-0.547792								2	2	0	0	0	4	Abiotic_Stress_ME00327, Abiotic_Stress_ME00329, Biotic_Stress_ME00353, Biotic_Stress_ME00332	550.738	high
252977_at	AT4G38560	expressed protein	molecular function unknown	207									-0.221895	-0.547792								2	2	0	0	0	4	Abiotic_Stress_ME00327, Abiotic_Stress_ME00329, Biotic_Stress_ME00353, Biotic_Stress_ME00332	63.7794	low
245893_at	AT5G09270	expressed protein	molecular function unknown	412									-0.219943	-0.285859								1	0	0	0	0	1	Abiotic_Stress_ME00339	417.231	medium
245931_at	AT5G09280	pectate lyase family protein, similar to major pollen allergen Cup a 1 SP:Q9SCG9 from (Cupressus arizonica)	lyase activity, pectate lyase activity	412									-0.219943	-0.285859								1	0	0	0	0	1	Abiotic_Stress_ME00339	44.2279	low
248753_at	AT5G47630	acyl carrier family protein / ACP family protein, similar to acyl carrier protein, mitochondrial precursor (ACP) (NADH-ubiquinone oxidoreductase 9.6 kDa subunit) from {Arabidopsis thaliana} SP:P53665, {Neurospora crassa} SP:P11943; contains Pfam profile PF00550: Phosphopantetheine attachment site	acyl carrier activity, cofactor binding	364							2		-0.218537	-0.285942								3	1	0	1	0	5	Abiotic_Stress_ME00339, Abiotic_Stress_ME00327, Abiotic_Stress_ME00328, Biotic_Stress_ME00332, Genotype_GSE2473	201.008	medium
248761_at	AT5G47635	expressed protein	molecular function unknown	364									-0.218537	-0.285942								3	1	0	1	0	5	Abiotic_Stress_ME00339, Abiotic_Stress_ME00327, Abiotic_Stress_ME00328, Biotic_Stress_ME00332, Genotype_GSE2473	109.606	low
261611_at	AT1G49730	protein kinase family protein, contains Pfam PF00069: Protein kinase domain; similar to AtPK2324 (GI:1785621) (Arabidopsis thaliana); similar to receptor-like protein kinase (GI:1644291) (Catharanthus roseus); similar to somatic embryogenesis receptor-like kinase (GI:2224911) (Daucus carota)	kinase activity	490								4	-0.217141	-0.389166	4	0	0	0	0	4	Abiotic_Stress_ME00339_F2, Abiotic_Stress_ME00325_F11, Abiotic_Stress_ME00325_F12, Abiotic_Stress_ME00327_F11	4	0	0	0	1	5	Abiotic_Stress_ME00339, Abiotic_Stress_ME00325, Abiotic_Stress_ME00327, Abiotic_Stress_ME00329, Hormone_Treatment_ME00333	173.633	medium
261613_at	AT1G49720	ABA-responsive element-binding protein / abscisic acid responsive elements-binding factor (ABRE), identical to abscisic acid responsive elements-binding factor GB:AAF27179 GI:6739274 from (Arabidopsis thaliana); identical to cDNA abscisic acid responsive elements-binding factor (ABRE) mRNA, complete cds GI:6739273	DNA binding, transcription factor activity, protein binding, transcriptional activator activity	490									-0.217141	-0.389166	4	0	0	0	0	4	Abiotic_Stress_ME00339_F2, Abiotic_Stress_ME00325_F11, Abiotic_Stress_ME00325_F12, Abiotic_Stress_ME00327_F11	4	0	0	0	1	5	Abiotic_Stress_ME00339, Abiotic_Stress_ME00325, Abiotic_Stress_ME00327, Abiotic_Stress_ME00329, Hormone_Treatment_ME00333	368.399	medium
245229_at	AT4G25620	hydroxyproline-rich glycoprotein family protein, contains proline-rich extensin domains, INTERPRO:IPR002965; Common family member At5g52430 (Arabidopsis thaliana);	molecular function unknown	958									-0.217132	-0.219173								1	0	0	0	0	1	Abiotic_Stress_ME00325	674.209	high
245230_at	AT4G25610	zinc finger (C2H2 type) family protein, contains Pfam profile: PF00096 zinc finger, C2H2 type	nucleic acid binding, zinc ion binding	958									-0.217132	-0.219173								1	0	0	0	0	1	Abiotic_Stress_ME00325	96.3953	low
264940_at	AT1G60470	galactinol synthase, putative, similar to galactinol synthase GI:5608497 from (Ajuga reptans)	transferase activity, transferring glycosyl groups, transferase activity, transferring hexosyl groups	925									-0.21505	-0.242035								4	0	0	0	0	4	Abiotic_Stress_ME00339, Abiotic_Stress_ME00325, Abiotic_Stress_ME00327, Abiotic_Stress_ME00328	235.108	medium
264964_at	AT1G60460	expressed protein	molecular function unknown	925									-0.21505	-0.242035								4	0	0	0	0	4	Abiotic_Stress_ME00339, Abiotic_Stress_ME00325, Abiotic_Stress_ME00327, Abiotic_Stress_ME00328	61.6167	low
258538_at	AT3G06950	tRNA pseudouridine synthase family protein, similar to SP:P07649 tRNA pseudouridine synthase A (EC 4.2.1.70) (Uracil hydrolyase) {Escherichia coli}; contains Pfam profile PF01416: tRNA pseudouridine synthase	pseudouridylate synthase activity, tRNA-pseudouridine synthase activity	83									-0.21188	-0.220157															739.686	high
258553_at	AT3G06960	expressed protein	molecular function unknown	83									-0.21188	-0.220157															407.932	medium
251689_at	AT3G56500	serine-rich protein-related, contains some similarity to serine-rich proteins	molecular function unknown	663									-0.21123	-0.152404	1	0	0	0	0	1	Abiotic_Stress_ME00339_F15	1	1	0	0	0	2	Abiotic_Stress_ME00339, Biotic_Stress_ME00342	66.8902	low
251690_at	AT3G56510	TBP-binding protein, putative, similar to TBP-binding protein ABT1 GI:6518527 from (Mus musculus)	TATA-binding protein binding	663									-0.21123	-0.152404	1	0	0	0	0	1	Abiotic_Stress_ME00339_F15	1	1	0	0	0	2	Abiotic_Stress_ME00339, Biotic_Stress_ME00342	357.453	medium
246202_at	AT4G37040	metallopeptidase M24 family protein, similar to SP:O33343 Methionine aminopeptidase (EC 3.4.11.18) (Peptidase M) {Mycobacterium tuberculosis}; contains Pfam profile PF00557: metallopeptidase family M24	methionyl aminopeptidase activity, metalloexopeptidase activity	863									-0.209847	-0.472062								3	0	0	1	0	4	Abiotic_Stress_ME00339, Abiotic_Stress_ME00327, Abiotic_Stress_ME00328, Genotype_GSE2473	1058.16	high
246241_at	AT4G37050	patatin, putative, similar to patatin-like latex allergen (Hevea brasiliensis)(PMID:10589016); contains patatin domain PF01734	nutrient reservoir activity	863									-0.209847	-0.472062								3	0	0	1	0	4	Abiotic_Stress_ME00339, Abiotic_Stress_ME00327, Abiotic_Stress_ME00328, Genotype_GSE2473	122.139	low
254999_at	AT4G09830	expressed protein	molecular function unknown	272									-0.206945	-0.233382								1	0	0	0	0	1	Abiotic_Stress_ME00339	1176.87	high
255057_at	AT4G09840	expressed protein	molecular function unknown	272									-0.206945	-0.233382								1	0	0	0	0	1	Abiotic_Stress_ME00339	83.8668	low
248037_at	AT5G55930	oligopeptide transporter OPT family protein, similar to SP:P40900 Sexual differentiation process protein isp4 {Schizosaccharomyces pombe}, oligopeptide transporter Opt1p (Candida albicans) GI:2367386; contains Pfam profile PF03169: OPT oligopeptide transporter protein	oligopeptide transporter activity	622							2		-0.203381	-0.625146								2	2	0	0	0	4	Abiotic_Stress_ME00339, Abiotic_Stress_ME00327, Biotic_Stress_ME00353, Biotic_Stress_ME00332	666.62	high
248041_at	AT5G55940	expressed protein, contains Pfam PF03665: Uncharacterised protein family (UPF0172)	molecular function unknown	622									-0.203381	-0.625146								2	2	0	0	0	4	Abiotic_Stress_ME00339, Abiotic_Stress_ME00327, Biotic_Stress_ME00353, Biotic_Stress_ME00332	1036.34	high
263155_at	AT1G54140	transcription initiation factor IID (TFIID) 31 kDa subunit (TAFII-31) family protein, contains Pfam profile: PF02291 transcription initiation factor IID, 31kD subunit	DNA binding, transcription initiation factor activity	537									-0.203324	-0.461142								1	0	0	0	0	1	Abiotic_Stress_ME00327	328.653	medium
263159_at	AT1G54130	RelA/SpoT protein, putative (RSH3), identical to RSH3 (RelA/SpoT homolog) GI:7141308 from (Arabidopsis thaliana); contains Pfam profiles PF01966: HD domain, PF04607: Region found in RelA / SpoT proteins	catalytic activity	537					4	2	2	4	-0.203324	-0.461142								1	0	0	0	0	1	Abiotic_Stress_ME00327	1477.15	high
261485_at	AT1G14360	UDP-galactose/UDP-glucose transporter, putative, very similar to UDP-galactose/UDP-glucose transporter (GI:22651763) {Arabidopsis thaliana}	pyrimidine nucleotide sugar transporter activity	23				1				1	-0.202323	-0.0849619	3	1	0	0	0	4	Abiotic_Stress_ME00339_F8, Abiotic_Stress_ME00339_F9, Abiotic_Stress_ME00339_F13, Biotic_Stress_ME00342_F3	4	3	0	0	0	7	Abiotic_Stress_ME00339, Abiotic_Stress_ME00325, Abiotic_Stress_ME00327, Abiotic_Stress_ME00329, Biotic_Stress_ME00342, Biotic_Stress_ME00353, Biotic_Stress_ME00354	938.415	high
261491_at	AT1G14350	myb family transcription factor (MYB124), contains PFAM profile: PF00249 myb-like DNA binding domain	DNA binding, transcription factor activity	23				1				1	-0.202323	-0.0849619	3	1	0	0	0	4	Abiotic_Stress_ME00339_F8, Abiotic_Stress_ME00339_F9, Abiotic_Stress_ME00339_F13, Biotic_Stress_ME00342_F3	4	3	0	0	0	7	Abiotic_Stress_ME00339, Abiotic_Stress_ME00325, Abiotic_Stress_ME00327, Abiotic_Stress_ME00329, Biotic_Stress_ME00342, Biotic_Stress_ME00353, Biotic_Stress_ME00354	202.377	medium
251790_at	AT3G55470	C2 domain-containing protein, similar to phloem protein GI:4164539 from (Cucurbita maxima)	molecular function unknown	738									-0.200807	-0.0924866								3	3	0	1	0	7	Abiotic_Stress_ME00325, Abiotic_Stress_ME00327, Abiotic_Stress_ME00329, Biotic_Stress_ME00342, Biotic_Stress_ME00353, Biotic_Stress_ME00332, Genotype_ME00374	332.999	medium
251808_at	AT3G55480	adaptin family protein, similar to AP-3 complex beta3A subunit, Homo sapiens, SP:O00203; contains Pfam profile: PF01602 Adaptin N terminal region	molecular function unknown	738						2			-0.200807	-0.0924866								3	3	0	1	0	7	Abiotic_Stress_ME00325, Abiotic_Stress_ME00327, Abiotic_Stress_ME00329, Biotic_Stress_ME00342, Biotic_Stress_ME00353, Biotic_Stress_ME00332, Genotype_ME00374	577.367	high
251687_at	AT3G56460	oxidoreductase, zinc-binding dehydrogenase family protein, low similarity to probable NADP-dependent oxidoreductase (zeta-crystallin homolog) P1 (SP:Q39172)(gi:886428) and P2 (SP:Q39173)(gi:886430), zeta-crystallin / quinone reductase (NADPH) - Mus musculus, PIR:A54932; contains Pfam profile PF00107: oxidoreductase, zinc-binding dehydrogenase family	zinc ion binding, oxidoreductase activity	624									-0.199675	-0.230909								1	0	0	0	0	1	Abiotic_Stress_ME00327	1677.2	high
251721_s_at	AT3G56450	alpha-soluble NSF attachment protein 2 / alpha-SNAP2 / ASNAP2, identical to alpha-soluble NSF attachment protein 2 / alpha-SNAP2 SP:Q9SPE6 from (Arabidopsis thaliana) ]	intracellular transporter activity, soluble NSF attachment protein activity	624							4		-0.199675	-0.230909								1	0	0	0	0	1	Abiotic_Stress_ME00327	1100.83	high
260822_at	AT1G06790	RNA polymerase Rpb7 N-terminal domain-containing protein, similar to SP:P35718 DNA-directed RNA polymerase III 25 kDa polypeptide (EC 2.7.7.6) {Saccharomyces cerevisiae}; contains Pfam profile PF03876: RNA polymerase Rpb7, N-terminal domain	DNA-directed RNA polymerase activity	811				1				1	-0.199545	-0.134074	1	0	0	0	0	1	Abiotic_Stress_ME00327_F8	3	1	0	0	0	4	Abiotic_Stress_ME00325, Abiotic_Stress_ME00327, Abiotic_Stress_ME00328, Biotic_Stress_ME00332	384.666	medium
260833_at	AT1G06800	lipase class 3 family protein, similar to DEFECTIVE IN ANTHER DEHISCENCE1 (Arabidopsis thaliana) GI:16215706; contains Pfam profile PF01764: Lipase	triacylglycerol lipase activity	811				1				3	-0.199545	-0.134074	1	0	0	0	0	1	Abiotic_Stress_ME00327_F8	3	1	0	0	0	4	Abiotic_Stress_ME00325, Abiotic_Stress_ME00327, Abiotic_Stress_ME00328, Biotic_Stress_ME00332	62.7888	low
266090_at	AT2G38000	chaperone protein dnaJ-related, weak similarity to Chaperone protein dnaJ (Swiss-Prot:Q9ZFC5) (Methylovorus sp.)		439		1				1			-0.198425	-0.320365								2	0	0	0	0	2	Abiotic_Stress_ME00325, Abiotic_Stress_ME00329	378.113	medium
266093_at	AT2G37990	ribosome biogenesis regulatory protein (RRS1) family protein, contains Pfam profile PF04939: Ribosome biogenesis regulatory protein (RRS1); similar to Ribosome biogenesis regulatory protein homolog (Swiss-Prot:Q15050) (Homo sapiens)		439		1				1		2	-0.198425	-0.320365								2	0	0	0	0	2	Abiotic_Stress_ME00325, Abiotic_Stress_ME00329	1024.24	high
245831_at	AT1G48840	expressed protein, contains Pfam profile: PF04842 plant protein of unknown function (DUF639)	molecular function unknown	212							2		-0.197808	-0.230608								2	2	0	1	0	5	Abiotic_Stress_ME00327, Abiotic_Stress_ME00329, Biotic_Stress_ME00342, Biotic_Stress_ME00332, Genotype_ME00374	243.879	medium
245832_at	AT1G48850	chorismate synthase, putative / 5-enolpyruvylshikimate-3-phosphate phospholyase, putative, similar to chorismate synthase from Lycopersicon esculentum (SP:Q42884), Corydalis sempervirens (SP:P27793); contains Pfam chorismate synthase domain PF01264	chorismate synthase activity	212									-0.197808	-0.230608								2	2	0	1	0	5	Abiotic_Stress_ME00327, Abiotic_Stress_ME00329, Biotic_Stress_ME00342, Biotic_Stress_ME00332, Genotype_ME00374	1978.18	high
258036_at	AT3G21210	similar to DC1 domain-containing protein [Arabidopsis thaliana] (TAIR:At1g34480.1); similar to universal stress protein-like [Oryza sativa (japonica cultivar-group)] (GB:BAD53290.1); contains InterPro domain Zn-finger-like, PHD finger (InterPro:IPR001965); contains InterPro domain Usp domain (InterPro:IPR006016); contains InterPro domain DC1 domain (InterPro:IPR004146)	protein binding, zinc ion binding	771								4	-0.196926	-0.215162								1	0	0	0	0	1	Abiotic_Stress_ME00327	68.6655	low
258039_at	AT3G21200	expressed protein	molecular function unknown	771									-0.196926	-0.215162								1	0	0	0	0	1	Abiotic_Stress_ME00327	1568.04	high
251528_at	AT3G58600	expressed protein, hypothetical protein F21M11.17 - Arabidopsis thaliana, EMBL:AC003027	molecular function unknown	745						2			-0.196118	-0.0735057								3	0	0	0	0	3	Abiotic_Stress_ME00339, Abiotic_Stress_ME00327, Abiotic_Stress_ME00328	626.32	high
251583_at	AT3G58590	pentatricopeptide (PPR) repeat-containing protein, contains Pfam profile PF01535: PPR repeat	molecular function unknown	745									-0.196118	-0.0735057								3	0	0	0	0	3	Abiotic_Stress_ME00339, Abiotic_Stress_ME00327, Abiotic_Stress_ME00328	22.7632	low
255007_at	AT4G10020	short-chain dehydrogenase/reductase (SDR) family protein, similar to sterol-binding dehydrogenase steroleosin GI:15824408 from (Sesamum indicum)	oxidoreductase activity	677				2				2	-0.194186	-0.127356								0	0	0	1	0	1	Genotype_ME00374	192.879	medium
255012_at	AT4G10030	hydrolase, alpha/beta fold family protein, contains Pfam profile PF00561: hydrolase, alpha/beta fold family	catalytic activity, hydrolase activity	677				2			2	2	-0.194186	-0.127356								0	0	0	1	0	1	Genotype_ME00374	359.885	medium
263432_at	AT2G22230	beta-hydroxyacyl-ACP dehydratase, putative, similar to beta-hydroxyacyl-ACP dehydratase from Toxoplasma gondii (GI:3850997); contains Pfam profile PF01377 Thioester dehydratase	catalytic activity, 3-hydroxyacyl-[acyl-carrier protein] dehydratase activity	190									-0.191824	-0.262113	9	0	0	0	0	9	Abiotic_Stress_ME00339_F9, Abiotic_Stress_ME00339_F14, Abiotic_Stress_ME00327_F7, Abiotic_Stress_ME00327_F8, Abiotic_Stress_ME00327_F9, Abiotic_Stress_ME00327_F10, Abiotic_Stress_ME00327_F11, Abiotic_Stress_ME00328_F9, Abiotic_Stress_ME00328_F11	4	1	0	0	0	5	Abiotic_Stress_ME00339, Abiotic_Stress_ME00325, Abiotic_Stress_ME00327, Abiotic_Stress_ME00328, Biotic_Stress_ME00354	1200.67	high
263433_at	AT2G22240	inositol-3-phosphate synthase isozyme 2 / myo-inositol-1-phosphate synthase 2 / MI-1-P synthase 2 / IPS 2, identical to SP:Q38862 Myo-inositol-1-phosphate synthase isozyme 2 (EC 5.5.1.4) (MI-1-P synthase 2) (IPS 2) {Arabidopsis thaliana}	inositol-3-phosphate synthase activity	190						6			-0.191824	-0.262113	9	0	0	0	0	9	Abiotic_Stress_ME00339_F9, Abiotic_Stress_ME00339_F14, Abiotic_Stress_ME00327_F7, Abiotic_Stress_ME00327_F8, Abiotic_Stress_ME00327_F9, Abiotic_Stress_ME00327_F10, Abiotic_Stress_ME00327_F11, Abiotic_Stress_ME00328_F9, Abiotic_Stress_ME00328_F11	4	1	0	0	0	5	Abiotic_Stress_ME00339, Abiotic_Stress_ME00325, Abiotic_Stress_ME00327, Abiotic_Stress_ME00328, Biotic_Stress_ME00354	811.362	high
246056_at	AT5G08390	transducin family protein / WD-40 repeat family protein, similar to katanin p80 subunit (Strongylocentrotus purpuratus) GI:3005601; contains Pfam profile PF00400: WD domain, G-beta repeat	molecular function unknown	908		1				1		2	-0.189329	-0.269591								1	0	0	0	0	1	Abiotic_Stress_ME00339	421.156	medium
246057_at	AT5G08400	expressed protein, predicted proteins, Arabidopsis thaliana and Synechocystis sp.	molecular function unknown	908		1				1			-0.189329	-0.269591								1	0	0	0	0	1	Abiotic_Stress_ME00339	508.675	high
259943_at	AT1G71480	nuclear transport factor 2 (NTF2) family protein, contains Pfam domain, PF02136: Nuclear transport factor 2 (NTF2) domain	transporter activity, protein transporter activity	658									-0.189039	-0.151739								1	0	0	0	0	1	Abiotic_Stress_ME00329	552.759	high
259951_at	AT1G71490	pentatricopeptide (PPR) repeat-containing protein, contains Pfam profile PF01535: PPR repeat	molecular function unknown	658								2	-0.189039	-0.151739								1	0	0	0	0	1	Abiotic_Stress_ME00329	52.6158	low
267102_at	AT2G41500	WD-40 repeat family protein / small nuclear ribonucleoprotein Prp4p-related, similar to U4/U6 small nuclear ribonucleoprotein hPrp4 (GP:2708305) {Homo sapiens}; contains Pfam PF00400: WD domain, G-beta repeat (7 copies):19877698:gb:AU238529.1:AU238529	nucleotide binding	998									-0.187097	-0.235217								1	0	0	0	0	1	Abiotic_Stress_ME00339	528.462	high
267103_at	AT2G41490	UDP-GlcNAc:dolichol phosphate N-acetylglucosamine-1-phosphate transferase, identical to GI:5804772	UDP-N-acetylglucosamine-dolichyl-phosphate N-acetylglucosaminephosphotransferase activity	998								2	-0.187097	-0.235217								1	0	0	0	0	1	Abiotic_Stress_ME00339	436.879	medium
252197_at	AT3G50230	leucine-rich repeat transmembrane protein kinase, putative, receptor-like protein kinase (RKL1), Arabidopsis thaliana, EMBL:AF084034	protein serine/threonine kinase activity, ATP binding, kinase activity	838								2	-0.184923	-0.429956								3	1	0	0	0	4	Abiotic_Stress_ME00327, Abiotic_Stress_ME00328, Abiotic_Stress_ME00326, Biotic_Stress_ME00332	51.5329	low
252215_at	AT3G50240	kinesin motor protein-related, KINESIN-LIKE PROTEIN KIF4, Homo sapiens, EMBL:AF179308	microtubule motor activity, ATP binding	838									-0.184923	-0.429956								3	1	0	0	0	4	Abiotic_Stress_ME00327, Abiotic_Stress_ME00328, Abiotic_Stress_ME00326, Biotic_Stress_ME00332	231.19	medium
246452_at	AT5G16840	RNA recognition motif (RRM)-containing protein, predicted proteins - Arabidopsis thaliana	nucleic acid binding	57									-0.183475	-0.180934								1	0	0	0	0	1	Abiotic_Stress_ME00327	1214.79	high
246456_at	AT5G16850	telomerase reverse transcriptase (TERT), identical to telomerase reverse transcriptase (Arabidopsis thaliana) GI:5880683	telomerase activity, telomeric template RNA reverse transcriptase activity	57									-0.183475	-0.180934								1	0	0	0	0	1	Abiotic_Stress_ME00327	45.3418	low
266272_at	AT2G29600	kelch repeat-containing F-box family protein, similar to SKP1 interacting partner 6 (Arabidopsis thaliana) GI:10716957; contains Pfam profiles PF01344: Kelch motif, PF00646: F-box domain	molecular function unknown	1037						2		2	-0.18337	-0.245037															69.0878	low
266298_at	AT2G29590	thioesterase family protein, contains Pfam profile PF03061: thioesterase family protein	catalytic activity, acyl-CoA thioesterase activity, hydrolase activity, acting on ester bonds	1037									-0.18337	-0.245037															215.23	medium
254981_at	AT4G10480	nascent polypeptide associated complex alpha chain protein, putative / alpha-NAC, putative, similar to alpha-NAC, non-muscle form (Mus musculus) GI:1666690; contains Pfam profiles PF01849: NAC domain, PF00627: UBA/TS-N domain	molecular function unknown	687									-0.182954	-0.246271								5	0	0	0	0	5	Abiotic_Stress_ME00339, Abiotic_Stress_ME00325, Abiotic_Stress_ME00327, Abiotic_Stress_ME00328, Abiotic_Stress_ME00329	3463.59	high
254982_at	AT4G10470	expressed protein	molecular function unknown	687									-0.182954	-0.246271								5	0	0	0	0	5	Abiotic_Stress_ME00339, Abiotic_Stress_ME00325, Abiotic_Stress_ME00327, Abiotic_Stress_ME00328, Abiotic_Stress_ME00329	172.552	medium
253440_at	AT4G32570	expressed protein	molecular function unknown	589									-0.181696	-0.186633								5	2	0	0	0	7	Abiotic_Stress_ME00339, Abiotic_Stress_ME00325, Abiotic_Stress_ME00327, Abiotic_Stress_ME00328, Abiotic_Stress_ME00329, Biotic_Stress_ME00342, Biotic_Stress_ME00332	818.571	high
253441_at	AT4G32560	paramyosin-related, contains weak similarity to Paramyosin (Swiss-Prot:P10567) (Caenorhabditis elegans)	molecular function unknown	589									-0.181696	-0.186633								5	2	0	0	0	7	Abiotic_Stress_ME00339, Abiotic_Stress_ME00325, Abiotic_Stress_ME00327, Abiotic_Stress_ME00328, Abiotic_Stress_ME00329, Biotic_Stress_ME00342, Biotic_Stress_ME00332	265.144	medium
262410_at	AT1G34770	similar to PREDICTED: similar to melanoma antigen family A, 10 [Rattus norvegicus] (GB:XP_229162.2); contains InterPro domain MAGE protein (InterPro:IPR002190)	molecular function unknown	211									-0.181338	-0.330663								1	0	0	0	0	1	Abiotic_Stress_ME00325	227.656	medium
262413_at	AT1G34780	Encodes a protein disulfide isomerase-like (PDIL) protein, a member of a multigene family within the thioredoxin (TRX) superfamily. This protein also belongs to the adenosine 5'-phosphosulfate reductase-like (APRL) group.		211									-0.181338	-0.330663								1	0	0	0	0	1	Abiotic_Stress_ME00325	384.916	medium
247790_at	AT5G58720	PRLI-interacting factor, putative, similar to PRLI-interacting factor N (Arabidopsis thaliana) GI:11139276; contains Pfam profile PF01713: Smr domain	damaged DNA binding, ATP binding	157		1				3			-0.175567	-0.184654	0	0	1	0	0	1	Chemical_Treatment_ME00361_F1	0	1	1	1	0	3	Biotic_Stress_ME00354, Chemical_Treatment_ME00361, Genotype_ME00374	551.303	high
247791_at	AT5G58710	peptidyl-prolyl cis-trans isomerase, putative / cyclophilin, putative / rotamase, putative (ROC7), similar to cyclophilin (Arabidopsis thaliana) gi:2443755:gb:AAB71401	peptidyl-prolyl cis-trans isomerase activity	157		1				1		2	-0.175567	-0.184654	0	0	1	0	0	1	Chemical_Treatment_ME00361_F1	0	1	1	1	0	3	Biotic_Stress_ME00354, Chemical_Treatment_ME00361, Genotype_ME00374	2261.46	high
261556_s_at	AT1G62600	flavin-containing monooxygenase family protein / FMO family protein, low similarity to flavin-containing monooxygenase 2 from Cavia porcellus (SP:P36366); contains Pfam profile PF00743 Flavin-binding monooxygenase-like ]	monooxygenase activity, disulfide oxidoreductase activity	839								2	-0.174113	-0.211946								3	0	0	0	0	3	Abiotic_Stress_ME00339, Abiotic_Stress_ME00325, Abiotic_Stress_ME00327	135.843	medium
265107_s_at	AT1G62610	short-chain dehydrogenase/reductase (SDR) family protein, contains similarity to 3-oxoacyl-(acyl-carrier protein) reductase SP:P51831 from (Bacillus subtilis) ]	oxidoreductase activity	839									-0.174113	-0.211946								3	0	0	0	0	3	Abiotic_Stress_ME00339, Abiotic_Stress_ME00325, Abiotic_Stress_ME00327	232.71	medium
264219_at	AT1G60420	DC1 domain-containing protein, contains Pfam domain PF03107: DC1 domain		316						2		4	-0.173301	-0.219934															1045.45	high
264220_at	AT1G60430	ARP2/3 complex 21 kDa subunit family, contains Pfam PF04062: P21-ARC (ARP2/3 complex 21 kDa subunit); similar to Arp2/3 complex subunit p21-Arc (GI:6983853) (Mus musculus); similar to ARP2/3 complex 21 kDa subunit (P21-ARC) (Actin-related protein 2/3 complex subunit 3) (Swiss-Prot:O15145) (Homo sapiens); similar to Chain E, Crystal Structure Of Arp23 COMPLEX Length(GI:17943203) (	structural molecule activity	316									-0.173301	-0.219934															322.225	medium
263556_at	AT2G16365	F-box family protein, contains Pfam:PF00646 F-box domain	molecular function unknown	652		1		1		1		1	-0.173295	-0.240747								2	0	0	0	0	2	Abiotic_Stress_ME00339, Abiotic_Stress_ME00325	449.758	medium
263602_at	AT2G16360	40S ribosomal protein S25 (RPS25A)	structural constituent of ribosome	652		1		1		1		1	-0.173295	-0.240747								2	0	0	0	0	2	Abiotic_Stress_ME00339, Abiotic_Stress_ME00325	134.143	medium
249793_at	AT5G23680	sterile alpha motif (SAM) domain-containing protein, contains Pfam profile PF00536: SAM domain (Sterile alpha motif)	molecular function unknown	1030									-0.172688	-0.317693								3	0	0	0	0	3	Abiotic_Stress_ME00327, Abiotic_Stress_ME00328, Abiotic_Stress_ME00329	80.7186	low
249799_at	AT5G23670	serine C-palmitoyltransferase (LCB2), identical to serine palmitoyltransferase (Arabidopsis thaliana) GI:9309380; similar to serine palmitoyltransferase from Solanum tuberosum (GI:4995890), Homo sapiens (SP:O15270), Mus musculus (SP:P97363); contains Pfam profile PF00155: aminotransferase, classes I and II	serine C-palmitoyltransferase activity	1030									-0.172688	-0.317693								3	0	0	0	0	3	Abiotic_Stress_ME00327, Abiotic_Stress_ME00328, Abiotic_Stress_ME00329	741.064	high
261195_at	AT1G12820	transport inhibitor response protein, putative, E3 ubiquitin ligase SCF complex F-box subunit; similar to transport inhibitor response 1 GI:2352492 from (Arabidopsis thaliana)	ubiquitin-protein ligase activity	510				1		20	12	61	-0.172039	-0.0525718								2	0	0	0	0	2	Abiotic_Stress_ME00325, Abiotic_Stress_ME00327	776.614	high
261209_at	AT1G12810	proline-rich family protein, contains proline rich extensin domains, INTERPRO:IPR002965	rhodopsin-like receptor activity	510				1				1	-0.172039	-0.0525718								2	0	0	0	0	2	Abiotic_Stress_ME00325, Abiotic_Stress_ME00327	438.398	medium
248259_at	AT5G53330	expressed protein	molecular function unknown	358									-0.171834	-0.0843231															702.716	high
248262_at	AT5G53340	galactosyltransferase family protein, contains Pfam profile: PF01762 galactosyltransferase	transferase activity, transferring glycosyl groups, transferase activity, transferring hexosyl groups	358								2	-0.171834	-0.0843231															550.127	high
253829_at	AT4G28040	nodulin MtN21 family protein, similar to MtN21 GI:2598575 (root nodule development) from (Medicago truncatula)		17									-0.170826	-0.0586996	6	0	0	0	0	6	Abiotic_Stress_ME00327_F8, Abiotic_Stress_ME00327_F9, Abiotic_Stress_ME00327_F10, Abiotic_Stress_ME00327_F11, Abiotic_Stress_ME00327_F12, Abiotic_Stress_ME00328_F9	3	1	0	0	0	4	Abiotic_Stress_ME00339, Abiotic_Stress_ME00327, Abiotic_Stress_ME00328, Biotic_Stress_ME00332	431.702	medium
253855_at	AT4G28050	senescence-associated protein, putative, similar to senescence-associated protein 5 (Hemerocallis hybrid cultivar) gi:3551954:gb:AAC34855	molecular function unknown	17							2		-0.170826	-0.0586996	6	0	0	0	0	6	Abiotic_Stress_ME00327_F8, Abiotic_Stress_ME00327_F9, Abiotic_Stress_ME00327_F10, Abiotic_Stress_ME00327_F11, Abiotic_Stress_ME00327_F12, Abiotic_Stress_ME00328_F9	3	1	0	0	0	4	Abiotic_Stress_ME00339, Abiotic_Stress_ME00327, Abiotic_Stress_ME00328, Biotic_Stress_ME00332	836.993	high
247273_at	AT5G64340	expressed protein	transcription factor activity, transcription regulator activity	882									-0.170652	-0.0813669	2	0	0	0	0	2	Abiotic_Stress_ME00339_F7, Abiotic_Stress_ME00339_F9	5	1	0	0	0	6	Abiotic_Stress_ME00339, Abiotic_Stress_ME00325, Abiotic_Stress_ME00328, Abiotic_Stress_ME00329, Abiotic_Stress_ME00330, Biotic_Stress_ME00332	386.638	medium
247288_at	AT5G64330	non-phototropic hypocotyl 3 (NPH3), identical to non-phototropic hypocotyl 3 (Arabidopsis thaliana) gi:6224712:gb:AAF05914, PMID:10542152	signal transducer activity, protein binding	882								2	-0.170652	-0.0813669	2	0	0	0	0	2	Abiotic_Stress_ME00339_F7, Abiotic_Stress_ME00339_F9	5	1	0	0	0	6	Abiotic_Stress_ME00339, Abiotic_Stress_ME00325, Abiotic_Stress_ME00328, Abiotic_Stress_ME00329, Abiotic_Stress_ME00330, Biotic_Stress_ME00332	582.157	high
262407_at	AT1G34630	expressed protein	molecular function unknown	248		2				2			-0.170023	-0.530156								5	1	0	0	0	6	Abiotic_Stress_ME00339, Abiotic_Stress_ME00325, Abiotic_Stress_ME00327, Abiotic_Stress_ME00328, Abiotic_Stress_ME00329, Biotic_Stress_ME00332	427.349	medium
262411_at	AT1G34640	expressed protein		248		2				2			-0.170023	-0.530156								5	1	0	0	0	6	Abiotic_Stress_ME00339, Abiotic_Stress_ME00325, Abiotic_Stress_ME00327, Abiotic_Stress_ME00328, Abiotic_Stress_ME00329, Biotic_Stress_ME00332	347.498	medium
249994_at	AT5G18590	kelch repeat-containing protein, identical to RanGAP1 interacting protein (GI:21950739) (Arabidopsis thaliana); similar to Tip elongation aberrant protein 1 (Cell polarity protein tea1) (SP:P87061) (Schizosaccharomyces pombe); contains Pfam PF01344: Kelch motif (5 repeats)	molecular function unknown	226			1			2	1	2	-0.169976	-0.264063								1	0	0	0	0	1	Abiotic_Stress_ME00339	637.876	high
249998_at	AT5G18580	tonneau 2 (TON2), identical to tonneau 2 protein (TON2) GI:11494362 from (Arabidopsis thaliana); contains Pfam profile: PF00036 EF hand	protein phosphatase type 2B regulator activity	226			1			2	1		-0.169976	-0.264063								1	0	0	0	0	1	Abiotic_Stress_ME00339	1367.04	high
264859_at	AT1G24280	Encodes a plastidic glucose-6-phosphate dehydrogenase that is sensitive to reduction by DTT and whose mRNA is most highly expressed in root.	glucose-6-phosphate 1-dehydrogenase activity	292								2	-0.169453	-0.215919								6	0	0	1	0	7	Abiotic_Stress_ME00339, Abiotic_Stress_ME00325, Abiotic_Stress_ME00338, Abiotic_Stress_ME00327, Abiotic_Stress_ME00328, Abiotic_Stress_ME00326, Genotype_ME00374	518.497	high
264860_at	AT1G24290	AAA-type ATPase family protein, similar to Werner helicase interacting protein (Homo sapiens) GI:14349166; contains Pfam profiles PF00004: ATPase family associated with various cellular activities (AAA), PF00627: UBA/TS-N domain; contains ATP/GTP-binding site motif A (P-loop)	nucleotide binding, DNA binding, ATP binding, nucleoside-triphosphatase activity	292									-0.169453	-0.215919								6	0	0	1	0	7	Abiotic_Stress_ME00339, Abiotic_Stress_ME00325, Abiotic_Stress_ME00338, Abiotic_Stress_ME00327, Abiotic_Stress_ME00328, Abiotic_Stress_ME00326, Genotype_ME00374	198.015	medium
247361_at	AT5G63480	expressed protein	molecular function unknown	755							4		-0.165421	-0.00770482	3	1	0	0	0	4	Abiotic_Stress_ME00327_F6, Abiotic_Stress_ME00327_F12, Abiotic_Stress_ME00329_F8, Biotic_Stress_ME00342_F1	6	2	0	0	0	8	Abiotic_Stress_ME00339, Abiotic_Stress_ME00325, Abiotic_Stress_ME00327, Abiotic_Stress_ME00328, Abiotic_Stress_ME00329, Abiotic_Stress_ME00330, Biotic_Stress_ME00342, Biotic_Stress_ME00332	295.107	medium
247389_at	AT5G63490	CBS domain-containing protein / octicosapeptide/Phox/Bemp1 (PB1) domain-containing protein, contains Pfam profiles: PF00571 CBS domain, PF00564: PB1 domain		755									-0.165421	-0.00770482	3	1	0	0	0	4	Abiotic_Stress_ME00327_F6, Abiotic_Stress_ME00327_F12, Abiotic_Stress_ME00329_F8, Biotic_Stress_ME00342_F1	6	2	0	0	0	8	Abiotic_Stress_ME00339, Abiotic_Stress_ME00325, Abiotic_Stress_ME00327, Abiotic_Stress_ME00328, Abiotic_Stress_ME00329, Abiotic_Stress_ME00330, Biotic_Stress_ME00342, Biotic_Stress_ME00332	365.02	medium
265483_at	AT2G15790	peptidyl-prolyl cis-trans isomerase / cyclophilin-40 (CYP40) / rotamase, identical to cyclophilin-40 (Arabidopsis thaliana) GI:13442983; supporting cDNA gi:13442982:gb:AY026065.1:	peptidyl-prolyl cis-trans isomerase activity	282									-0.164221	-0.295086	1	0	0	0	0	1	Abiotic_Stress_ME00339_F17	1	0	0	1	0	2	Abiotic_Stress_ME00339, Genotype_ME00374	265.62	medium
265541_at	AT2G15800	expressed protein, and genefinder	molecular function unknown	282						10	10	26	-0.164221	-0.295086	1	0	0	0	0	1	Abiotic_Stress_ME00339_F17	1	0	0	1	0	2	Abiotic_Stress_ME00339, Genotype_ME00374	5.1624	low
261325_at	AT1G44780	expressed protein, similar to expressed protein [Arabidopsis thaliana] (TAIR:At4g08310.1); similar to hypothetical protein [Plasmodium yoelii yoelii] (GB:EAA16699.1)		671									-0.162064	-0.240478	0	0	0	1	0	1	Genotype_ME00374_F10	1	0	0	1	0	2	Abiotic_Stress_ME00339, Genotype_ME00374	157.44	medium
261336_at	AT1G44790	ChaC-like family protein, contains Pfam profile: PF04752 ChaC-like protein	molecular function unknown	671								2	-0.162064	-0.240478	0	0	0	1	0	1	Genotype_ME00374_F10	1	0	0	1	0	2	Abiotic_Stress_ME00339, Genotype_ME00374	574.853	high
247571_at	AT5G61210	SNAP25 homologous protein SNAP33 (SNAP33) (SNAP33B) / synaptosomal-associated protein SNAP25-like 1 / snap25a, identical to SNAP25 homologous protein SNAP33 (AtSNAP33) (Synaptosomal-associated protein SNAP25-like 1) (SNAP-25 like protein 1) (Snap25a) (Swiss-Prot:Q9S7P9) (Arabidopsis thaliana)	SNAP receptor activity, t-SNARE activity, protein binding	289									-0.16202	-0.0354528								3	1	0	0	0	4	Abiotic_Stress_ME00325, Abiotic_Stress_ME00327, Abiotic_Stress_ME00329, Biotic_Stress_ME00332	1480.61	high
247572_at	AT5G61220	complex 1 family protein / LVR family protein, contains Pfam PF05347: Complex 1 protein (LYR family)	catalytic activity	289									-0.16202	-0.0354528								3	1	0	0	0	4	Abiotic_Stress_ME00325, Abiotic_Stress_ME00327, Abiotic_Stress_ME00329, Biotic_Stress_ME00332	491.69	high
260210_at	AT1G74420	similar to galactoside 2-alpha-L-fucosyltransferase / xyloglucan alpha-(1,2)-fucosyltransferase (FUT1) (FT1) [Arabidopsis thaliana] (TAIR:At2g03220.1); similar to putative galactoside 2-alpha-L-fucosyltransferase [Oryza sativa (japonica cultivar-group)] (GB:XP_467945.1); contains InterPro domain Xyloglucan fucosyltransferase (InterPro:IPR004938)	fucosyltransferase activity, transferase activity, transferring glycosyl groups	11									-0.160899	-0.398942								1	0	0	0	0	1	Abiotic_Stress_ME00327	112.422	low
260231_at	AT1G74410	zinc finger (C3HC4-type RING finger) family protein, contains Pfam profile: PF00097 zinc finger, C3HC4 type (RING finger)	protein binding, zinc ion binding	11									-0.160899	-0.398942								1	0	0	0	0	1	Abiotic_Stress_ME00327	339.311	medium
248861_at	AT5G46700	senescence-associated protein, putative, similar to senescence-associated protein 5 (Hemerocallis hybrid cultivar) gi:3551954:gb:AAC34855	molecular function unknown	966									-0.160668	-0.143064	1	0	0	0	0	1	Abiotic_Stress_ME00339_F15	8	1	0	0	0	9	Abiotic_Stress_ME00339, Abiotic_Stress_ME00325, Abiotic_Stress_ME00338, Abiotic_Stress_ME00327, Abiotic_Stress_ME00328, Abiotic_Stress_ME00329, Abiotic_Stress_ME00330, Abiotic_Stress_ME00326, Biotic_Stress_ME00332	1055.95	high
248870_at	AT5G46710	zinc-binding family protein, similar zinc-binding protein (Pisum sativum) GI:16117799; contains Pfam profile PF04640 : Protein of unknown function, DUF597	binding	966									-0.160668	-0.143064	1	0	0	0	0	1	Abiotic_Stress_ME00339_F15	8	1	0	0	0	9	Abiotic_Stress_ME00339, Abiotic_Stress_ME00325, Abiotic_Stress_ME00338, Abiotic_Stress_ME00327, Abiotic_Stress_ME00328, Abiotic_Stress_ME00329, Abiotic_Stress_ME00330, Abiotic_Stress_ME00326, Biotic_Stress_ME00332	421.797	medium
253432_at	AT4G32450	pentatricopeptide (PPR) repeat-containing protein, contains Pfam profile PF01535: PPR repeat	molecular function unknown	463									-0.15955	0.0239034	1	0	0	0	0	1	Abiotic_Stress_ME00339_F12	4	0	0	0	0	4	Abiotic_Stress_ME00339, Abiotic_Stress_ME00325, Abiotic_Stress_ME00327, Abiotic_Stress_ME00328	156.154	medium
253437_at	AT4G32460	expressed protein, contains Pfam profile PF04862: Protein of unknown function, DUF642	molecular function unknown	463						2			-0.15955	0.0239034	1	0	0	0	0	1	Abiotic_Stress_ME00339_F12	4	0	0	0	0	4	Abiotic_Stress_ME00339, Abiotic_Stress_ME00325, Abiotic_Stress_ME00327, Abiotic_Stress_ME00328	1400.56	high
255536_at	AT4G01575	serine protease inhibitor, Kazal-type family protein, contains Pfam domain PF00050: Kazal-type serine protease inhibitor domain	serine-type endopeptidase inhibitor activity	360									-0.154618	-0.332407															356.191	medium
255588_at	AT4G01570	pentatricopeptide (PPR) repeat-containing protein, contains Pfam profile PF01535: PPR repeat	molecular function unknown	360									-0.154618	-0.332407															169.922	medium
252043_at	AT3G52390	similar to tatD-related deoxyribonuclease family protein [Arabidopsis thaliana] (TAIR:At3g03500.1); similar to LOC494648 protein [Xenopus laevis] (GB:AAH82480.1); contains InterPro domain TatD-related deoxyribonuclease (InterPro:IPR001130)	deoxyribonuclease activity	102						2			-0.152311	-0.225409								1	1	0	0	0	2	Abiotic_Stress_ME00327, Biotic_Stress_ME00332	348.953	medium
256678_at	AT3G52380	33 kDa ribonucleoprotein, chloroplast, putative / RNA-binding protein cp33, putative, similar to chloroplast RNA-binding protein (cp33) GB:BAA06523 (Arabidopsis thaliana) (Plant Mol. Biol. 27 (3), 529-539 (1995)); contains InterPro entry IPR000504: RNA-binding region RNP-1 (RNA recognition motif) (RRM)	RNA binding	102						2			-0.152311	-0.225409								1	1	0	0	0	2	Abiotic_Stress_ME00327, Biotic_Stress_ME00332	1944.09	high
264188_at	AT1G54690	histone H2A, putative, strong similarity to histone H2A GI:3204129 SP:O65759 from Cicer arietinum, Picea abies SP:P35063; contains Pfam profile PF00125 Core histone H2A/H2B/H3/H4	DNA binding	29									-0.152187	-0.188849	1	0	0	0	0	1	Abiotic_Stress_ME00325_F12	4	0	0	1	0	5	Abiotic_Stress_ME00339, Abiotic_Stress_ME00325, Abiotic_Stress_ME00327, Abiotic_Stress_ME00328, Genotype_ME00374	1513.4	high
264236_at	AT1G54680	expressed protein	molecular function unknown	29									-0.152187	-0.188849	1	0	0	0	0	1	Abiotic_Stress_ME00325_F12	4	0	0	1	0	5	Abiotic_Stress_ME00339, Abiotic_Stress_ME00325, Abiotic_Stress_ME00327, Abiotic_Stress_ME00328, Genotype_ME00374	238.435	medium
259060_at	AT3G07400	lipase class 3 family protein, contains Pfam profile PF01764: Lipase	triacylglycerol lipase activity	592									-0.151355	-0.330921	1	0	0	0	0	1	Abiotic_Stress_ME00328_F7	3	0	0	0	0	3	Abiotic_Stress_ME00325, Abiotic_Stress_ME00327, Abiotic_Stress_ME00328	392.815	medium
259061_at	AT3G07410	Ras-related GTP-binding family protein, contains Pfam profile: PF00071 Ras family	GTP binding	592									-0.151355	-0.330921	1	0	0	0	0	1	Abiotic_Stress_ME00328_F7	3	0	0	0	0	3	Abiotic_Stress_ME00325, Abiotic_Stress_ME00327, Abiotic_Stress_ME00328	396.85	medium
252052_at	AT3G52600	beta-fructosidase, putative / beta-fructofuranosidase, putative, similar to beta-fructofuranosidase (Daucus carota) GI:18324	hydrolase activity, hydrolyzing O-glycosyl compounds	184									-0.151291	-0.141712															144.673	medium
252056_at	AT3G52590	ubiquitin extension protein 1 (UBQ1) / 60S ribosomal protein L40 (RPL40B), identical to GI:166929, GI:166930	structural constituent of ribosome, protein binding	184					4	8		2	-0.151291	-0.141712															8962.27	high
261481_at	AT1G14260	zinc finger (C3HC4-type RING finger) family protein, contains Pfam domain, PF00097: Zinc finger, C3HC4 type (RING finger)	ubiquitin-protein ligase activity, protein binding, zinc ion binding	261									-0.149971	-0.38995								2	1	0	0	0	3	Abiotic_Stress_ME00327, Abiotic_Stress_ME00328, Biotic_Stress_ME00332	148.497	medium
261483_at	AT1G14270	CAAX amino terminal protease family protein, contains Pfam profile PF02517: CAAX amino terminal protease family	prenyl-dependent CAAX protease activity	261									-0.149971	-0.38995								2	1	0	0	0	3	Abiotic_Stress_ME00327, Abiotic_Stress_ME00328, Biotic_Stress_ME00332	1138.76	high
251442_at	AT3G59980	tRNA-binding region domain-containing protein, similar to SP:O54873 Multisynthetase complex auxiliary component p43 (Contains: Endothelial-monocyte activating polypeptide II (EMAP-II) (Small inducible cytokine subfamily E member 1)) {Cricetulus griseus}; contains Pfam profile PF01588: Putative tRNA binding domain	tRNA binding	714									-0.148745	-0.192447								2	1	0	0	0	3	Abiotic_Stress_ME00327, Abiotic_Stress_ME00328, Biotic_Stress_ME00332	1007.09	high
267187_s_at	AT3G59970	methylenetetrahydrofolate reductase 2 (MTHFR2), identical to SP:O80585 Methylenetetrahydrofolate reductase (EC 1.5.1.20) {Arabidopsis thaliana} ]	methylenetetrahydrofolate reductase (NADPH) activity	714						2		4	-0.148745	-0.192447								2	1	0	0	0	3	Abiotic_Stress_ME00327, Abiotic_Stress_ME00328, Biotic_Stress_ME00332	2267.73	high
255078_at	AT4G09010	L-ascorbate peroxidase, chloroplast, putative, identical to SP:P82281:TL29_ARATH (EC 1.11.1.11) {Arabidopsis thaliana}; ascorbate peroxidase - Spinacia oleracea, (gi:1669585); contains Pfam domain PF00141: Peroxidase; contains TIGRfam domain TIGR01409: Tat (twin-arginine translocation) pathway signal sequence; identical to ascorbate peroxidase APX4 (AT4g09010) mRNA, partial cds GI:31980499	peroxidase activity	1011				1				3	-0.147969	-0.172304								1	2	0	0	0	3	Abiotic_Stress_ME00327, Biotic_Stress_ME00342, Biotic_Stress_ME00353	3653.22	high
255079_s_at	AT4G09000	14-3-3 protein GF14 phi (GRF4), identical to GF14 protein phi chain GI:1493805, SP:P46077 from (Arabidopsis thaliana) ]	protein binding, protein phosphorylated amino acid binding	1011				1				3	-0.147969	-0.172304								1	2	0	0	0	3	Abiotic_Stress_ME00327, Biotic_Stress_ME00342, Biotic_Stress_ME00353	11053.2	high
260505_at	AT1G47230	cyclin, putative, similar to cyclin A-like protein (Nicotiana tabacum) GI:1064931, A-type cyclin (Catharanthus roseus) GI:2190259; contains Pfam profiles PF00134: Cyclin, N-terminal domain, PF02984: Cyclin, C-terminal domain	cyclin-dependent protein kinase regulator activity	370			1				1		-0.143533	-0.145855								1	0	0	0	0	1	Abiotic_Stress_ME00339	197.423	medium
260509_at	AT1G47240	NRAMP metal ion transporter 2, putative (NRAMP2), similar to metal transporter Nramp3 (Arabidopsis thaliana) gi:6468012:gb:AAF13278; member of the natural resistance-associated macrophage protein (NRAMP) metal transporter family, PMID:11500563	inorganic anion transporter activity, metal ion transporter activity	370			1				1	2	-0.143533	-0.145855								1	0	0	0	0	1	Abiotic_Stress_ME00339	499.125	high
256961_at	AT3G13445	transcription initiation factor IID-1 (TFIID-1) / TATA-box factor 1 / TATA sequence-binding protein 1 (TBP1), identical to Swiss-Prot:P28147 transcription initiation factor TFIID-1 (TATA-box factor 1)(TATA sequence-binding protein 1) (TBP-1) (Arabidopsis thaliana)	DNA binding, RNA polymerase II transcription factor activity	208									-0.14322	-0.118834								2	0	0	0	0	2	Abiotic_Stress_ME00339, Abiotic_Stress_ME00327	429.453	medium
256965_at	AT3G13450	2-oxoisovalerate dehydrogenase / 3-methyl-2-oxobutanoate dehydrogenase / branched-chain alpha-keto acid dehydrogenase E1 beta subunit (DIN4), identical to branched chain alpha-keto acid dehydrogenase E1 beta subunit (Arabidopsis thaliana) GI:7021286	3-methyl-2-oxobutanoate dehydrogenase (2-methylpropanoyl-transferring) activity	208						2			-0.14322	-0.118834								2	0	0	0	0	2	Abiotic_Stress_ME00339, Abiotic_Stress_ME00327	522.163	high
266050_at	AT2G40770	SNF2 domain-containing protein / helicase domain-containing protein / zinc finger (C3HC4 type RING finger) family protein, low similarity to SP:P36607 DNA repair protein rad8 {Schizosaccharomyces pombe}; contains Pfam profiles PF00271: Helicase conserved C-terminal domain, PF00176: SNF2 family N-terminal domain, PF00628: PHD-finger, PF00097: Zinc finger, C3HC4 type (RING finger)	nucleic acid binding, DNA binding, helicase activity, protein binding, ATP binding, ATP-dependent helicase activity, zinc ion binding	796									-0.142589	-0.267127															227.053	medium
266059_at	AT2G40765	expressed protein	molecular function unknown	796						2			-0.142589	-0.267127															1624.66	high
252416_at	AT3G47460	SMC2-like condensin, putative, similar to SMC2-like condensin (TITAN3) (Arabidopsis thaliana) GI:14279543; contains Pfam profiles PF02483: SMC family C-terminal domain, PF02463: RecF/RecN/SMC N terminal domain	transporter activity	436		1		3		3		3	-0.142352	-0.142382								3	2	0	0	0	5	Abiotic_Stress_ME00339, Abiotic_Stress_ME00325, Abiotic_Stress_ME00345, Biotic_Stress_ME00353, Biotic_Stress_ME00332	140.926	medium
252430_at	AT3G47470	chlorophyll A-B binding protein 4, chloroplast / LHCI type III CAB-4 (CAB4), identical to SP:P27521 Chlorophyll A-B binding protein 4, chloroplast precursor (LHCI type III CAB-4) (LHCP) {Arabidopsis thaliana}	chlorophyll binding	436		1		3	2	7	4	13	-0.142352	-0.142382								3	2	0	0	0	5	Abiotic_Stress_ME00339, Abiotic_Stress_ME00325, Abiotic_Stress_ME00345, Biotic_Stress_ME00353, Biotic_Stress_ME00332	14615.6	high
247431_at	AT5G62520	Encodes a protein with similarity to RCD1 but without the WWE domain. The protein does have a PARP signature upstream of the C-terminal protein interaction domain. The PARP signature may bind NAD+ and attach the ADP-ribose-moiety from NAD+ to the target molecule. Its presence suggests a role for the protein in ADP ribosylation.	molecular function unknown	457									-0.141816	-0.0166756	1	2	0	0	0	3	Abiotic_Stress_ME00325_F10, Biotic_Stress_ME00332_F6, Biotic_Stress_ME00332_F10	6	1	0	1	0	8	Abiotic_Stress_ME00339, Abiotic_Stress_ME00325, Abiotic_Stress_ME00327, Abiotic_Stress_ME00328, Abiotic_Stress_ME00329, Abiotic_Stress_ME00330, Biotic_Stress_ME00332, Genotype_ME00374	346.911	medium
247436_at	AT5G62530	delta-1-pyrroline-5-carboxylate dehydrogenase (P5CDH), identical to delta-1-pyrroline-5-carboxylate dehydrogenase precursor (Arabidopsis thaliana) gi:15383744:gb:AAK73756; identical to cDNA delta-1-pyrroline-5-carboxylate dehydrogenase precursor (P5CDH) nuclear gene for mitochondrial product GI:15383743; contains Pfam profile PF00171:aldehyde dehydrogenase (NAD) family protein	1-pyrroline-5-carboxylate dehydrogenase activity, 3-chloroallyl aldehyde dehydrogenase activity	457								2	-0.141816	-0.0166756	1	2	0	0	0	3	Abiotic_Stress_ME00325_F10, Biotic_Stress_ME00332_F6, Biotic_Stress_ME00332_F10	6	1	0	1	0	8	Abiotic_Stress_ME00339, Abiotic_Stress_ME00325, Abiotic_Stress_ME00327, Abiotic_Stress_ME00328, Abiotic_Stress_ME00329, Abiotic_Stress_ME00330, Biotic_Stress_ME00332, Genotype_ME00374	748.905	high
247147_at	AT5G65630	DNA-binding bromodomain-containing protein, similar to 5.9 kb fsh membrane protein (Drosophila melanogaster) GI:157455; contains Pfam profile PF00439: Bromodomain	DNA binding	379							4	8	-0.141727	-0.22967															1155.99	high
247152_at	AT5G65620	peptidase M3 family protein / thimet oligopeptidase family protein, similar to SP:P27237 Oligopeptidase A (EC 3.4.24.70) {Salmonella typhimurium}; contains Pfam profile PF01432: Peptidase family M3	metalloendopeptidase activity	379						2		4	-0.141727	-0.22967															1642.68	high
266918_at	AT2G45800	LIM domain-containing protein, similar to PGPS/D1 (Petunia x hybrida) GI:4105772, LIM domain protein PLIM1 (Nicotiana tabacum) GI:5932418; contains Pfam profile PF00412: LIM domain	zinc ion binding	950									-0.141707	-0.280508								4	1	0	0	0	5	Abiotic_Stress_ME00339, Abiotic_Stress_ME00325, Abiotic_Stress_ME00327, Abiotic_Stress_ME00328, Biotic_Stress_ME00354	200.486	medium
266928_at	AT2G45790	eukaryotic phosphomannomutase family protein, contains Pfam profile: PF03332 eukaryotic phosphomannomutase	catalytic activity, phosphomannomutase activity	950									-0.141707	-0.280508								4	1	0	0	0	5	Abiotic_Stress_ME00339, Abiotic_Stress_ME00325, Abiotic_Stress_ME00327, Abiotic_Stress_ME00328, Biotic_Stress_ME00354	2473.67	high
262647_at	AT1G14020	expressed protein, contains Pfam PF03138: Plant protein family. The function of this family of plant proteins is unknown; previously annotated as 'growth regulator protein -related' based on similarity to axi 1 protein (GB:X80301) (GI:559920) from (Nicotiana tabacum), which, due to scienitific fraud was retracted. Retraction in: Schell J. EMBO J 1999 May 17;18(10):2908. PMID:10400497.		803							2		-0.141262	-0.178464								2	3	0	0	0	5	Abiotic_Stress_ME00325, Abiotic_Stress_ME00327, Biotic_Stress_ME00342, Biotic_Stress_ME00353, Biotic_Stress_ME00332	304.106	medium
262648_at	AT1G14030	ribulose-1,5 bisphosphate carboxylase oxygenase large subunit N-methyltransferase, putative, strong similarity to SP:P94026 Ribulose-1,5 bisphosphate carboxylase/oxygenase large subunit N- methyltransferase, chloroplast precursor (EC 2.1.1.127) ((Ribulose- bisphosphate-carboxylase)-lysine N-methyltransferase) {Nicotiana tabacum}; contains Pfam profile PF00856: SET domain; Rare GC intron splice si…	[ribulose-bisphosphate carboxylase]-lysine N-methyltransferase activity	803									-0.141262	-0.178464								2	3	0	0	0	5	Abiotic_Stress_ME00325, Abiotic_Stress_ME00327, Biotic_Stress_ME00342, Biotic_Stress_ME00353, Biotic_Stress_ME00332	560.495	high
252570_at	AT3G45300	isovaleryl-CoA-dehydrogenase (IVD), identical to isovaleryl-CoA-dehydrogenase precursor (Arabidopsis thaliana) GI:5596622	isovaleryl-CoA dehydrogenase activity	1007								4	-0.140558	-0.381477								3	2	0	0	0	5	Abiotic_Stress_ME00339, Abiotic_Stress_ME00327, Abiotic_Stress_ME00328, Biotic_Stress_ME00353, Biotic_Stress_ME00332	507.914	high
252572_at	AT3G45290	seven transmembrane MLO family protein / MLO-like protein 3 (MLO3), membrane protein Mlo3 (Arabidopsis thaliana) gi:14091576:gb:AAK53796; similar to MLO protein SWISS-PROT:P93766, NCBI_gi:1877221 (Hordeum vulgare)(Barley)	calmodulin binding	1007									-0.140558	-0.381477								3	2	0	0	0	5	Abiotic_Stress_ME00339, Abiotic_Stress_ME00327, Abiotic_Stress_ME00328, Biotic_Stress_ME00353, Biotic_Stress_ME00332	198.9	medium
250194_at	AT5G14550	expressed protein, contains Pfam profile PF03267: Arabidopsis protein of unknown function, DUF266	molecular function unknown	81								2	-0.140144	-0.163754	1	0	0	0	0	1	Abiotic_Stress_ME00339_F12	3	0	0	0	0	3	Abiotic_Stress_ME00339, Abiotic_Stress_ME00325, Abiotic_Stress_ME00329	266.172	medium
250195_at	AT5G14560	expressed protein	molecular function unknown	81									-0.140144	-0.163754	1	0	0	0	0	1	Abiotic_Stress_ME00339_F12	3	0	0	0	0	3	Abiotic_Stress_ME00339, Abiotic_Stress_ME00325, Abiotic_Stress_ME00329	10.9357	low
245426_at	AT4G17540	expressed protein	molecular function unknown	579									-0.140037	-0.100091	6	0	0	0	0	6	Abiotic_Stress_ME00325_F11, Abiotic_Stress_ME00325_F12, Abiotic_Stress_ME00327_F6, Abiotic_Stress_ME00327_F8, Abiotic_Stress_ME00327_F10, Abiotic_Stress_ME00327_F12	3	1	0	0	0	4	Abiotic_Stress_ME00325, Abiotic_Stress_ME00327, Abiotic_Stress_ME00328, Biotic_Stress_ME00332	276.004	medium
245427_at	AT4G17550	transporter-related, similar to cAMP inducible 2 protein (Mus musculus) GI:4580997, glycerol 3-phosphate permease (Homo sapiens) GI:7543982; contains Pfam profile PF00083: major facilitator superfamily protein	transporter activity, sugar porter activity	579									-0.140037	-0.100091	6	0	0	0	0	6	Abiotic_Stress_ME00325_F11, Abiotic_Stress_ME00325_F12, Abiotic_Stress_ME00327_F6, Abiotic_Stress_ME00327_F8, Abiotic_Stress_ME00327_F10, Abiotic_Stress_ME00327_F12	3	1	0	0	0	4	Abiotic_Stress_ME00325, Abiotic_Stress_ME00327, Abiotic_Stress_ME00328, Biotic_Stress_ME00332	385.412	medium
261974_at	AT1G64630	protein kinase family protein, contains eukaryotic protein kinase domain, INTERPRO:IPR000719; contains serine/threonine protein kinases active-site signature, PROSITE:PS00108	transcription factor activity, kinase activity	489				1				3	-0.139048	-0.345866								6	1	0	0	1	8	Abiotic_Stress_ME00339, Abiotic_Stress_ME00325, Abiotic_Stress_ME00338, Abiotic_Stress_ME00327, Abiotic_Stress_ME00328, Abiotic_Stress_ME00329, Biotic_Stress_ME00332, Hormone_Treatment_ME00352	423.684	medium
261975_at	AT1G64640	plastocyanin-like domain-containing protein, contains InterPro:IPR003245 plastocyanin-like domain	copper ion binding	489				1				1	-0.139048	-0.345866								6	1	0	0	1	8	Abiotic_Stress_ME00339, Abiotic_Stress_ME00325, Abiotic_Stress_ME00338, Abiotic_Stress_ME00327, Abiotic_Stress_ME00328, Abiotic_Stress_ME00329, Biotic_Stress_ME00332, Hormone_Treatment_ME00352	394.96	medium
258259_s_at	AT3G26840	esterase/lipase/thioesterase family protein, contains Interpro entry IPR000379	catalytic activity	279									-0.135625	0.0308857	3	0	0	0	0	3	Abiotic_Stress_ME00327_F6, Abiotic_Stress_ME00327_F10, Abiotic_Stress_ME00327_F12	5	2	0	1	0	8	Abiotic_Stress_ME00339, Abiotic_Stress_ME00327, Abiotic_Stress_ME00328, Abiotic_Stress_ME00329, Abiotic_Stress_ME00330, Biotic_Stress_ME00342, Biotic_Stress_ME00353, Genotype_ME00374	118.131	low
258260_at	AT3G26850	expressed protein	molecular function unknown	279								2	-0.135625	0.0308857	3	0	0	0	0	3	Abiotic_Stress_ME00327_F6, Abiotic_Stress_ME00327_F10, Abiotic_Stress_ME00327_F12	5	2	0	1	0	8	Abiotic_Stress_ME00339, Abiotic_Stress_ME00327, Abiotic_Stress_ME00328, Abiotic_Stress_ME00329, Abiotic_Stress_ME00330, Biotic_Stress_ME00342, Biotic_Stress_ME00353, Genotype_ME00374	95.4777	low
249319_s_at	AT5G40880	WD-40 repeat family protein / zfwd3 protein (ZFWD3), contains 5 WD-40 repeats (PF00400); contains Zinc finger C-x8-C-x5-C-x3-H type domain (PF00642); identical to zfwd3 protein (GP:12057168) {Arabidopsis thaliana}	nucleic acid binding, zinc ion binding	106									-0.135527	-0.183695	1	0	0	0	0	1	Abiotic_Stress_ME00325_F12	5	0	0	0	0	5	Abiotic_Stress_ME00339, Abiotic_Stress_ME00325, Abiotic_Stress_ME00327, Abiotic_Stress_ME00328, Abiotic_Stress_ME00329	120.633	low
249327_at	AT5G40890	chloride channel protein (CLC-a), identical to GI:1742952 (gb:AAC05742.1)	voltage-gated chloride channel activity, anion channel activity	106					4			2	-0.135527	-0.183695	1	0	0	0	0	1	Abiotic_Stress_ME00325_F12	5	0	0	0	0	5	Abiotic_Stress_ME00339, Abiotic_Stress_ME00325, Abiotic_Stress_ME00327, Abiotic_Stress_ME00328, Abiotic_Stress_ME00329	2209.31	high
264672_at	AT1G09750	chloroplast nucleoid DNA-binding protein-related, contains Pfam profile PF00026: Eukaryotic aspartyl protease;b similar to CND41, chloroplast nucleoid DNA binding protein (GI:2541876) (Nicotiana tabacum)	pepsin A activity	727						2			-0.133525	-0.173222								5	3	0	0	0	8	Abiotic_Stress_ME00339, Abiotic_Stress_ME00325, Abiotic_Stress_ME00327, Abiotic_Stress_ME00328, Abiotic_Stress_ME00329, Biotic_Stress_ME00342, Biotic_Stress_ME00353, Biotic_Stress_ME00332	3152.29	high
264678_at	AT1G09760	U2 small nuclear ribonucleoprotein A, putative, identical to U2 small nuclear ribonucleoprotein A' (U2 snRNP-A') (Arabidopsis thaliana) SWISS-PROT:P43333; supported by cDNA:gi_16649064_gb_AY059902.1_	protein binding	727								2	-0.133525	-0.173222								5	3	0	0	0	8	Abiotic_Stress_ME00339, Abiotic_Stress_ME00325, Abiotic_Stress_ME00327, Abiotic_Stress_ME00328, Abiotic_Stress_ME00329, Biotic_Stress_ME00342, Biotic_Stress_ME00353, Biotic_Stress_ME00332	655.584	high
250203_at	AT5G13980	similar to glycosyl hydrolase family 38 protein [Arabidopsis thaliana] (TAIR:At3g26720.1); similar to glycosyl hydrolase family 38 protein [Arabidopsis thaliana] (TAIR:At5g66150.1); similar to MA2B1_MACFA Lysosomal alpha-mannosidase precursor (Mannosidase, alpha B) (Lysosomal acid alpha-mannosidase) (Laman) (Mannosidase alpha class 2B member 1) (GB:Q60HE9); similar to hypothetical protein [Pongo …	alpha-mannosidase activity	214						2		6	-0.132305	-0.0246599								1	1	0	0	0	2	Abiotic_Stress_ME00339, Biotic_Stress_ME00332	1348.1	high
250204_at	AT5G13990	exocyst subunit EXO70 family protein, contains Pfam domain PF03081: Exo70 exocyst complex subunit;	protein binding	214									-0.132305	-0.0246599								1	1	0	0	0	2	Abiotic_Stress_ME00339, Biotic_Stress_ME00332	89.7245	low
252979_at	AT4G38225	expressed protein	molecular function unknown	448									-0.132251	-0.670641								2	1	0	0	0	3	Abiotic_Stress_ME00339, Abiotic_Stress_ME00326, Biotic_Stress_ME00332	1081.82	high
253034_at	AT4G38230	calcium-dependent protein kinase, putative / CDPK, putative, calmodulin-domain protein kinase CDPK isoform 6 (Arabidopsis thaliana) gi:1399275:gb:AAB03246; contains protein kinase domain, Pfam:PF00069; contains EF hand domain (calcium-binding EF-hand), Pfam:PF00036, INTERPRO:IPR002048	protein kinase activity, protein serine/threonine kinase activity, calcium- and calmodulin-dependent protein kinase activity, calcium ion binding, ATP binding, kinase activity	448									-0.132251	-0.670641								2	1	0	0	0	3	Abiotic_Stress_ME00339, Abiotic_Stress_ME00326, Biotic_Stress_ME00332	111.964	low
260229_at	AT1G74370	zinc finger (C3HC4-type RING finger) family protein, contains Pfam profile: PF00097 zinc finger, C3HC4 type (RING finger)	protein binding, zinc ion binding	729									-0.13092	-0.353223	0	1	0	0	0	1	Biotic_Stress_ME00342_F1	5	3	0	0	0	8	Abiotic_Stress_ME00325, Abiotic_Stress_ME00327, Abiotic_Stress_ME00328, Abiotic_Stress_ME00329, Abiotic_Stress_ME00330, Biotic_Stress_ME00342, Biotic_Stress_ME00353, Biotic_Stress_ME00332	433.845	medium
260239_at	AT1G74360	leucine-rich repeat transmembrane protein kinase, putative, similar to brassinosteroid insensitive 1 GB:AAC49810 (putative receptor protein kinase); contains Pfam profiles: PF00560 Leucine Rich Repeat (17 repeats), PF00069 Eukaryotic protein kinase domain	protein kinase activity, protein serine/threonine kinase activity, protein-tyrosine kinase activity, ATP binding	729									-0.13092	-0.353223	0	1	0	0	0	1	Biotic_Stress_ME00342_F1	5	3	0	0	0	8	Abiotic_Stress_ME00325, Abiotic_Stress_ME00327, Abiotic_Stress_ME00328, Abiotic_Stress_ME00329, Abiotic_Stress_ME00330, Biotic_Stress_ME00342, Biotic_Stress_ME00353, Biotic_Stress_ME00332	175.163	medium
250359_at	AT5G11350	endonuclease/exonuclease/phosphatase family protein, contains Pfam profile PF03372: Endonuclease/Exonuclease/phosphatase family	catalytic activity	111									-0.130656	-0.278204								1	0	0	1	0	2	Abiotic_Stress_ME00325, Genotype_GSE2473	244.682	medium
250360_at	AT5G11360	expressed protein	protein kinase activity, ATP binding	111									-0.130656	-0.278204								1	0	0	1	0	2	Abiotic_Stress_ME00325, Genotype_GSE2473	55.758	low
251337_at	AT3G60820	20S proteasome beta subunit F1 (PBF1)	endopeptidase activity, threonine endopeptidase activity, peptidase activity	541									-0.128092	-0.154664															3281.07	high
251387_at	AT3G60810	expressed protein	molecular function unknown	541									-0.128092	-0.154664															453.688	medium
258633_at	AT3G07990	serine carboxypeptidase S10 family protein, similar to serine carboxypeptidase II (CP-MII) GB:CAA70815 (Hordeum vulgare)	catalytic activity, serine carboxypeptidase activity	718									-0.127076	-0.0299715								5	0	0	0	0	5	Abiotic_Stress_ME00339, Abiotic_Stress_ME00325, Abiotic_Stress_ME00327, Abiotic_Stress_ME00328, Abiotic_Stress_ME00329	212.792	medium
258634_at	AT3G08000	RNA-binding protein, putative, similar to RNA-binding protein from (Nicotiana tabacum) GI:15822703, (Nicotiana sylvestris) GI:624925; contains Pfam profile: PF00076 RNA recognition motif. (a.k.a. RRM, RBD, or RNP domain)	nucleic acid binding, RNA binding	718									-0.127076	-0.0299715								5	0	0	0	0	5	Abiotic_Stress_ME00339, Abiotic_Stress_ME00325, Abiotic_Stress_ME00327, Abiotic_Stress_ME00328, Abiotic_Stress_ME00329	105.681	low
250991_at	AT5G02380	metallothionein protein 2B (MT-2B), identical to SWISS-PROT:Q38805 metallothionein-like protein 2B (MT-2B) (Arabidopsis thaliana)	copper ion binding	566				1		4		1	-0.127007	-0.275919								1	0	0	0	0	1	Abiotic_Stress_ME00328	16079.1	high
251046_at	AT5G02370	kinesin motor protein-related, kinesin, Xenopus laevis, EMBL:XLA249840	microtubule motor activity, ATP binding	566				1		2		1	-0.127007	-0.275919								1	0	0	0	0	1	Abiotic_Stress_ME00328	164.424	medium
263403_at	AT2G04040	MATE efflux family protein, contains Pfam profile: PF01554 uncharacterized membrane protein family	transporter activity, drug transporter activity, antiporter activity	142									-0.125992	-0.142498	1	3	1	1	1	7	Abiotic_Stress_ME00328_F7, Biotic_Stress_ME00342_F1, Biotic_Stress_ME00332_F6, Biotic_Stress_ME00332_F8, Chemical_Treatment_ME00361_F1, Genotype_ME00355_F1, Hormone_Treatment_ME00356_F2	5	2	1	1	1	10	Abiotic_Stress_ME00339, Abiotic_Stress_ME00325, Abiotic_Stress_ME00328, Abiotic_Stress_ME00329, Abiotic_Stress_ME00326, Biotic_Stress_ME00342, Biotic_Stress_ME00332, Chemical_Treatment_ME00361, Genotype_ME00355, Hormone_Treatment_ME00356	204.408	medium
263410_at	AT2G04039	expressed protein	molecular function unknown	142									-0.125992	-0.142498	1	3	1	1	1	7	Abiotic_Stress_ME00328_F7, Biotic_Stress_ME00342_F1, Biotic_Stress_ME00332_F6, Biotic_Stress_ME00332_F8, Chemical_Treatment_ME00361_F1, Genotype_ME00355_F1, Hormone_Treatment_ME00356_F2	5	2	1	1	1	10	Abiotic_Stress_ME00339, Abiotic_Stress_ME00325, Abiotic_Stress_ME00328, Abiotic_Stress_ME00329, Abiotic_Stress_ME00326, Biotic_Stress_ME00342, Biotic_Stress_ME00332, Chemical_Treatment_ME00361, Genotype_ME00355, Hormone_Treatment_ME00356	1677.25	high
260851_at	AT1G21890	nodulin MtN21 family protein, similar to MtN21 GI:2598575 (root nodule development) from (Medicago truncatula)		4								2	-0.123442	0.0132733	3	0	0	0	0	3	Abiotic_Stress_ME00327_F9, Abiotic_Stress_ME00328_F9, Abiotic_Stress_ME00328_F11	4	1	0	0	0	5	Abiotic_Stress_ME00339, Abiotic_Stress_ME00325, Abiotic_Stress_ME00327, Abiotic_Stress_ME00328, Biotic_Stress_ME00332	37.5481	low
260857_at	AT1G21880	peptidoglycan-binding LysM domain-containing protein, contains Pfam profile PF01476: LysM domain	molecular function unknown	4								2	-0.123442	0.0132733	3	0	0	0	0	3	Abiotic_Stress_ME00327_F9, Abiotic_Stress_ME00328_F9, Abiotic_Stress_ME00328_F11	4	1	0	0	0	5	Abiotic_Stress_ME00339, Abiotic_Stress_ME00325, Abiotic_Stress_ME00327, Abiotic_Stress_ME00328, Biotic_Stress_ME00332	676.75	high
259782_at	AT1G29680	expressed protein	molecular function unknown	873									-0.122968	0.0476733	1	0	0	0	0	1	Abiotic_Stress_ME00328_F11	5	2	0	1	0	8	Abiotic_Stress_ME00339, Abiotic_Stress_ME00325, Abiotic_Stress_ME00327, Abiotic_Stress_ME00328, Abiotic_Stress_ME00329, Biotic_Stress_ME00342, Biotic_Stress_ME00353, Genotype_ME00374	178.857	medium
259788_at	AT1G29670	GDSL-motif lipase/hydrolase family protein, similar to family II lipase EXL1 GI:15054382 from (Arabidopsis thaliana); contains Pfam profile: PF00657 Lipase/Acylhydrolase with GDSL-like motif	hydrolase activity, acting on ester bonds, carboxylic ester hydrolase activity	873						2		4	-0.122968	0.0476733	1	0	0	0	0	1	Abiotic_Stress_ME00328_F11	5	2	0	1	0	8	Abiotic_Stress_ME00339, Abiotic_Stress_ME00325, Abiotic_Stress_ME00327, Abiotic_Stress_ME00328, Abiotic_Stress_ME00329, Biotic_Stress_ME00342, Biotic_Stress_ME00353, Genotype_ME00374	3207.65	high
253847_at	AT4G28010	pentatricopeptide (PPR) repeat-containing protein, contains Pfam profile PF01535: PPR repeat	molecular function unknown	185								4	-0.122845	-0.0422753															67.1365	low
253848_at	AT4G28020	expressed protein, contains Pfam PF01980: Uncharacterised protein family		185									-0.122845	-0.0422753															192.714	medium
262816_at	AT1G11780	oxidoreductase, 2OG-Fe(II) oxygenase family protein, low similarity to alkB proteins from Homo sapiens (SP:Q13686), Caulobacter crescentus (GI:2055386); contains Pfam profile PF03171: oxidoreductase, 2OG-Fe(II) oxygenase family	molecular function unknown	72									-0.12259	0.0890145								1	0	0	0	0	1	Abiotic_Stress_ME00325	340.813	medium
262817_at	AT1G11770	FAD-binding domain-containing protein, similar to SP:P30986 reticuline oxidase precursor (Berberine-bridge-forming enzyme) (BBE) (Tetrahydroprotoberberine synthase) (Eschscholzia californica); contains PF01565 FAD binding domain	electron carrier activity	72									-0.12259	0.0890145								1	0	0	0	0	1	Abiotic_Stress_ME00325	85.5927	low
246015_at	AT5G10700	expressed protein	molecular function unknown	551									-0.122427	-0.210741	2	0	0	0	0	2	Abiotic_Stress_ME00325_F12, Abiotic_Stress_ME00328_F7	7	1	0	0	0	8	Abiotic_Stress_ME00339, Abiotic_Stress_ME00325, Abiotic_Stress_ME00338, Abiotic_Stress_ME00327, Abiotic_Stress_ME00328, Abiotic_Stress_ME00329, Abiotic_Stress_ME00330, Biotic_Stress_ME00332	361.175	medium
246018_at	AT5G10695	expressed protein		551									-0.122427	-0.210741	2	0	0	0	0	2	Abiotic_Stress_ME00325_F12, Abiotic_Stress_ME00328_F7	7	1	0	0	0	8	Abiotic_Stress_ME00339, Abiotic_Stress_ME00325, Abiotic_Stress_ME00338, Abiotic_Stress_ME00327, Abiotic_Stress_ME00328, Abiotic_Stress_ME00329, Abiotic_Stress_ME00330, Biotic_Stress_ME00332	764.628	high
255840_at	AT2G33520	expressed protein	molecular function unknown	520									-0.122176	-0.0820321								5	2	0	1	0	8	Abiotic_Stress_ME00339, Abiotic_Stress_ME00325, Abiotic_Stress_ME00327, Abiotic_Stress_ME00328, Abiotic_Stress_ME00329, Biotic_Stress_ME00342, Biotic_Stress_ME00332, Genotype_GSE2473	191.442	medium
255842_at	AT2G33530	serine carboxypeptidase S10 family protein, similar to Serine carboxypeptidase II chains A and B (SP:P08819) (EC 3.4.16.6) (Triticum aestivum (Wheat)	catalytic activity, serine carboxypeptidase activity	520								2	-0.122176	-0.0820321								5	2	0	1	0	8	Abiotic_Stress_ME00339, Abiotic_Stress_ME00325, Abiotic_Stress_ME00327, Abiotic_Stress_ME00328, Abiotic_Stress_ME00329, Biotic_Stress_ME00342, Biotic_Stress_ME00332, Genotype_GSE2473	488.59	high
258854_at	AT3G02100	UDP-glucoronosyl/UDP-glucosyl transferase family protein, contains Pfam profile: PF00201 UDP-glucoronosyl and UDP-glucosyl transferase	UDP-glycosyltransferase activity, transferase activity, transferring glycosyl groups	646									-0.120115	-0.0454381															33.8604	low
258862_at	AT3G02090	mitochondrial processing peptidase beta subunit, putative, similar to mitochondrial processing peptidase beta subunit, mitochondrial precursor, Beta-MPP (Human) SWISS-PROT:O75439	metalloendopeptidase activity	646					4	4		2	-0.120115	-0.0454381															5372.54	high
249111_at	AT5G43770	proline-rich family protein, contains proline-rich extensin domains, INTERPRO:IPR002965	molecular function unknown	835									-0.11738	-0.366294								2	0	0	0	0	2	Abiotic_Stress_ME00327, Abiotic_Stress_ME00328	107.555	low
249112_at	AT5G43780	sulfate adenylyltransferase 4 / ATP-sulfurylase 4 (APS4), identical to ATP sulfurylase precursor (APS4) (Arabidopsis thaliana) GI:4633131	sulfate adenylyltransferase (ATP) activity	835								2	-0.11738	-0.366294								2	0	0	0	0	2	Abiotic_Stress_ME00327, Abiotic_Stress_ME00328	1919.13	high
261927_at	AT1G22500	zinc finger (C3HC4-type RING finger) family protein, contains Pfam profile: PF00097: Zinc finger, C3HC4 type (RING finger)	protein binding, zinc ion binding	704						2			-0.116289	-0.0485935	4	0	1	0	0	5	Abiotic_Stress_ME00339_F9, Abiotic_Stress_ME00328_F5, Abiotic_Stress_ME00328_F7, Abiotic_Stress_ME00329_F6, Chemical_Treatment_ME00361_F1	5	0	1	0	0	6	Abiotic_Stress_ME00339, Abiotic_Stress_ME00325, Abiotic_Stress_ME00328, Abiotic_Stress_ME00329, Abiotic_Stress_ME00330, Chemical_Treatment_ME00361	307.672	medium
261938_at	AT1G22510	zinc finger (C3HC4-type RING finger) family protein, contains Pfam profile: PF00097 zinc finger, C3HC4 type (RING finger)	protein binding, zinc ion binding	704								2	-0.116289	-0.0485935	4	0	1	0	0	5	Abiotic_Stress_ME00339_F9, Abiotic_Stress_ME00328_F5, Abiotic_Stress_ME00328_F7, Abiotic_Stress_ME00329_F6, Chemical_Treatment_ME00361_F1	5	0	1	0	0	6	Abiotic_Stress_ME00339, Abiotic_Stress_ME00325, Abiotic_Stress_ME00328, Abiotic_Stress_ME00329, Abiotic_Stress_ME00330, Chemical_Treatment_ME00361	397.492	medium
256267_at	AT3G12260	complex 1 family protein / LVR family protein, contains Pfam PF05347: Complex 1 protein (LYR family)	catalytic activity	115									-0.116212	-0.150145								1	0	0	0	0	1	Abiotic_Stress_ME00339	4224.77	high
256269_at	AT3G12250	bZIP family transcription factor, contains Pfam profile:PF00170 bZIP transcription factor	DNA binding, transcription factor activity	115								2	-0.116212	-0.150145								1	0	0	0	0	1	Abiotic_Stress_ME00339	159.175	medium
250245_at	AT5G13690	alpha-N-acetylglucosaminidase family / NAGLU family, contains Pfam profile: PF05089 alpha-N-acetylglucosaminidase (NAGLU)	alpha-N-acetylglucosaminidase activity	895		1				1	2		-0.11479	-0.32847	1	0	0	0	0	1	Abiotic_Stress_ME00325_F8	3	1	0	0	0	4	Abiotic_Stress_ME00339, Abiotic_Stress_ME00325, Abiotic_Stress_ME00327, Biotic_Stress_ME00332	306.778	medium
250246_at	AT5G13700	polyamine oxidase, putative, similar to SP:O64411 Polyamine oxidase precursor (EC 1.5.3.11) from Zea mays	oxidoreductase activity	895		1				1			-0.11479	-0.32847	1	0	0	0	0	1	Abiotic_Stress_ME00325_F8	3	1	0	0	0	4	Abiotic_Stress_ME00339, Abiotic_Stress_ME00325, Abiotic_Stress_ME00327, Biotic_Stress_ME00332	64.429	low
265284_at	AT2G20230	expressed protein		500									-0.114105	-0.0357603								3	0	0	1	0	4	Abiotic_Stress_ME00325, Abiotic_Stress_ME00327, Abiotic_Stress_ME00328, Genotype_ME00374	2086.47	high
265312_at	AT2G20240	expressed protein	molecular function unknown	500						2			-0.114105	-0.0357603								3	0	0	1	0	4	Abiotic_Stress_ME00325, Abiotic_Stress_ME00327, Abiotic_Stress_ME00328, Genotype_ME00374	174.559	medium
263695_at	AT1G31220	phosphoribosylglycinamide formyltransferase, similar to phosphoribosylglycinamide formyltransferase, chloroplast precursor (Arabidopsis thaliana) SWISS-PROT:P52422	formyltetrahydrofolate deformylase activity, hydroxymethyl-, formyl- and related transferase activity	290									-0.112257	-0.127809								1	1	0	1	0	3	Abiotic_Stress_ME00339, Biotic_Stress_ME00332, Genotype_ME00374	279.609	medium
263696_at	AT1G31230	bifunctional aspartate kinase/homoserine dehydrogenase / AK-HSDH, nearly identical to gb:X71364 (PIR:S46497) aspartate kinase / homoserine dehydrogenase from Arabidopsis thaliana; contains ACT domain	aspartate kinase activity, homoserine dehydrogenase activity	290								2	-0.112257	-0.127809								1	1	0	1	0	3	Abiotic_Stress_ME00339, Biotic_Stress_ME00332, Genotype_ME00374	977.923	high
255888_at	AT1G20300	pentatricopeptide (PPR) repeat-containing protein, contains Pfam profile: PF01535 PPR repeat		443							2		-0.111431	-0.0946226								2	0	0	0	0	2	Abiotic_Stress_ME00327, Abiotic_Stress_ME00329	259.65	medium
255914_at	AT1G20290	expressed protein		443						74	42	286	-0.111431	-0.0946226								2	0	0	0	0	2	Abiotic_Stress_ME00327, Abiotic_Stress_ME00329	9.9567	low
250485_at	AT5G09990	expressed protein	molecular function unknown	689									-0.110046	-0.126969	3	0	0	0	0	3	Abiotic_Stress_ME00339_F9, Abiotic_Stress_ME00327_F10, Abiotic_Stress_ME00327_F12	3	1	0	0	1	5	Abiotic_Stress_ME00339, Abiotic_Stress_ME00325, Abiotic_Stress_ME00327, Biotic_Stress_ME00332, Hormone_Treatment_ME00356	98.6595	low
250512_at	AT5G09995	expressed protein	molecular function unknown	689									-0.110046	-0.126969	3	0	0	0	0	3	Abiotic_Stress_ME00339_F9, Abiotic_Stress_ME00327_F10, Abiotic_Stress_ME00327_F12	3	1	0	0	1	5	Abiotic_Stress_ME00339, Abiotic_Stress_ME00325, Abiotic_Stress_ME00327, Biotic_Stress_ME00332, Hormone_Treatment_ME00356	349.963	medium
254625_at	AT4G18470	negative regulator of systemic acquired resistance (SNI1), identical to negative regulator of systemic acquired resistance SNI1 (Arabidopsis thaliana) gi:5758933:gb:AAD50900	molecular function unknown	963									-0.109315	-0.215861								3	0	0	1	0	4	Abiotic_Stress_ME00339, Abiotic_Stress_ME00325, Abiotic_Stress_ME00327, Genotype_ME00374	76.4341	low
254676_at	AT4G18460	D-Tyr-tRNA(Tyr) deacylase family protein, contains Pfam profile: PF02580 D-Tyr-tRNA(Tyr) deacylase	hydrolase activity, acting on ester bonds	963									-0.109315	-0.215861								3	0	0	1	0	4	Abiotic_Stress_ME00339, Abiotic_Stress_ME00325, Abiotic_Stress_ME00327, Genotype_ME00374	145.683	medium
251868_at	AT3G54490	eukaryotic rpb5 RNA polymerase subunit family protein, similar to SP:P19388 DNA-directed RNA polymerase II 23 kDa polypeptide (EC 2.7.7.6) {Homo sapiens}; contains Pfam profiles PF03871: RNA polymerase Rpb5 N-terminal domain, PF01191: RNA polymerase Rpb5 C-terminal domain	DNA binding, DNA-directed RNA polymerase activity	403									-0.10853	-0.0745563								2	0	0	1	0	3	Abiotic_Stress_ME00339, Abiotic_Stress_ME00325, Genotype_ME00374	9.70941	low
251869_at	AT3G54500	expressed protein	molecular function unknown	403									-0.10853	-0.0745563								2	0	0	1	0	3	Abiotic_Stress_ME00339, Abiotic_Stress_ME00325, Genotype_ME00374	1229.49	high
253708_at	AT4G29210	gamma-glutamyltranspeptidase family protein, similar to SP:P07314 Gamma-glutamyltranspeptidase precursor (EC 2.3.2.2) (Gamma- glutamyltransferase) (GGT) {Rattus norvegicus}; contains Pfam profilePF01019: Gamma-glutamyltranspeptidase	gamma-glutamyltransferase activity	960						2			-0.108271	-0.248692								4	0	0	0	0	4	Abiotic_Stress_ME00339, Abiotic_Stress_ME00325, Abiotic_Stress_ME00327, Abiotic_Stress_ME00329	538.151	high
253709_at	AT4G29220	phosphofructokinase family protein, similar to phosphofructokinase (Amycolatopsis methanolica) GI:17432243; contains Pfam profile PF00365: Phosphofructokinase	6-phosphofructokinase activity	960									-0.108271	-0.248692								4	0	0	0	0	4	Abiotic_Stress_ME00339, Abiotic_Stress_ME00325, Abiotic_Stress_ME00327, Abiotic_Stress_ME00329	1010.17	high
247043_at	AT5G66880	serine/threonine protein kinase, putative, similar to serine-threonine protein kinase (Triticum aestivum) gi:2055374:gb:AAB58348	protein kinase activity, kinase activity	54									-0.107993	-0.170741								4	0	0	0	0	4	Abiotic_Stress_ME00339, Abiotic_Stress_ME00325, Abiotic_Stress_ME00327, Abiotic_Stress_ME00329	941.901	high
247064_at	AT5G66890	disease resistance protein (CC-NBS-LRR class), putative, domain signature NBS-LRR exists, suggestive of a disease resistance protein.		54									-0.107993	-0.170741								4	0	0	0	0	4	Abiotic_Stress_ME00339, Abiotic_Stress_ME00325, Abiotic_Stress_ME00327, Abiotic_Stress_ME00329	56.0586	low
246841_at	AT5G26700	germin-like protein, putative, similar to germin-like protein GLP8 (SP:P93000); contains Pfam profile: PF01072 germin family	nutrient reservoir activity	133						4		6	-0.10748	-0.25368								1	0	0	0	0	1	Abiotic_Stress_ME00339	255.958	medium
246845_at	AT5G26710	glutamate-tRNA ligase, putative / glutamyl-tRNA synthetase, putatuve / GluRS, putative, identical to gi:3435196	glutamate-tRNA ligase activity	133						2			-0.10748	-0.25368								1	0	0	0	0	1	Abiotic_Stress_ME00339	2174.47	high
267439_at	AT2G19060	GDSL-motif lipase/hydrolase family protein, similar to family II lipases EXL6 GI:15054390, EXL1 GI:15054382, EXL2 GI:15054384 from (Arabidopsis thaliana); contains Pfam profile PF00657: GDSL-like Lipase/Acylhydrolase	lipase activity, hydrolase activity, acting on ester bonds	267								2	-0.10725	-0.215603								1	0	0	1	0	2	Abiotic_Stress_ME00329, Genotype_GSE2473	47.8517	low
267440_at	AT2G19070	transferase family protein, similar to anthranilate N-hydroxycinnamoyl/benzoyltransferase from Dianthus caryophyllus (gi:2239091); contains Pfam profile PF02458: Transferase family	hydroxycinnamoyltransferase activity	267									-0.10725	-0.215603								1	0	0	1	0	2	Abiotic_Stress_ME00329, Genotype_GSE2473	51.796	low
266004_at	AT2G37330	expressed protein, and genefinder		22								2	-0.107173	-0.0338073								1	0	0	0	0	1	Abiotic_Stress_ME00339	233.352	medium
266005_at	AT2G37340	splicing factor RSZ33 (RSZ33), nearly identical to splicing factor RSZ33 (Arabidopsis thaliana) GI:9843663; contains Pfam profiles PF00076: RNA recognition motif. (a.k.a. RRM, RBD, or RNP domain), PF00098: Zinc knuckle	nucleic acid binding, zinc ion binding	22								2	-0.107173	-0.0338073								1	0	0	0	0	1	Abiotic_Stress_ME00339	2214.89	high
247787_at	AT5G58640	selenoprotein-related, contains weak similarity to Selenoprotein W (Swiss-Prot:P49904) (Rattus norvegicus)	molecular function unknown	948									-0.106804	-0.078639								4	1	0	0	0	5	Abiotic_Stress_ME00339, Abiotic_Stress_ME00325, Abiotic_Stress_ME00327, Abiotic_Stress_ME00328, Biotic_Stress_ME00332	775.873	high
247793_at	AT5G58650	expressed protein	molecular function unknown	948									-0.106804	-0.078639								4	1	0	0	0	5	Abiotic_Stress_ME00339, Abiotic_Stress_ME00325, Abiotic_Stress_ME00327, Abiotic_Stress_ME00328, Biotic_Stress_ME00332	543.685	high
258491_at	AT3G02700	NC domain-containing protein, contains Pfam domain, PF04970: NC domain	molecular function unknown	26									-0.104672	-0.122133								3	1	0	0	0	4	Abiotic_Stress_ME00339, Abiotic_Stress_ME00325, Abiotic_Stress_ME00329, Biotic_Stress_ME00332	793.556	high
258495_at	AT3G02690	integral membrane family protein, similar to PecM protein (GI:5852331) {Vogesella indigofera} and PecM protein (SP:P42194) (Erwinia chrysanthemi)		26									-0.104672	-0.122133								3	1	0	0	0	4	Abiotic_Stress_ME00339, Abiotic_Stress_ME00325, Abiotic_Stress_ME00329, Biotic_Stress_ME00332	946.93	high
249442_at	AT5G39590	expressed protein	molecular function unknown	741									-0.103713	0.0555835	1	0	0	0	0	1	Abiotic_Stress_ME00327_F12	2	0	0	0	0	2	Abiotic_Stress_ME00327, Abiotic_Stress_ME00328	1562.37	high
249443_at	AT5G39600	expressed protein	molecular function unknown	741									-0.103713	0.0555835	1	0	0	0	0	1	Abiotic_Stress_ME00327_F12	2	0	0	0	0	2	Abiotic_Stress_ME00327, Abiotic_Stress_ME00328	465.211	medium
250014_at	AT5G17990	anthranilate phosphoribosyltransferase, identical to anthranilate phosphoribosyltransferase, chloroplast precursor (EC 2.4.2.18) SP:Q02166 from (Arabidopsis thaliana)	anthranilate phosphoribosyltransferase activity	411									-0.103575	0.175609	1	0	0	0	0	1	Abiotic_Stress_ME00339_F12	5	3	0	0	0	8	Abiotic_Stress_ME00339, Abiotic_Stress_ME00338, Abiotic_Stress_ME00327, Abiotic_Stress_ME00328, Abiotic_Stress_ME00329, Biotic_Stress_ME00342, Biotic_Stress_ME00353, Biotic_Stress_ME00354	1916.4	high
250071_at	AT5G18000	transcriptional factor B3 family protein, contains Pfam profile PF02362: B3 DNA binding domain	DNA binding, transcription factor activity	411									-0.103575	0.175609	1	0	0	0	0	1	Abiotic_Stress_ME00339_F12	5	3	0	0	0	8	Abiotic_Stress_ME00339, Abiotic_Stress_ME00338, Abiotic_Stress_ME00327, Abiotic_Stress_ME00328, Abiotic_Stress_ME00329, Biotic_Stress_ME00342, Biotic_Stress_ME00353, Biotic_Stress_ME00354	24.4864	low
255909_at	AT1G18040	cell division protein kinase, putative, similar to cell division protein kinase 7 (Homo sapiens) SWISS-PROT:P50613	protein kinase activity, kinase activity	204									-0.102932	-0.0678341								1	0	0	0	0	1	Abiotic_Stress_ME00339	207.61	medium
255910_at	AT1G18030	protein phosphatase 2C, putative / PP2C, putative, contains similarity to protein phosphatase 2C GI:3777604 from (Rattus norvegicus)	catalytic activity, protein phosphatase type 2C activity	204								2	-0.102932	-0.0678341								1	0	0	0	0	1	Abiotic_Stress_ME00339	285.118	medium
252406_at	AT3G47670	similar to pectinesterase family protein [Arabidopsis thaliana] (TAIR:At1g53840.1); similar to pectin methylesterase [Lycopersicon esculentum] (GB:AAL02367.1); contains InterPro domain Plant invertase/pectin methylesterase inhibitor (InterPro:IPR007186); contains InterPro domain Pectinesterase inhibitor (InterPro:IPR006501)	enzyme inhibitor activity, pectinesterase activity, pectinesterase inhibitor activity	10							2	2	-0.102906	-0.201421								0	0	0	1	0	1	Genotype_ME00374	451.069	medium
252428_at	AT3G47660	regulator of chromosome condensation (RCC1) family protein, contains Pfam domain PF00415: Regulator of chromosome condensation (RCC1)	chromatin binding, zinc ion binding, Ran GTPase binding	10									-0.102906	-0.201421								0	0	0	1	0	1	Genotype_ME00374	40.9193	low
246713_at	AT5G28210	mRNA capping enzyme family protein, similar to mRNA capping enzyme (Xenopus laevis) GI:7239232; contains Pfam profiles PF01331: mRNA capping enzyme catalytic domain, PF03919: mRNA capping enzyme C-terminal domain	mRNA guanylyltransferase activity, phosphoprotein phosphatase activity	315									-0.101946	-0.171802								1	0	0	0	0	1	Abiotic_Stress_ME00339	46.8201	low
246714_at	AT5G28220	expressed protein, predicted proteins, Arabidopsis thaliana, D.melanogaster, C.elegans and S.pombe	molecular function unknown	315						8	2	22	-0.101946	-0.171802								1	0	0	0	0	1	Abiotic_Stress_ME00339	288.368	medium
267627_at	AT2G42270	U5 small nuclear ribonucleoprotein helicase, putative	nucleotide binding, nucleic acid binding, helicase activity, ATP binding, ATP-dependent helicase activity, nucleoside-triphosphatase activity	397							2		-0.101332	-0.0163286	1	0	0	1	0	2	Abiotic_Stress_ME00339_F9, Genotype_ME00374_F9	4	1	0	2	0	7	Abiotic_Stress_ME00339, Abiotic_Stress_ME00325, Abiotic_Stress_ME00327, Abiotic_Stress_ME00328, Biotic_Stress_ME00353, Genotype_ME00374, Genotype_GSE2473	280.205	medium
267628_at	AT2G42280	basic helix-loop-helix (bHLH) family protein	DNA binding, transcription factor activity	397						2			-0.101332	-0.0163286	1	0	0	1	0	2	Abiotic_Stress_ME00339_F9, Genotype_ME00374_F9	4	1	0	2	0	7	Abiotic_Stress_ME00339, Abiotic_Stress_ME00325, Abiotic_Stress_ME00327, Abiotic_Stress_ME00328, Biotic_Stress_ME00353, Genotype_ME00374, Genotype_GSE2473	274.69	medium
263461_at	AT2G31800	ankyrin protein kinase, putative, similar to ankyrin-kinase (Medicago truncatula) gi:18700701:gb:AAL78674; contains Pfam profile PF00023: Ankyrin repeat; identical to cDNA calcineurin B-like protein 10 (CBL10) GI:29150247; blastp match of 67% identity and 1.9e-200 P-value to GP:18700701:gb:AAL78674.1:AF458699_1:AF458699 ankyrin-kinase {Medicago truncatula}	protein kinase activity, protein serine/threonine kinase activity, protein-tyrosine kinase activity, ATP binding, kinase activity	593						2			-0.100966	0.0154433	1	0	0	0	0	1	Abiotic_Stress_ME00339_F17	4	1	0	1	0	6	Abiotic_Stress_ME00339, Abiotic_Stress_ME00325, Abiotic_Stress_ME00327, Abiotic_Stress_ME00328, Biotic_Stress_ME00332, Genotype_ME00374	678.124	high
263477_at	AT2G31790	UDP-glucoronosyl/UDP-glucosyl transferase family protein, contains Pfam profile: PF00201 UDP-glucoronosyl and UDP-glucosyl transferase	UDP-glycosyltransferase activity, transferase activity, transferring glycosyl groups	593									-0.100966	0.0154433	1	0	0	0	0	1	Abiotic_Stress_ME00339_F17	4	1	0	1	0	6	Abiotic_Stress_ME00339, Abiotic_Stress_ME00325, Abiotic_Stress_ME00327, Abiotic_Stress_ME00328, Biotic_Stress_ME00332, Genotype_ME00374	1490.48	high
247705_at	AT5G59460	scarecrow-like transcription factor 11 (SCL11), identical to cDNA scarecrow-like 11 (SCL11) mRNA, partial cds gi:4580526	molecular function unknown	641									-0.100186	-0.178779								5	0	0	0	0	5	Abiotic_Stress_ME00325, Abiotic_Stress_ME00338, Abiotic_Stress_ME00328, Abiotic_Stress_ME00329, Abiotic_Stress_ME00345	331.571	medium
247707_at	AT5G59450	scarecrow-like transcription factor 11 (SCL11), scarecrow-like 11, Arabidopsis thaliana, EMBL:AF036307	transcription factor activity	641						2			-0.100186	-0.178779								5	0	0	0	0	5	Abiotic_Stress_ME00325, Abiotic_Stress_ME00338, Abiotic_Stress_ME00328, Abiotic_Stress_ME00329, Abiotic_Stress_ME00345	314.62	medium
256783_at	AT3G13670	protein kinase family protein, contains Pfam domains, PF00069: Protein kinase domain	protein kinase activity, protein serine/threonine kinase activity, ATP binding, kinase activity	1005					4				-0.0996404	-0.0315568								4	1	0	0	1	6	Abiotic_Stress_ME00339, Abiotic_Stress_ME00327, Abiotic_Stress_ME00328, Abiotic_Stress_ME00330, Biotic_Stress_ME00354, Hormone_Treatment_ME00356	1202.26	high
256789_at	AT3G13672	seven in absentia (SINA) family protein, low similarity to SP:P21461 Developmental protein seven in absentia {Drosophila melanogaster}; contains Pfam profile PF03145: Seven in absentia protein family	molecular function unknown	1005									-0.0996404	-0.0315568								4	1	0	0	1	6	Abiotic_Stress_ME00339, Abiotic_Stress_ME00327, Abiotic_Stress_ME00328, Abiotic_Stress_ME00330, Biotic_Stress_ME00354, Hormone_Treatment_ME00356	115.94	low
259981_at	AT1G76450	oxygen-evolving complex-related, SP:Q9S720; contains a PsbP domain		319								2	-0.0991735	-0.12328								1	1	0	0	0	2	Abiotic_Stress_ME00327, Biotic_Stress_ME00332	1480.9	high
259984_at	AT1G76460	RNA recognition motif (RRM)-containing protein, low similarity to RRM-containing protein SEB-4 (Xenopus laevis) GI:8895698; contains Pfam profile: PF00076 RNA recognition motif. (a.k.a. RRM, RBD, or RNP domain)	nucleic acid binding, RNA binding	319							2		-0.0991735	-0.12328								1	1	0	0	0	2	Abiotic_Stress_ME00327, Biotic_Stress_ME00332	546.35	high
263807_at	AT2G04400	indole-3-glycerol phosphate synthase (IGPS), nearly identical to SP:P49572	indole-3-glycerol-phosphate synthase activity	685								2	-0.0989989	0.0901056								4	3	0	0	0	7	Abiotic_Stress_ME00339, Abiotic_Stress_ME00327, Abiotic_Stress_ME00328, Abiotic_Stress_ME00329, Biotic_Stress_ME00342, Biotic_Stress_ME00354, Biotic_Stress_ME00332	1772.36	high
263856_at	AT2G04410	expressed protein	molecular function unknown	685									-0.0989989	0.0901056								4	3	0	0	0	7	Abiotic_Stress_ME00339, Abiotic_Stress_ME00327, Abiotic_Stress_ME00328, Abiotic_Stress_ME00329, Biotic_Stress_ME00342, Biotic_Stress_ME00354, Biotic_Stress_ME00332	1065.03	high
245299_at	AT4G17530	Ras-related GTP-binding protein, putative, very strong similarity to RAB1C (Lotus corniculatus var. japonicus) GI:1370166; contains Pfam profile PF00071: Ras family	GTP binding	342		1			2	1			-0.0985361	0.0821048								3	0	0	0	0	3	Abiotic_Stress_ME00339, Abiotic_Stress_ME00327, Abiotic_Stress_ME00328	1820.16	high
245387_at	AT4G17520	nuclear RNA-binding protein, putative, similar to nuclear RNA binding protein GI:6492264 from (Arabidopsis thaliana)	RNA binding	342		1				1			-0.0985361	0.0821048								3	0	0	0	0	3	Abiotic_Stress_ME00339, Abiotic_Stress_ME00327, Abiotic_Stress_ME00328	1308.84	high
261479_at	AT1G14380	calmodulin-binding family protein, contains Pfam profile PF00612: IQ calmodulin-binding motif	calmodulin binding	273				1				3	-0.0985184	-0.0136409	5	1	0	0	0	6	Abiotic_Stress_ME00327_F6, Abiotic_Stress_ME00327_F8, Abiotic_Stress_ME00327_F12, Abiotic_Stress_ME00328_F11, Abiotic_Stress_ME00329_F8, Biotic_Stress_ME00342_F1	6	2	0	0	0	8	Abiotic_Stress_ME00339, Abiotic_Stress_ME00325, Abiotic_Stress_ME00327, Abiotic_Stress_ME00328, Abiotic_Stress_ME00329, Abiotic_Stress_ME00330, Biotic_Stress_ME00342, Biotic_Stress_ME00332	280.12	medium
261526_at	AT1G14370	protein kinase (APK2a), identical to protein kinase APK2a GI:2852447 from (Arabidopsis thaliana)	protein kinase activity, protein serine/threonine kinase activity, protein-tyrosine kinase activity, ATP binding, kinase activity	273				1				1	-0.0985184	-0.0136409	5	1	0	0	0	6	Abiotic_Stress_ME00327_F6, Abiotic_Stress_ME00327_F8, Abiotic_Stress_ME00327_F12, Abiotic_Stress_ME00328_F11, Abiotic_Stress_ME00329_F8, Biotic_Stress_ME00342_F1	6	2	0	0	0	8	Abiotic_Stress_ME00339, Abiotic_Stress_ME00325, Abiotic_Stress_ME00327, Abiotic_Stress_ME00328, Abiotic_Stress_ME00329, Abiotic_Stress_ME00330, Biotic_Stress_ME00342, Biotic_Stress_ME00332	336.561	medium
263918_at	AT2G36590	proline transporter, putative, strong similarity to proline transporter 1 GI:1769901 from (Arabidopsis thaliana); contains Pfam profile PF01490: Transmembrane amino acid transporter protein	L-proline transporter activity, amino acid permease activity	131									-0.0985141	-0.473714	2	0	0	0	0	2	Abiotic_Stress_ME00325_F12, Abiotic_Stress_ME00327_F12	3	0	0	0	0	3	Abiotic_Stress_ME00339, Abiotic_Stress_ME00325, Abiotic_Stress_ME00327	170.337	medium
263922_s_at	AT2G36580	pyruvate kinase, putative, similar to pyruvate kinase, cytosolic isozyme (Glycine max) SWISS-PROT:Q42806	pyruvate kinase activity	131					2				-0.0985141	-0.473714	2	0	0	0	0	2	Abiotic_Stress_ME00325_F12, Abiotic_Stress_ME00327_F12	3	0	0	0	0	3	Abiotic_Stress_ME00339, Abiotic_Stress_ME00325, Abiotic_Stress_ME00327	1871.02	high
266089_at	AT2G38010	ceramidase family protein, contains Pfam domain, PF04734: Neutral/alkaline nonlysosomal ceramidase	ceramidase activity	516									-0.0973368	-0.158535								1	0	0	0	0	1	Abiotic_Stress_ME00330	519.494	high
266096_at	AT2G38020	vacuoleless1 (VCL1), contains Pfam profiles: PF04841 Vps16, N-terminal region, PF04840: Vps16, C-terminal region; identical to cDNA VCL1 (VCL1) GI:13877132	molecular function unknown	516									-0.0973368	-0.158535								1	0	0	0	0	1	Abiotic_Stress_ME00330	616.711	high
254626_at	AT4G18400	expressed protein	molecular function unknown	393									-0.0954746	0.291237								1	0	0	2	0	3	Abiotic_Stress_ME00339, Genotype_ME00374, Genotype_GSE2473	385.747	medium
254627_at	AT4G18395	expressed protein	molecular function unknown	393									-0.0954746	0.291237								1	0	0	2	0	3	Abiotic_Stress_ME00339, Genotype_ME00374, Genotype_GSE2473	74.0087	low
252871_at	AT4G40000	NOL1/NOP2/sun family protein, contains Pfam profile PF01189: NOL1/NOP2/sun family		669									-0.0949061	-0.00525585								2	0	0	0	0	2	Abiotic_Stress_ME00327, Abiotic_Stress_ME00328	174.401	medium
252875_at	AT4G39990	Ras-related GTP-binding protein, putative, similar to GTP-binding protein GI:303738 from (Pisum sativum)	GTP binding	669									-0.0949061	-0.00525585								2	0	0	0	0	2	Abiotic_Stress_ME00327, Abiotic_Stress_ME00328	875.564	high
247634_at	AT5G60520	late embryogenesis abundant protein-related / LEA protein-related, similar to late embryogenesis abundant protein (Picea glauca) GI:1350543	molecular function unknown	732									-0.0945448	0.0123889								3	0	0	1	1	5	Abiotic_Stress_ME00338, Abiotic_Stress_ME00327, Abiotic_Stress_ME00328, Genotype_GSE2473, Hormone_Treatment_ME00356	157.64	medium
247639_s_at	AT5G60510	undecaprenyl pyrophosphate synthetase family protein / UPP synthetase family protein, contains putative undecaprenyl diphosphate synthase domain (PF01255); similar to S. cerevisiae dehydrodolichyl diphosphate synthetase (DEDOL-PP synthase)(Rer2)(SP:P35196), a cis-prenyltransferase	transferase activity	732								2	-0.0945448	0.0123889								3	0	0	1	1	5	Abiotic_Stress_ME00338, Abiotic_Stress_ME00327, Abiotic_Stress_ME00328, Genotype_GSE2473, Hormone_Treatment_ME00356	13.4651	low
251309_at	AT3G61220	short-chain dehydrogenase/reductase (SDR) family protein, similar to carbonyl reductase GI:1049108 from (Mus musculus)	oxidoreductase activity	734									-0.0945056	-0.273844								3	1	0	2	0	6	Abiotic_Stress_ME00339, Abiotic_Stress_ME00325, Abiotic_Stress_ME00329, Biotic_Stress_ME00353, Genotype_ME00374, Genotype_GSE2473	1370.21	high
251361_at	AT3G61230	LIM domain-containing protein, similar to SP:P29675 Pollen specific protein SF3 {Helianthus annuus}; contains Pfam profile PF00412: LIM domain	zinc ion binding	734									-0.0945056	-0.273844								3	1	0	2	0	6	Abiotic_Stress_ME00339, Abiotic_Stress_ME00325, Abiotic_Stress_ME00329, Biotic_Stress_ME00353, Genotype_ME00374, Genotype_GSE2473	125.073	low
259764_at	AT1G64280	regulatory protein (NPR1), identical to regulatory protein NPR1 (nonexpresser of PR genes 1, NPR1; noninducible immunity 1, Nim1; salicylic acid insensitive 1, Sai1) (Arabidopsis thaliana) SWISS-PROT:P93002	protein binding	440									-0.093736	-0.0219201	3	0	0	0	0	3	Abiotic_Stress_ME00328_F7, Abiotic_Stress_ME00329_F8, Abiotic_Stress_ME00329_F10	4	1	0	1	0	6	Abiotic_Stress_ME00339, Abiotic_Stress_ME00325, Abiotic_Stress_ME00328, Abiotic_Stress_ME00329, Biotic_Stress_ME00342, Genotype_ME00374	816.252	high
259796_at	AT1G64270	Mutator-like transposase family, has a 1.0e-06 P-value blast match to GB:AAA21566 mudrA of transposon=MuDR (MuDr-element) (Zea mays)		440									-0.093736	-0.0219201	3	0	0	0	0	3	Abiotic_Stress_ME00328_F7, Abiotic_Stress_ME00329_F8, Abiotic_Stress_ME00329_F10	4	1	0	1	0	6	Abiotic_Stress_ME00339, Abiotic_Stress_ME00325, Abiotic_Stress_ME00328, Abiotic_Stress_ME00329, Biotic_Stress_ME00342, Genotype_ME00374	144.115	medium
267028_at	AT2G38470	WRKY family transcription factor, contains Pfam profile: PF03106 WRKY DNA -binding domain;	transcription factor activity	116								2	-0.0912451	-0.2244	3	0	1	0	0	4	Abiotic_Stress_ME00325_F12, Abiotic_Stress_ME00327_F6, Abiotic_Stress_ME00329_F10, Chemical_Treatment_ME00360_F1	7	2	1	1	0	11	Abiotic_Stress_ME00339, Abiotic_Stress_ME00325, Abiotic_Stress_ME00338, Abiotic_Stress_ME00327, Abiotic_Stress_ME00328, Abiotic_Stress_ME00329, Abiotic_Stress_ME00330, Biotic_Stress_ME00342, Biotic_Stress_ME00332, Chemical_Treatment_ME00360, Genotype_GSE2473	1232.42	high
267038_at	AT2G38480	integral membrane protein, putative, contains 4 transmembrane domains; contains plant integral membrane protein domain, TIGR01569 and PF04535;: Domain of unknown function (DUF588); At3g16300, At1g45222 both share this domain structure; distantly related to GP:14030504 salicylic acid-induced fragment 1 protein {Gossypium hirsutum}; similar to putative ethylene responsive element binding protein (G…	molecular function unknown	116								2	-0.0912451	-0.2244	3	0	1	0	0	4	Abiotic_Stress_ME00325_F12, Abiotic_Stress_ME00327_F6, Abiotic_Stress_ME00329_F10, Chemical_Treatment_ME00360_F1	7	2	1	1	0	11	Abiotic_Stress_ME00339, Abiotic_Stress_ME00325, Abiotic_Stress_ME00338, Abiotic_Stress_ME00327, Abiotic_Stress_ME00328, Abiotic_Stress_ME00329, Abiotic_Stress_ME00330, Biotic_Stress_ME00342, Biotic_Stress_ME00332, Chemical_Treatment_ME00360, Genotype_GSE2473	223.666	medium
265389_at	AT2G20690	lumazine-binding family protein, SP:P50854 Riboflavin synthase alpha chain (EC 2.5.1.9) {Actinobacillus pleuropneumoniae}; contains Pfam profile PF00677: Lumazine binding domain	binding	568								2	-0.090374	0.4021								4	0	0	0	0	4	Abiotic_Stress_ME00325, Abiotic_Stress_ME00327, Abiotic_Stress_ME00328, Abiotic_Stress_ME00326	570.689	high
265430_at	AT2G20700	expressed protein	molecular function unknown	568									-0.090374	0.4021								4	0	0	0	0	4	Abiotic_Stress_ME00325, Abiotic_Stress_ME00327, Abiotic_Stress_ME00328, Abiotic_Stress_ME00326	228.068	medium
250866_at	AT5G03905	hesB-like domain-containing protein, low similarity to HesB (Cyanothece sp. PCC 8801) GI:2183309; contains Pfam profile PF01521: HesB-like domain		486									-0.0900961	-0.0642813															606.087	high
250885_at	AT5G03910	ABC transporter family protein, ABC-type transport protein sll1276, Synechocystis sp., PIR:S77239	transporter activity, ATPase activity, coupled to transmembrane movement of substances	486									-0.0900961	-0.0642813															456.076	medium
266095_at	AT2G38050	3-oxo-5-alpha-steroid 4-dehydrogenase, putative / steroid 5-alpha-reductase, putative, identical to gi:1280611; contains a steroid 5-alpha reductase, C-terminal domain	sterol 5-alpha reductase activity	365									-0.0890054	-0.0926608								2	0	0	0	0	2	Abiotic_Stress_ME00339, Abiotic_Stress_ME00325	374.901	medium
266099_at	AT2G38040	acetyl co-enzyme A carboxylase carboxyltransferase alpha subunit family, contains Pfam profile: PF03255: Acetyl co-enzyme A carboxylase carboxyltransferase alpha subunit	acetyl-CoA carboxylase activity	365						2		4	-0.0890054	-0.0926608								2	0	0	0	0	2	Abiotic_Stress_ME00339, Abiotic_Stress_ME00325	1146.73	high
254491_at	AT4G20300	expressed protein	molecular function unknown	848									-0.0883541	-0.0964349								1	0	0	0	0	1	Abiotic_Stress_ME00339	387.855	medium
254516_at	AT4G20290	expressed protein		848									-0.0883541	-0.0964349								1	0	0	0	0	1	Abiotic_Stress_ME00339	11.4632	low
266379_at	AT2G14690	similar to glycosyl hydrolase family 10 protein [Arabidopsis thaliana] (TAIR:At4g33820.1); similar to glycosyl hydrolase family 10 protein [Arabidopsis thaliana] (TAIR:At4g33810.1); similar to putative 1,4-beta-xylanase [Oryza sativa (japonica cultivar-group)] (GB:AAP53220.1); contains InterPro domain Glycoside hydrolase, family 10 (InterPro:IPR001000)	hydrolase activity, hydrolyzing O-glycosyl compounds	528								2	-0.0863108	-0.264162								1	0	0	0	0	1	Abiotic_Stress_ME00328	19.6347	low
266380_at	AT2G14680	myosin heavy chain-related, contains weak similarity to Swiss-Prot:P35579 myosin heavy chain, nonmuscle type A (Cellular myosin heavy chain, type A, Nonmuscle myosin heavy chain-A, NMMHC-A) (Homo sapiens)	molecular function unknown	528					2				-0.0863108	-0.264162								1	0	0	0	0	1	Abiotic_Stress_ME00328	286.432	medium
252410_at	AT3G47450	expressed protein	nitric-oxide synthase activity	175								2	-0.0851679	0.102481								2	1	0	0	0	3	Abiotic_Stress_ME00327, Abiotic_Stress_ME00328, Biotic_Stress_ME00332	346.845	medium
252440_at	AT3G47440	major intrinsic family protein / MIP family protein, contains Pfam profile: MIP PF00230	water channel activity	175									-0.0851679	0.102481								2	1	0	0	0	3	Abiotic_Stress_ME00327, Abiotic_Stress_ME00328, Biotic_Stress_ME00332	78.492	low
258267_at	AT3G15870	fatty acid desaturase family protein, similar to delta 9 acyl-lipid desaturase (ADS1) GI:2970034 from (Arabidopsis thaliana)	stearoyl-CoA 9-desaturase activity, iron ion binding, oxidoreductase activity	647									-0.0848181	-0.444275															8.70067	low
258268_at	AT3G15880	similar to WD-40 repeat family protein [Arabidopsis thaliana] (TAIR:At1g15750.1); similar to WD-40 repeat family protein [Arabidopsis thaliana] (TAIR:At1g80490.1); similar to WD-40 repeat family protein [Arabidopsis thaliana] (TAIR:At1g80490.2); similar to WD-40 repeat family protein [Arabidopsis thaliana] (TAIR:At3g16830.1); similar to WD-40 repeat family protein [Arabidopsis thaliana] (TAIR:At1…		647									-0.0848181	-0.444275															863.859	high
246854_at	AT5G26200	mitochondrial substrate carrier family protein, contains Pfam profile: PF00153 mitochondrial carrier protein	binding	595									-0.081484	-0.0163675								4	1	0	1	0	6	Abiotic_Stress_ME00339, Abiotic_Stress_ME00325, Abiotic_Stress_ME00328, Abiotic_Stress_ME00329, Biotic_Stress_ME00342, Genotype_ME00374	200.638	medium
246856_at	AT5G26210	PHD finger family protein, contains Pfam domain, PF00628: PHD-finger	DNA binding, protein binding, zinc ion binding	595									-0.081484	-0.0163675								4	1	0	1	0	6	Abiotic_Stress_ME00339, Abiotic_Stress_ME00325, Abiotic_Stress_ME00328, Abiotic_Stress_ME00329, Biotic_Stress_ME00342, Genotype_ME00374	816.927	high
251123_at	AT5G01030	expressed protein	molecular function unknown	573									-0.0808996	-0.326941								8	1	0	1	0	10	Abiotic_Stress_ME00339, Abiotic_Stress_ME00325, Abiotic_Stress_ME00338, Abiotic_Stress_ME00327, Abiotic_Stress_ME00328, Abiotic_Stress_ME00329, Abiotic_Stress_ME00330, Abiotic_Stress_ME00326, Biotic_Stress_ME00332, Genotype_ME00374	250.763	medium
251124_s_at	AT5G01040	laccase family protein / diphenol oxidase family protein, similar to laccase (Pinus taeda)(GI:13661201), lac110 laccase, Populus trichocarpa, EMBL:PTY13773 ]	copper ion binding	573									-0.0808996	-0.326941								8	1	0	1	0	10	Abiotic_Stress_ME00339, Abiotic_Stress_ME00325, Abiotic_Stress_ME00338, Abiotic_Stress_ME00327, Abiotic_Stress_ME00328, Abiotic_Stress_ME00329, Abiotic_Stress_ME00330, Abiotic_Stress_ME00326, Biotic_Stress_ME00332, Genotype_ME00374	836.981	high
252423_at	AT3G47590	esterase/lipase/thioesterase family protein, low similarity to cinnamoyl ester hydrolase CinI (Butyrivibrio fibrisolvens) GI:1622732; contains Interpro entry IPR000379	catalytic activity	147									-0.0796408	-0.113199	1	0	0	0	0	1	Abiotic_Stress_ME00329_F10	4	1	0	1	0	6	Abiotic_Stress_ME00339, Abiotic_Stress_ME00327, Abiotic_Stress_ME00328, Abiotic_Stress_ME00329, Biotic_Stress_ME00354, Genotype_ME00374	552.007	high
252450_s_at	AT3G47580	leucine-rich repeat transmembrane protein kinase, putative, receptor kinase-like protein (Xa21), Oryza longistaminata, U72725	protein serine/threonine kinase activity, ATP binding, kinase activity	147									-0.0796408	-0.113199	1	0	0	0	0	1	Abiotic_Stress_ME00329_F10	4	1	0	1	0	6	Abiotic_Stress_ME00339, Abiotic_Stress_ME00327, Abiotic_Stress_ME00328, Abiotic_Stress_ME00329, Biotic_Stress_ME00354, Genotype_ME00374	67.1121	low
256068_at	AT1G13690	RNA recognition motif (RRM)-containing protein, contains Pfam profile: PF00076 RNA recognition motif	nucleic acid binding	376									-0.0792199	-0.0764098								6	0	0	0	1	7	Abiotic_Stress_ME00339, Abiotic_Stress_ME00327, Abiotic_Stress_ME00328, Abiotic_Stress_ME00329, Abiotic_Stress_ME00330, Abiotic_Stress_ME00326, Hormone_Treatment_ME00356	694.622	high
256098_at	AT1G13700	glucosamine/galactosamine-6-phosphate isomerase family protein, similar to SP:O95336 6-phosphogluconolactonase (EC 3.1.1.31) (6PGL) {Homo sapiens}; contains Pfam profile PF01182: Glucosamine-6-phosphate isomerase/6-phosphogluconolactonase	catalytic activity, 6-phosphogluconolactonase activity	376									-0.0792199	-0.0764098								6	0	0	0	1	7	Abiotic_Stress_ME00339, Abiotic_Stress_ME00327, Abiotic_Stress_ME00328, Abiotic_Stress_ME00329, Abiotic_Stress_ME00330, Abiotic_Stress_ME00326, Hormone_Treatment_ME00356	179.57	medium
248256_at	AT5G53360	seven in absentia (SINA) family protein, low similarity to siah-1A protein (Mus musculus) GI:297035; contains Pfam profile PF03145: Seven in absentia protein family	molecular function unknown	177									-0.0789136	-0.131152								4	1	0	1	0	6	Abiotic_Stress_ME00339, Abiotic_Stress_ME00325, Abiotic_Stress_ME00327, Abiotic_Stress_ME00329, Biotic_Stress_ME00353, Genotype_GSE2473	352.609	medium
248263_at	AT5G53370	pectinesterase family protein	pectinesterase activity	177									-0.0789136	-0.131152								4	1	0	1	0	6	Abiotic_Stress_ME00339, Abiotic_Stress_ME00325, Abiotic_Stress_ME00327, Abiotic_Stress_ME00329, Biotic_Stress_ME00353, Genotype_GSE2473	1147.65	high
246219_at	AT4G36760	aminopeptidase P, similar to Xaa-Pro aminopeptidase 2 (Lycopersicon esculentum) GI:15384991; contains Pfam profile PF00557: metallopeptidase family M24	tyrosine aminopeptidase activity, N-1-naphthylphthalamic acid binding	1049						2			-0.0780944	-0.0837515	1	0	0	0	0	1	Abiotic_Stress_ME00328_F10	3	0	0	0	0	3	Abiotic_Stress_ME00339, Abiotic_Stress_ME00327, Abiotic_Stress_ME00328	1120.12	high
246256_at	AT4G36770	UDP-glucoronosyl/UDP-glucosyl transferase family protein, contains Pfam profile: PF00201 UDP-glucoronosyl and UDP-glucosyl transferase	UDP-glycosyltransferase activity, transferase activity, transferring glycosyl groups	1049									-0.0780944	-0.0837515	1	0	0	0	0	1	Abiotic_Stress_ME00328_F10	3	0	0	0	0	3	Abiotic_Stress_ME00339, Abiotic_Stress_ME00327, Abiotic_Stress_ME00328	42.0391	low
259586_at	AT1G28100	expressed protein	molecular function unknown	413								2	-0.0771619	-0.0536948								5	1	0	0	0	6	Abiotic_Stress_ME00339, Abiotic_Stress_ME00325, Abiotic_Stress_ME00327, Abiotic_Stress_ME00328, Abiotic_Stress_ME00329, Biotic_Stress_ME00332	319.517	medium
259599_at	AT1G28110	serine carboxypeptidase S10 family protein, similar to H.vulgare gene encoding serine carboxypeptidase II, CP-MII GI:1731989	catalytic activity, serine carboxypeptidase activity	413									-0.0771619	-0.0536948								5	1	0	0	0	6	Abiotic_Stress_ME00339, Abiotic_Stress_ME00325, Abiotic_Stress_ME00327, Abiotic_Stress_ME00328, Abiotic_Stress_ME00329, Biotic_Stress_ME00332	653.581	high
267475_at	AT2G02730	expressed protein	molecular function unknown	314									-0.0761971	-0.174367								0	1	0	0	0	1	Biotic_Stress_ME00332	156.304	medium
267476_at	AT2G02720	pectate lyase family protein, similar to pectate lyase P59 SP:P15722 from (Lycopersicon esculentum)	lyase activity, pectate lyase activity	314									-0.0761971	-0.174367								0	1	0	0	0	1	Biotic_Stress_ME00332	124.672	low
259926_at	AT1G75090	methyladenine glycosylase family protein, similar to SP:P05100 DNA-3-methyladenine glycosylase I (EC 3.2.2.20) (3-methyladenine-DNA glycosylase I, constitutive) {Escherichia coli}; contains Pfam profile PF03352: Methyladenine glycosylase	DNA-3-methyladenine glycosylase I activity	965								4	-0.0759701	-0.0123845								0	2	0	0	0	2	Biotic_Stress_ME00342, Biotic_Stress_ME00353	163.693	medium
259955_s_at	AT1G75080	brassinosteroid signalling positive regulator, putative, similar to BZR1 protein (Arabidopsis thaliana) gi:20270971:gb:AAM18490 ]	transcription factor activity, protein binding, transcription regulator activity	965								4	-0.0759701	-0.0123845								0	2	0	0	0	2	Biotic_Stress_ME00342, Biotic_Stress_ME00353	1542.8	high
249402_at	AT5G40155	Encodes a defensin-like (DEFL) family protein.	molecular function unknown	442									-0.0755567	0.270813								1	0	0	0	0	1	Abiotic_Stress_ME00339	56.1637	low
249404_at	AT5G40160	ankyrin repeat family protein (EMB506), identical to ankyrin repeat protein EMB506 (Arabidopsis thaliana) GI:5911312; contains ankyrin repeats, Pfam:PF00023	protein binding	442									-0.0755567	0.270813								1	0	0	0	0	1	Abiotic_Stress_ME00339	605.984	high
256666_at	AT3G20670	histone H2A, putative, strong similarity to histone H2A GB:AAF64418 GI:7595337 from Arabidopsis thaliana, Triticum aestivum GI:536892; contains Pfam profile PF00125 Core histone H2A/H2B/H3/H4	DNA binding	1017								2	-0.0752285	-0.162619								4	1	0	0	0	5	Abiotic_Stress_ME00339, Abiotic_Stress_ME00325, Abiotic_Stress_ME00327, Abiotic_Stress_ME00326, Biotic_Stress_ME00332	1863.61	high
256698_at	AT3G20680	expressed protein	molecular function unknown	1017									-0.0752285	-0.162619								4	1	0	0	0	5	Abiotic_Stress_ME00339, Abiotic_Stress_ME00325, Abiotic_Stress_ME00327, Abiotic_Stress_ME00326, Biotic_Stress_ME00332	398.492	medium
248789_at	AT5G47440	expressed protein, strong similarity to unknown protein (pir::G71442)	molecular function unknown	876									-0.07466	0.0181583	1	0	1	0	0	2	Abiotic_Stress_ME00328_F7, Chemical_Treatment_ME00361_F1	2	0	1	0	0	3	Abiotic_Stress_ME00339, Abiotic_Stress_ME00328, Chemical_Treatment_ME00361	108.868	low
248802_at	AT5G47435	formyltetrahydrofolate deformylase, putative, similar to formyltetrahydrofolate deformylase (strain PCC 6803- Synechocystis sp.) SWISS-PROT:Q55135	formyltetrahydrofolate deformylase activity, hydroxymethyl-, formyl- and related transferase activity	876									-0.07466	0.0181583	1	0	1	0	0	2	Abiotic_Stress_ME00328_F7, Chemical_Treatment_ME00361_F1	2	0	1	0	0	3	Abiotic_Stress_ME00339, Abiotic_Stress_ME00328, Chemical_Treatment_ME00361	1619.73	high
263118_at	AT1G03090	methylcrotonyl-CoA carboxylase alpha chain, mitochondrial / 3-methylcrotonyl-CoA carboxylase 1 (MCCA), nearly identical to SP:Q42523 Methylcrotonyl-CoA carboxylase alpha chain, mitochondrial precursor (EC 6.4.1.4) (3-Methylcrotonyl-CoA carboxylase 1) (MCCase alpha subunit) (3-methylcrotonyl-CoA:carbon dioxide ligase alpha subunit) {Arabidopsis thaliana}	methylcrotonoyl-CoA carboxylase activity	1056									-0.0741855	-0.00749517								6	0	0	1	0	7	Abiotic_Stress_ME00339, Abiotic_Stress_ME00325, Abiotic_Stress_ME00338, Abiotic_Stress_ME00327, Abiotic_Stress_ME00328, Abiotic_Stress_ME00329, Genotype_ME00374	651.049	high
263143_at	AT1G03100	pentatricopeptide (PPR) repeat-containing protein, low similarity to CRP1 (Zea mays) GI:3289002; contains Pfam profile PF01535: PPR repeat		1056									-0.0741855	-0.00749517								6	0	0	1	0	7	Abiotic_Stress_ME00339, Abiotic_Stress_ME00325, Abiotic_Stress_ME00338, Abiotic_Stress_ME00327, Abiotic_Stress_ME00328, Abiotic_Stress_ME00329, Genotype_ME00374	94.1548	low
262293_at	AT1G27640	expressed protein	molecular function unknown	735									-0.0738957	-0.154704								1	0	0	0	0	1	Abiotic_Stress_ME00339	23.7748	low
262295_at	AT1G27650	U2 snRNP auxiliary factor small subunit, putative, Strong similarity to gb:Y18349 U2 snRNP auxiliary factor, small subunit from Oryza sativa. ESTs gb:AA586295 and gb:AA597332 come from this gene	nucleic acid binding, RNA binding, zinc ion binding	735									-0.0738957	-0.154704								1	0	0	0	0	1	Abiotic_Stress_ME00339	514.153	high
262210_at	AT1G74690	calmodulin-binding family protein, low similarity to SF16 protein (Helianthus annuus) GI:560150; contains Pfam profile PF00612: IQ calmodulin-binding motif	calmodulin binding	372								2	-0.0716654	0.0977858								3	0	0	0	0	3	Abiotic_Stress_ME00339, Abiotic_Stress_ME00327, Abiotic_Stress_ME00328	1019.89	high
262223_at	AT1G74680	exostosin family protein, contains Pfam profile: PF03016 Exostosin family	catalytic activity	372									-0.0716654	0.0977858								3	0	0	0	0	3	Abiotic_Stress_ME00339, Abiotic_Stress_ME00327, Abiotic_Stress_ME00328	475.409	medium
257076_at	AT3G19680	expressed protein		129								4	-0.0711678	0.0219055								5	0	0	0	0	5	Abiotic_Stress_ME00339, Abiotic_Stress_ME00325, Abiotic_Stress_ME00327, Abiotic_Stress_ME00328, Abiotic_Stress_ME00329	791.437	high
257077_at	AT3G19690	pathogenesis-related protein, putative, similar to PR-1a protein GI:19944 GB:X06930 from (Nicotiana tabacum); contains Pfam profile PF00188: SCP-like extracellular protein	molecular function unknown	129									-0.0711678	0.0219055								5	0	0	0	0	5	Abiotic_Stress_ME00339, Abiotic_Stress_ME00325, Abiotic_Stress_ME00327, Abiotic_Stress_ME00328, Abiotic_Stress_ME00329	24.9353	low
259095_at	AT3G05020	acyl carrier protein 1, chloroplast (ACP-1), identical to SP:P11829 Acyl carrier protein 1, chloroplast precursor (ACP) {Arabidopsis thaliana}	acyl carrier activity	1000									-0.0685836	-0.347525								1	1	0	0	0	2	Abiotic_Stress_ME00327, Biotic_Stress_ME00353	815.782	high
259099_at	AT3G05010	transmembrane protein, putative, similar to GB:AAB61079; contains weak similarity to the SAPB protein (TR:E236624) (Arabidopsis thaliana); similar to seven transmembrane domain orphan receptor (GI:4321619) (Mus musculus) contains 7 transmembrane domains;	molecular function unknown	1000								2	-0.0685836	-0.347525								1	1	0	0	0	2	Abiotic_Stress_ME00327, Biotic_Stress_ME00353	734.24	high
252998_at	AT4G38510	vacuolar ATP synthase subunit B, putative / V-ATPase B subunit, putative / vacuolar proton pump B subunit, putative / V-ATPase 57 kDa subunit, putative, very strong similarity to SP:P11574 Vacuolar ATP synthase subunit B (EC 3.6.3.14) (V-ATPase B subunit) (Vacuolar proton pump B subunit) (V-ATPase 57 kDa subunit) {Arabidopsis thaliana}; contains Pfam profiles PF00006: ATP synthase alpha/beta fami…	ATP binding, hydrogen-exporting ATPase activity, phosphorylative mechanism, hydrogen-transporting ATP synthase activity, rotational mechanism, hydrogen-transporting ATPase activity, rotational mechanism	108					2	4		2	-0.0668242	-0.0126187															2095.44	high
252999_at	AT4G38500	expressed protein, contains Pfam profile: PF04765 protein of unknown function (DUF616)		108									-0.0668242	-0.0126187															467.899	medium
245373_s_at	AT4G14710	iron-deficiency-responsive protein, putative, strong similarity to iron-deficiency induced gene (Hordeum vulgare) GI:14522834; contains Pfam profile PF03079: ARD/ARD' family ]	metal ion binding	932						2			-0.0663684	-0.0537421								1	0	0	0	0	1	Abiotic_Stress_ME00327	4113.06	high
254824_s_at	AT4G14700	replication control protein, putative, similar to origin recognition complex subunit 1 (Replication control protein 1)(Homo sapiens) SWISS-PROT:Q13415 ]	DNA binding, protein binding	932									-0.0663684	-0.0537421								1	0	0	0	0	1	Abiotic_Stress_ME00327	157.431	medium
266440_at	AT2G43240	nucleotide-sugar transporter family protein, weak similarity to SP:P78382 CMP-sialic acid transporter {Homo sapiens}; contains Pfam profile PF04142: Nucleotide-sugar transporter	nucleotide-sugar transporter activity, sugar porter activity	659								2	-0.0655652	-0.13527															218.334	medium
266453_at	AT2G43230	serine/threonine protein kinase, putative, similar to Pto kinase interactor 1 (Pti1)(Lycopersicon esculentum) gi:3668069:gb:AAC61805	protein kinase activity, protein serine/threonine kinase activity, protein-tyrosine kinase activity, ATP binding, kinase activity	659									-0.0655652	-0.13527															158.476	medium
255276_at	AT4G04930	fatty acid desaturase family protein, similar to D. melanogaster Des-1 protein, GenBank accession number X94180; contains Pfam profile PF00487 Fatty acid desaturase domain	oxidoreductase activity	875									-0.0642922	-0.111357								4	0	0	0	0	4	Abiotic_Stress_ME00339, Abiotic_Stress_ME00327, Abiotic_Stress_ME00328, Abiotic_Stress_ME00329	128.498	medium
255278_at	AT4G04940	transducin family protein / WD-40 repeat family protein, contains seven G-protein beta WD-40 repeats	nucleotide binding	875									-0.0642922	-0.111357								4	0	0	0	0	4	Abiotic_Stress_ME00339, Abiotic_Stress_ME00327, Abiotic_Stress_ME00328, Abiotic_Stress_ME00329	294.616	medium
245694_at	AT5G04170	calcium-binding EF hand family protein, low similarity to peflin (Homo sapiens) GI:6015440; contains INTERPRO:IPR002048 calcium-binding EF-hand domain	calcium ion binding	367									-0.0642283	-0.020275								1	1	0	0	0	2	Abiotic_Stress_ME00325, Biotic_Stress_ME00332	744.042	high
245700_at	AT5G04180	carbonic anhydrase family protein, similar to storage protein (dioscorin) (Dioscorea cayenensis) GI:433463; contains Pfam profile PF00194: Eukaryotic-type carbonic anhydrase	carbonate dehydratase activity, zinc ion binding	367									-0.0642283	-0.020275								1	1	0	0	0	2	Abiotic_Stress_ME00325, Biotic_Stress_ME00332	317.486	medium
262146_at	AT1G52580	rhomboid family protein, contains PFAM domain PF01694, Rhomboid family	molecular function unknown	854							2		-0.0642027	0.126416								2	0	0	1	0	3	Abiotic_Stress_ME00339, Abiotic_Stress_ME00329, Genotype_ME00374	129.749	medium
262160_at	AT1G52590	expressed protein	molecular function unknown	854									-0.0642027	0.126416								2	0	0	1	0	3	Abiotic_Stress_ME00339, Abiotic_Stress_ME00329, Genotype_ME00374	724.457	high
247078_at	AT5G66000	expressed protein	ice binding	213									-0.0641181	0.0723105	2	0	0	0	0	2	Abiotic_Stress_ME00327_F12, Abiotic_Stress_ME00328_F11	3	0	0	0	0	3	Abiotic_Stress_ME00339, Abiotic_Stress_ME00327, Abiotic_Stress_ME00328	181.291	medium
247120_at	AT5G65990	amino acid transporter family protein, similar to proton/amino acid transporter 1 (Mus musculus) GI:21908024; contains Pfam profile PF01490: Transmembrane amino acid transporter protein	amino acid transporter activity, amino acid permease activity	213									-0.0641181	0.0723105	2	0	0	0	0	2	Abiotic_Stress_ME00327_F12, Abiotic_Stress_ME00328_F11	3	0	0	0	0	3	Abiotic_Stress_ME00339, Abiotic_Stress_ME00327, Abiotic_Stress_ME00328	742.158	high
257050_at	AT3G15260	protein phosphatase 2C, putative / PP2C, putative, similar to protein phosphatase type 2C GB:AAD17805 from (Lotus japonicus)	catalytic activity, protein phosphatase type 2C activity	586				1				1	-0.0639848	-0.162707								3	0	0	1	1	5	Abiotic_Stress_ME00339, Abiotic_Stress_ME00325, Abiotic_Stress_ME00328, Genotype_ME00374, Hormone_Treatment_ME00356	549.205	high
257051_at	AT3G15270	squamosa promoter-binding protein-like 5 (SPL5), identical to squamosa promoter binding protein-like 5 (Arabidopsis thaliana) GI:5931629; contains Pfam profile PF03110: SBP domain	DNA binding, transcription factor activity	586				1				1	-0.0639848	-0.162707								3	0	0	1	1	5	Abiotic_Stress_ME00339, Abiotic_Stress_ME00325, Abiotic_Stress_ME00328, Genotype_ME00374, Hormone_Treatment_ME00356	90.9741	low
246261_at	AT1G31810	similar to formin homology 2 domain-containing protein / FH2 domain-containing protein [Arabidopsis thaliana] (TAIR:At5g58160.1); similar to formin homology 2 domain-containing protein / FH2 domain-containing protein [Arabidopsis thaliana] (TAIR:At2g25050.1); similar to diaphanous homologue-like [Oryza sativa (japonica cultivar-group)] (GB:XP_468248.1); similar to putative diaphanous homologue [O…	DNA binding, actin binding, DNA-directed RNA polymerase activity	503							2		-0.0625668	-0.00258447								1	1	0	0	0	2	Abiotic_Stress_ME00327, Biotic_Stress_ME00332	272.302	medium
246268_at	AT1G31800	cytochrome P450 family protein, similar to Cytochrome P450 97B2 (SP:048921) (Glycine max); contains Pfam profile: PF00067: Cytochrome P450	oxygen binding	503					2				-0.0625668	-0.00258447								1	1	0	0	0	2	Abiotic_Stress_ME00327, Biotic_Stress_ME00332	1418.7	high
247030_at	AT5G67210	expressed protein, contains Pfam profile PF04669: Protein of unknown function (DUF579)	molecular function unknown	972									-0.0615696	0.242227															226.463	medium
247042_at	AT5G67220	nitrogen regulation family protein, similar to unknown protein (gb:AAF51525.1) ; contains Pfam domain PF01207: Dihydrouridine synthase (Dus); similar to (SP:P45672) NIFR3-like protein (SP:P45672) (Azospirillum brasilense)	oxidoreductase activity, FAD binding	972									-0.0615696	0.242227															1443.46	high
261572_at	AT1G01170	ozone-responsive stress-related protein, putative, similar to stress-related ozone-induced protein AtOZI1 (GI:790583) (Arabidopsis thaliana); contains 1 predicted transmembrane domain;	molecular function unknown	438									-0.0583929	-0.319845								2	1	0	0	0	3	Abiotic_Stress_ME00339, Abiotic_Stress_ME00328, Biotic_Stress_ME00332	2412.79	high
261582_at	AT1G01160	SSXT protein-related / transcription co-activator-related, similar to SYT/SSX4 fusion protein (GI:11127695) (Homo sapiens); supporting cDNA gi:21539891:gb:AY102640.1:; contains Pfam profile PF05030: SSXT protein (N-terminal region)	transcription coactivator activity, protein binding	438									-0.0583929	-0.319845								2	1	0	0	0	3	Abiotic_Stress_ME00339, Abiotic_Stress_ME00328, Biotic_Stress_ME00332	585.335	high
256361_at	AT1G66520	formyltransferase, putative, similar to methionyl-tRNA formyltransferase (strain N315- Staphylococcus aureus) SWISS-PROT:Q99UQ2	formyltetrahydrofolate deformylase activity, hydroxymethyl-, formyl- and related transferase activity	464									-0.0577774	-0.309025								1	0	0	1	0	2	Abiotic_Stress_ME00339, Genotype_ME00374	210.735	medium
256363_at	AT1G66510	AAR2 protein family, contains Pfam profile PF05282: AAR2 protein	molecular function unknown	464							2		-0.0577774	-0.309025								1	0	0	1	0	2	Abiotic_Stress_ME00339, Genotype_ME00374	158.151	medium
262292_at	AT1G27595	expressed protein, similar to Symplekin (SP:Q92797) {Homo sapiens}		408									-0.0577444	0.028572															402.891	medium
262297_at	AT1G27600	similar to glycosyl transferase family 43 protein [Arabidopsis thaliana] (TAIR:At2g37090.1); similar to beta-1,3-glucuronosyltransferase [Gossypium raimondii] (GB:CAI93172.1); contains InterPro domain Glycosyl transferase, family 43 (InterPro:IPR005027)	transferase activity, transferring glycosyl groups	408						2			-0.0577444	0.028572															399.098	medium
258161_at	AT3G17930	expressed protein	molecular function unknown	788								2	-0.0545768	0.0238566								2	1	0	0	0	3	Abiotic_Stress_ME00339, Abiotic_Stress_ME00328, Biotic_Stress_ME00332	1531.38	high
258212_at	AT3G17920	leucine-rich repeat family protein, contains leucine rich repeat (LRR) domains, Pfam:PF00560	protein binding	788									-0.0545768	0.0238566								2	1	0	0	0	3	Abiotic_Stress_ME00339, Abiotic_Stress_ME00328, Biotic_Stress_ME00332	363.498	medium
264198_at	AT1G22800	expressed protein, similar to Biotin synthesis protein bioC. {Serratia marcescens} (SP:P36571); ESTs gb:Z34075, gb:Z34835 and gb:AA404888 come from this gene	molecular function unknown	716							2		-0.0543381	-0.483935								4	0	0	0	0	4	Abiotic_Stress_ME00339, Abiotic_Stress_ME00328, Abiotic_Stress_ME00329, Abiotic_Stress_ME00330	295.838	medium
264202_at	AT1G22810	encodes a member of the DREB subfamily A-5 of ERF/AP2 transcription factor family. The protein contains one AP2 domain. There are 16 members in this subfamily including RAP2.1, RAP2.9 and RAP2.10.	DNA binding, transcription factor activity	716									-0.0543381	-0.483935								4	0	0	0	0	4	Abiotic_Stress_ME00339, Abiotic_Stress_ME00328, Abiotic_Stress_ME00329, Abiotic_Stress_ME00330	110.919	low
263950_at	AT2G36020	abscisic acid-responsive HVA22 family protein, weak similarity to SP:Q00765 Polyposis locus protein 1 (TB2 protein) {Homo sapiens}; contains Pfam profile PF03134: TB2/DP1, HVA22 family	molecular function unknown	710							2		-0.0540001	-0.0588								2	0	0	0	0	2	Abiotic_Stress_ME00327, Abiotic_Stress_ME00328	122.426	low
263955_at	AT2G36010	E2F transcription factor-3 (E2F3), identical to E2F transcription factor-3 E2F3 (Arabidopsis thaliana) gi:10443853:gb:AAG17610	DNA binding, transcription factor activity	710							2		-0.0540001	-0.0588								2	0	0	0	0	2	Abiotic_Stress_ME00327, Abiotic_Stress_ME00328	155.381	medium
249447_at	AT5G39400	pollen specific phosphatase, putative / phosphatase and tensin, putative (PTEN1), identical to phosphatase and tensin homolog (Arabidopsis thaliana) GI:21535746	phosphoprotein phosphatase activity, phosphoric monoester hydrolase activity	841									-0.0539514	0.218954								2	0	0	1	0	3	Abiotic_Stress_ME00339, Abiotic_Stress_ME00325, Genotype_ME00374	145.511	medium
249456_at	AT5G39410	expressed protein	molecular function unknown	841								2	-0.0539514	0.218954								2	0	0	1	0	3	Abiotic_Stress_ME00339, Abiotic_Stress_ME00325, Genotype_ME00374	915.408	high
251795_at	AT3G55390	integral membrane family protein, MtN24, Medicago truncatula, EMBL:MTY15290; contains TIGRFAM TIGR01569 : plant integral membrane protein TIGR01569; contains Pfam PF04535 : Domain of unknown function (DUF588)		1029									-0.0514549	-0.0706658								1	0	0	0	0	1	Abiotic_Stress_ME00327	212.183	medium
251807_at	AT3G55400	methionyl-tRNA synthetase / methionine--tRNA ligase / MetRS (cpMetRS), identical to methionyl-tRNA synthetase MEtRS (Arabidopsis thaliana) GI:2266985	aminoacyl-tRNA ligase activity, methionine-tRNA ligase activity, ATP binding	1029									-0.0514549	-0.0706658								1	0	0	0	0	1	Abiotic_Stress_ME00327	916.822	high
261140_at	AT1G19680	expressed protein	protein binding, zinc ion binding	992									-0.0485726	-0.069311								2	2	0	0	1	5	Abiotic_Stress_ME00325, Abiotic_Stress_ME00327, Biotic_Stress_ME00353, Biotic_Stress_ME00332, Hormone_Treatment_ME00337	424.823	medium
261147_at	AT1G19690	expressed protein, similar to (SP:P76370) Protein yeeZ precursor. {Escherichia coli O157:H7}		992									-0.0485726	-0.069311								2	2	0	0	1	5	Abiotic_Stress_ME00325, Abiotic_Stress_ME00327, Biotic_Stress_ME00353, Biotic_Stress_ME00332, Hormone_Treatment_ME00337	171.545	medium
260159_at	AT1G79890	helicase-related, similar to CHL1 potential helicase protein (GI:2632247) (Homo sapiens); similar to helicase GB:AAB06962 (Homo sapiens)	nucleic acid binding, DNA binding, ATP-dependent DNA helicase activity, ATP binding, ATP-dependent helicase activity, hydrolase activity, acting on acid anhydrides, in phosphorus-containing anhydrides	1009									-0.048277	-0.0462772								3	0	0	0	0	3	Abiotic_Stress_ME00339, Abiotic_Stress_ME00327, Abiotic_Stress_ME00328	65.3415	low
260163_at	AT1G79900	mitochondrial substrate carrier family protein, contains Pfam profile: PF00153 mitochondrial carrier protein	L-ornithine transporter activity, carnitine:acyl carnitine antiporter activity, binding	1009								2	-0.048277	-0.0462772								3	0	0	0	0	3	Abiotic_Stress_ME00339, Abiotic_Stress_ME00327, Abiotic_Stress_ME00328	83.7448	low
254618_at	AT4G18780	cellulose synthase, catalytic subunit (IRX1), nearly identical to gi:12836997	transferase activity, transferring glycosyl groups, cellulose synthase activity	121									-0.0469117	0.0717196								1	0	0	0	0	1	Abiotic_Stress_ME00339	249.787	medium
254619_at	AT4G18770	myb family transcription factor (MYB98), identical to transcription factor (MYB98) GI:15375282 from (Arabidopsis thaliana)	DNA binding, transcription factor activity	121									-0.0469117	0.0717196								1	0	0	0	0	1	Abiotic_Stress_ME00339	74.2355	low
255327_at	AT4G04320	malonyl-CoA decarboxylase family protein, contains weak similarity to Malonyl-CoA decarboxylase, mitochondrial precursor (EC 4.1.1.9) (MCD) (Swiss-Prot:O95822) (Homo sapiens); contains Pfam profile PF05292: Malonyl-CoA decarboxylase (MCD)	malonyl-CoA decarboxylase activity	79									-0.0461973	-0.171082								3	2	0	1	0	6	Abiotic_Stress_ME00339, Abiotic_Stress_ME00327, Abiotic_Stress_ME00329, Biotic_Stress_ME00342, Biotic_Stress_ME00353, Genotype_ME00374	700.267	high
255331_at	AT4G04330	expressed protein		79						4	2	12	-0.0461973	-0.171082								3	2	0	1	0	6	Abiotic_Stress_ME00339, Abiotic_Stress_ME00327, Abiotic_Stress_ME00329, Biotic_Stress_ME00342, Biotic_Stress_ME00353, Genotype_ME00374	850.135	high
248254_at	AT5G53320	leucine-rich repeat transmembrane protein kinase, putative	protein serine/threonine kinase activity, ATP binding, kinase activity	1034							2	2	-0.040677	0.228205								4	0	0	0	0	4	Abiotic_Stress_ME00339, Abiotic_Stress_ME00325, Abiotic_Stress_ME00327, Abiotic_Stress_ME00329	147.298	medium
248264_at	AT5G53310	myosin heavy chain-related, contains weak similarity to Myosin IB heavy chain (Swiss-Prot:P34092) (Dictyostelium discoideum)		1034									-0.040677	0.228205								4	0	0	0	0	4	Abiotic_Stress_ME00339, Abiotic_Stress_ME00325, Abiotic_Stress_ME00327, Abiotic_Stress_ME00329	1112.92	high
265170_at	AT1G23730	carbonic anhydrase, putative / carbonate dehydratase, putative, similar to SP:P27140 Carbonic anhydrase, chloroplast precursor (EC 4.2.1.1) (Carbonate dehydratase) {Arabidopsis thaliana}; contains Pfam profile PF00484: Carbonic anhydrase	carbonate dehydratase activity, zinc ion binding	122								2	-0.0398531	0.296001	1	0	0	0	0	1	Abiotic_Stress_ME00339_F9	5	1	0	0	0	6	Abiotic_Stress_ME00339, Abiotic_Stress_ME00325, Abiotic_Stress_ME00327, Abiotic_Stress_ME00329, Abiotic_Stress_ME00326, Biotic_Stress_ME00332	185.109	medium
265182_at	AT1G23740	oxidoreductase, zinc-binding dehydrogenase family protein, contains Pfam profile PF00107: oxidoreductase, zinc-binding dehydrogenase family	zinc ion binding, oxidoreductase activity	122								2	-0.0398531	0.296001	1	0	0	0	0	1	Abiotic_Stress_ME00339_F9	5	1	0	0	0	6	Abiotic_Stress_ME00339, Abiotic_Stress_ME00325, Abiotic_Stress_ME00327, Abiotic_Stress_ME00329, Abiotic_Stress_ME00326, Biotic_Stress_ME00332	3533.53	high
253358_at	AT4G32940	vacuolar processing enzyme gamma / gamma-VPE, nearly identical to SP:Q39119 Vacuolar processing enzyme, gamma-isozyme precursor (EC 3.4.22.-) (Gamma-VPE) {Arabidopsis thaliana}	cysteine-type endopeptidase activity, caspase activity	255					2			6	-0.0390693	-0.0730892								2	1	0	0	0	3	Abiotic_Stress_ME00327, Abiotic_Stress_ME00328, Biotic_Stress_ME00342	3428.1	high
253385_at	AT4G32930	expressed protein, predicted protein, Caenorhabditis elegans, gb:Z70780		255									-0.0390693	-0.0730892								2	1	0	0	0	3	Abiotic_Stress_ME00327, Abiotic_Stress_ME00328, Biotic_Stress_ME00342	923.069	high
262919_at	AT1G79380	copine-related, low similarity to SP:Q99829 Copine I {Homo sapiens}	protein binding, zinc ion binding	912				1				1	-0.0380392	-0.0551937								1	1	0	0	0	2	Abiotic_Stress_ME00339, Biotic_Stress_ME00353	965.3	high
262946_at	AT1G79390	expressed protein	molecular function unknown	912				1				3	-0.0380392	-0.0551937								1	1	0	0	0	2	Abiotic_Stress_ME00339, Biotic_Stress_ME00353	714.824	high
259346_at	AT3G03910	glutamate dehydrogenase, putative, similar to glutamate dehydrogenase 1 (GDH 1) (Arabidopsis thaliana) SWISS-PROT:Q43314	oxidoreductase activity	832									-0.0377651	-0.0895511								5	0	0	1	0	6	Abiotic_Stress_ME00339, Abiotic_Stress_ME00325, Abiotic_Stress_ME00327, Abiotic_Stress_ME00328, Abiotic_Stress_ME00329, Genotype_GSE2473	135.071	medium
259347_at	AT3G03920	Gar1 RNA-binding region family protein, contains Pfam profile PF04410: Gar1 protein RNA binding region	RNA binding, rRNA binding	832								2	-0.0377651	-0.0895511								5	0	0	1	0	6	Abiotic_Stress_ME00339, Abiotic_Stress_ME00325, Abiotic_Stress_ME00327, Abiotic_Stress_ME00328, Abiotic_Stress_ME00329, Genotype_GSE2473	2145.92	high
245724_at	AT1G73390	expressed protein	molecular function unknown	223						2			-0.0359908	0.146145								5	0	0	0	1	6	Abiotic_Stress_ME00339, Abiotic_Stress_ME00325, Abiotic_Stress_ME00338, Abiotic_Stress_ME00327, Abiotic_Stress_ME00328, Hormone_Treatment_ME00333	556.542	high
245733_at	AT1G73380	expressed protein	molecular function unknown	223						2			-0.0359908	0.146145								5	0	0	0	1	6	Abiotic_Stress_ME00339, Abiotic_Stress_ME00325, Abiotic_Stress_ME00338, Abiotic_Stress_ME00327, Abiotic_Stress_ME00328, Hormone_Treatment_ME00333	325.184	medium
266345_at	AT2G01410	expressed protein	molecular function unknown	990								2	-0.0359111	-0.0955356								4	0	0	1	0	5	Abiotic_Stress_ME00339, Abiotic_Stress_ME00325, Abiotic_Stress_ME00327, Abiotic_Stress_ME00328, Genotype_ME00374	485.703	high
266355_at	AT2G01400	expressed protein	molecular function unknown	990									-0.0359111	-0.0955356								4	0	0	1	0	5	Abiotic_Stress_ME00339, Abiotic_Stress_ME00325, Abiotic_Stress_ME00327, Abiotic_Stress_ME00328, Genotype_ME00374	133.395	medium
264446_at	AT1G27310	nuclear transport factor 2 (NTF2), putative, similar to Swiss-Prot:P33331 nuclear transport factor 2 (NTF-2) (Nuclear transport factor P10) (Saccharomyces cerevisiae)	Ran GTPase binding, protein transporter activity	304									-0.0358249	0.366657								2	0	0	0	0	2	Abiotic_Stress_ME00327, Abiotic_Stress_ME00328	1972.99	high
264447_at	AT1G27300	expressed protein	molecular function unknown	304					2				-0.0358249	0.366657								2	0	0	0	0	2	Abiotic_Stress_ME00327, Abiotic_Stress_ME00328	778.129	high
266522_at	AT2G16920	ubiquitin-conjugating enzyme family protein, low similarity to ubiquitin-conjugating BIR-domain enzyme APOLLON (Homo sapiens) GI:8489831, ubiquitin-conjugating enzyme (Mus musculus) GI:3319990; contains Pfam profile PF00179: Ubiquitin-conjugating enzyme	ubiquitin conjugating enzyme activity, ubiquitin-protein ligase activity	974									-0.03515	-0.365661								0	0	0	1	0	1	Genotype_GSE2473	304.225	medium
266530_at	AT2G16910	basic helix-loop-helix (bHLH) family protein	DNA binding, transcription factor activity	974									-0.03515	-0.365661								0	0	0	1	0	1	Genotype_GSE2473	37.0662	low
254679_at	AT4G18120	RNA recognition motif (RRM)-containing protein, Mei2-like protein, Arabidopsis thaliana, gb:D86122	nucleic acid binding, RNA binding	525									-0.0350697	0.0437452								2	0	0	0	0	2	Abiotic_Stress_ME00339, Abiotic_Stress_ME00327	644.643	high
254680_at	AT4G18130	phytochrome E (PHYE), identical to SP:P42498 Phytochrome E {Arabidopsis thaliana}	protein histidine kinase activity, signal transducer activity, G-protein coupled photoreceptor activity	525									-0.0350697	0.0437452								2	0	0	0	0	2	Abiotic_Stress_ME00339, Abiotic_Stress_ME00327	634.43	high
257362_at	AT2G45840	expressed protein	molecular function unknown	504								2	-0.0343806	0.0560054								2	0	0	0	0	2	Abiotic_Stress_ME00339, Abiotic_Stress_ME00327	28.8926	low
266929_at	AT2G45850	DNA-binding family protein, contains a AT hook motif (DNA binding motifs with a preference for A/T rich regions), Pfam:PF02178	DNA binding	504						2			-0.0343806	0.0560054								2	0	0	0	0	2	Abiotic_Stress_ME00339, Abiotic_Stress_ME00327	298.226	medium
257392_at	AT2G24450	fasciclin-like arabinogalactan family protein, similar to fasciclin-like arabinogalactan-protein 1 (Arabidopsis thaliana) gi:13377776:gb:AAK20857	molecular function unknown	555									-0.0336469	-0.325573								1	0	0	0	0	1	Abiotic_Stress_ME00327	176.394	medium
265694_at	AT2G24440	expressed protein	molecular function unknown	555								2	-0.0336469	-0.325573								1	0	0	0	0	1	Abiotic_Stress_ME00327	162.343	medium
264559_at	AT1G09610	expressed protein, contains Pfam profile PF04669: Protein of unknown function (DUF579)	molecular function unknown	758									-0.0324369	0.0725697															45.7933	low
264705_at	AT1G09620	similar to leucyl-tRNA synthetase, putative / leucine--tRNA ligase, putative [Arabidopsis thaliana] (TAIR:At4g04350.1); similar to leucyl tRNA synthetase [Homo sapiens] (GB:BAA95667.1); similar to SYLC_HUMAN Leucyl-tRNA synthetase, cytoplasmic (Leucine--tRNA ligase) (LeuRS) (GB:Q9P2J5); similar to KIAA1352 protein [Homo sapiens] (GB:BAA92590.1); similar to MGC82093 protein [Xenopus laevis] (GB:AA…	aminoacyl-tRNA ligase activity, leucine-tRNA ligase activity, ATP binding	758									-0.0324369	0.0725697															1482.56	high
246159_at	AT5G20935	expressed protein	molecular function unknown	967									-0.0323862	0.256025								4	1	0	0	0	5	Abiotic_Stress_ME00339, Abiotic_Stress_ME00325, Abiotic_Stress_ME00327, Abiotic_Stress_ME00329, Biotic_Stress_ME00332	430.442	medium
246183_at	AT5G20940	glycosyl hydrolase family 3 protein, beta-glucosidase, common nasturtium, PIR:T10521	hydrolase activity, hydrolyzing O-glycosyl compounds	967						2			-0.0323862	0.256025								4	1	0	0	0	5	Abiotic_Stress_ME00339, Abiotic_Stress_ME00325, Abiotic_Stress_ME00327, Abiotic_Stress_ME00329, Biotic_Stress_ME00332	71.013	low
263108_at	AT1G65240	aspartyl protease family protein, contains Pfam PF00026: Eukaryotic aspartyl protease profile; similar to CND41, chloroplast nucleoid DNA binding protein (GI:2541876) (Nicotiana tabacum)	pepsin A activity	557									-0.0313634	0.488089	0	3	0	0	0	3	Biotic_Stress_ME00332_F6, Biotic_Stress_ME00332_F8, Biotic_Stress_ME00332_F10	5	1	0	1	0	7	Abiotic_Stress_ME00339, Abiotic_Stress_ME00325, Abiotic_Stress_ME00327, Abiotic_Stress_ME00328, Abiotic_Stress_ME00329, Biotic_Stress_ME00332, Genotype_ME00374	110.019	low
263142_at	AT1G65230	expressed protein	molecular function unknown	557								2	-0.0313634	0.488089	0	3	0	0	0	3	Biotic_Stress_ME00332_F6, Biotic_Stress_ME00332_F8, Biotic_Stress_ME00332_F10	5	1	0	1	0	7	Abiotic_Stress_ME00339, Abiotic_Stress_ME00325, Abiotic_Stress_ME00327, Abiotic_Stress_ME00328, Abiotic_Stress_ME00329, Biotic_Stress_ME00332, Genotype_ME00374	1842.12	high
259887_at	AT1G76360	protein kinase, putative, similar to protein kinase APK1B, SWISS-PROT:P46573; contains protein kinase domain, Pfam:PF00069	protein kinase activity, protein serine/threonine kinase activity, protein-tyrosine kinase activity, ATP binding, kinase activity	199									-0.0296862	-0.16987	2	0	0	0	0	2	Abiotic_Stress_ME00325_F11, Abiotic_Stress_ME00325_F12	5	1	0	0	0	6	Abiotic_Stress_ME00339, Abiotic_Stress_ME00325, Abiotic_Stress_ME00327, Abiotic_Stress_ME00328, Abiotic_Stress_ME00329, Biotic_Stress_ME00353	279.994	medium
259888_at	AT1G76350	RWP-RK domain-containing protein, similar to nodule inception protein (Lotus japonicus) GI:6448579; contains Pfam profile: PF02042 RWP-RK domain	transcription factor activity	199								4	-0.0296862	-0.16987	2	0	0	0	0	2	Abiotic_Stress_ME00325_F11, Abiotic_Stress_ME00325_F12	5	1	0	0	0	6	Abiotic_Stress_ME00339, Abiotic_Stress_ME00325, Abiotic_Stress_ME00327, Abiotic_Stress_ME00328, Abiotic_Stress_ME00329, Biotic_Stress_ME00353	202.789	medium
246962_s_at	AT5G24800	bZIP transcription factor family protein, contains Pfam profile: PF00170 bZIP transcription factor; identical to cDNA bZIP protein BZO2H2 GI:10954096	DNA binding, transcription factor activity	311									-0.0282425	0.228651								3	2	0	0	0	5	Abiotic_Stress_ME00339, Abiotic_Stress_ME00325, Abiotic_Stress_ME00329, Biotic_Stress_ME00353, Biotic_Stress_ME00332	933.441	high
246976_s_at	AT5G24810	ABC1 family protein, contains Pfam domain, PF03109: ABC1 family		311									-0.0282425	0.228651								3	2	0	0	0	5	Abiotic_Stress_ME00339, Abiotic_Stress_ME00325, Abiotic_Stress_ME00329, Biotic_Stress_ME00353, Biotic_Stress_ME00332	889.17	high
253114_at	AT4G35860	Ras-related GTP-binding protein, putative, similar to Rab2-like GTP-binding protein GI:1765896 from (Arabidopsis thaliana)	GTP binding	951		1				1			-0.0273572	0.113964								3	0	0	1	0	4	Abiotic_Stress_ME00339, Abiotic_Stress_ME00327, Abiotic_Stress_ME00328, Genotype_ME00374	679.381	high
253116_at	AT4G35850	pentatricopeptide (PPR) repeat-containing protein, low similarity to CRP1 (Zea mays) GI:3289002; contains Pfam profile PF01535: PPR repeat	molecular function unknown	951		1				1			-0.0273572	0.113964								3	0	0	1	0	4	Abiotic_Stress_ME00339, Abiotic_Stress_ME00327, Abiotic_Stress_ME00328, Genotype_ME00374	894.25	high
265042_at	AT1G04040	acid phosphatase class B family protein, similar to SP:P15490 STEM 28 kDa glycoprotein precursor (Vegetative storage protein A) {Glycine max}, acid phosphatase (Glycine max) GI:3341443; contains Pfam profile PF03767: HAD superfamily (subfamily IIIB) phosphatase; supporting cDNA gi:13926197:gb:AF370572.1:AF370572	acid phosphatase activity	920				1				3	-0.0255145	0.118498								6	2	0	1	0	9	Abiotic_Stress_ME00339, Abiotic_Stress_ME00325, Abiotic_Stress_ME00338, Abiotic_Stress_ME00327, Abiotic_Stress_ME00328, Abiotic_Stress_ME00329, Biotic_Stress_ME00342, Biotic_Stress_ME00332, Genotype_GSE2473	2691.22	high
265096_at	AT1G04030	expressed protein	molecular function unknown	920				1				1	-0.0255145	0.118498								6	2	0	1	0	9	Abiotic_Stress_ME00339, Abiotic_Stress_ME00325, Abiotic_Stress_ME00338, Abiotic_Stress_ME00327, Abiotic_Stress_ME00328, Abiotic_Stress_ME00329, Biotic_Stress_ME00342, Biotic_Stress_ME00332, Genotype_GSE2473	93.1016	low
254875_at	AT4G11590	F-box family protein, contains weak hit to Pfam PF00646: F-box domain	molecular function unknown	560									-0.024528	0.0068167								4	0	0	1	0	5	Abiotic_Stress_ME00339, Abiotic_Stress_ME00325, Abiotic_Stress_ME00327, Abiotic_Stress_ME00340, Genotype_ME00374	41.4103	low
254890_at	AT4G11600	glutathione peroxidase, putative	glutathione peroxidase activity	560							2		-0.024528	0.0068167								4	0	0	1	0	5	Abiotic_Stress_ME00339, Abiotic_Stress_ME00325, Abiotic_Stress_ME00327, Abiotic_Stress_ME00340, Genotype_ME00374	4429.71	high
259539_at	AT1G20550	expressed protein, contains Pfam PF03138: Plant protein family. The function of this family of plant proteins is unknown; previously annotated as 'axi 1 protein -related' based on similarity to axi 1 protein (GB:X80301) (GI:559920) from (Nicotiana tabacum), which, due to scienitific fraud was retracted. Retraction in: Schell J. EMBO J 1999 May 17;18(10):2908. PMID:10400497.	molecular function unknown	6									-0.0240799	-0.00176184															86.2565	low
259564_at	AT1G20540	transducin family protein / WD-40 repeat family protein, contains 6 WD-40 repeats (PF00400); similar to Rbap46 polypeptide (GI:9454362) (Gallus gallus)	nucleotide binding	6							2		-0.0240799	-0.00176184															757.266	high
248920_at	AT5G45930	magnesium-chelatase subunit chlI, chloroplast, putative / Mg-protoporphyrin IX chelatase, putative, similar to SP:P161127 from Arabidopsis thaliana, SP:P93162 from Glycine max, SP:O22436 from Nicotiana tabacum; non-consensus AA donor splice site at exon 1, TG acceptor splice site at exon 2	magnesium chelatase activity	74		1				1			-0.0234762	0.0700484								4	2	0	0	0	6	Abiotic_Stress_ME00325, Abiotic_Stress_ME00327, Abiotic_Stress_ME00328, Abiotic_Stress_ME00329, Biotic_Stress_ME00342, Biotic_Stress_ME00353	903.441	high
248923_at	AT5G45940	MutT/nudix family protein, contains Pfam profile PF00293: NUDIX domain	hydrolase activity	74		1				1		2	-0.0234762	0.0700484								4	2	0	0	0	6	Abiotic_Stress_ME00325, Abiotic_Stress_ME00327, Abiotic_Stress_ME00328, Abiotic_Stress_ME00329, Biotic_Stress_ME00342, Biotic_Stress_ME00353	255.636	medium
257021_at	AT3G19710	branched-chain amino acid aminotransferase, putative / branched-chain amino acid transaminase, putative (BCAT4), similar to branched-chain amino acid transaminase 6 (Arabidopsis thaliana) GI:13810195; contains Pfam profile: PF01063 aminotransferase class IV	catalytic activity, branched-chain-amino-acid transaminase activity	337									-0.0229701	-0.0940645								4	3	0	1	0	8	Abiotic_Stress_ME00339, Abiotic_Stress_ME00327, Abiotic_Stress_ME00328, Abiotic_Stress_ME00329, Biotic_Stress_ME00342, Biotic_Stress_ME00354, Biotic_Stress_ME00332, Genotype_ME00374	3767.04	high
257043_at	AT3G19700	leucine-rich repeat transmembrane protein kinase, putative, similar to leucine-rich receptor-like protein kinase GB:AAC36318 from (Malus domestica); contains leucine rich repeat (LRR) domains, Pfam:PF00560; contains protein kinase domain, Pfam:PF00069	protein kinase activity, protein serine/threonine kinase activity, protein-tyrosine kinase activity, ATP binding	337							2		-0.0229701	-0.0940645								4	3	0	1	0	8	Abiotic_Stress_ME00339, Abiotic_Stress_ME00327, Abiotic_Stress_ME00328, Abiotic_Stress_ME00329, Biotic_Stress_ME00342, Biotic_Stress_ME00354, Biotic_Stress_ME00332, Genotype_ME00374	25.9508	low
253921_at	AT4G26900	imidazole glycerol phosphate synthase hisHF, chloroplast / IGP synthase / ImGPP synthase / IGPS, identical to SP:Q9SZ30 Imidazole glycerol phosphate synthase hisHF, chloroplast precursor (IGP synthase) {Arabidopsis thaliana}	imidazoleglycerol-phosphate synthase activity	449						2			-0.0215003	0.089921								2	2	0	1	0	5	Abiotic_Stress_ME00327, Abiotic_Stress_ME00329, Biotic_Stress_ME00342, Biotic_Stress_ME00332, Genotype_ME00374	473.234	medium
253950_at	AT4G26910	2-oxoacid dehydrogenase family protein, similar to SP:P36957 Dihydrolipoamide succinyltransferase component of 2-oxoglutarate dehydrogenase complex, mitochondrial precursor (EC 2.3.1.61) {Homo sapiens}; contains Pfam profiles PF00198: 2-oxo acid dehydrogenases acyltransferase (catalytic domain), PF00364: Biotin-requiring enzyme	dihydrolipoyllysine-residue succinyltransferase activity, acyltransferase activity	449						2	2		-0.0215003	0.089921								2	2	0	1	0	5	Abiotic_Stress_ME00327, Abiotic_Stress_ME00329, Biotic_Stress_ME00342, Biotic_Stress_ME00332, Genotype_ME00374	1640.23	high
254849_at	AT4G11970	YT521-B-like family protein, contains Pfam profile PF04146: YT521-B-like family	molecular function unknown	422									-0.0194937	-0.0463647								0	1	0	0	0	1	Biotic_Stress_ME00332	224.341	medium
254863_at	AT4G11980	MutT/nudix family protein, low similarity to SP:P54570 ADP-ribose pyrophosphatase (EC 3.6.1.13) {Bacillus subtilis}; contains Pfam profile PF00293: NUDIX domain	hydrolase activity	422									-0.0194937	-0.0463647								0	1	0	0	0	1	Biotic_Stress_ME00332	253.377	medium
246520_at	AT5G15790	zinc finger (C3HC4-type RING finger) family protein, contains Pfam profile: PF00097 zinc finger, C3HC4 type (RING finger)	protein binding, zinc ion binding	62				1			2	1	-0.018856	0.0571586								3	0	0	1	0	4	Abiotic_Stress_ME00339, Abiotic_Stress_ME00325, Abiotic_Stress_ME00327, Genotype_ME00374	170.798	medium
246531_at	AT5G15800	developmental protein SEPALLATA1 / floral homeotic protein (AGL2) (SEP1), identical to developmental protein SEPALLATA1 / floral homeotic protein (AGL2 / SEP1) SP:P29382 from (Arabidopsis thaliana)	DNA binding, transcription factor activity	62				1				1	-0.018856	0.0571586								3	0	0	1	0	4	Abiotic_Stress_ME00339, Abiotic_Stress_ME00325, Abiotic_Stress_ME00327, Genotype_ME00374	132.306	medium
248625_at	AT5G48880	acetyl-CoA C-acyltransferase 1 / 3-ketoacyl-CoA thiolase 1 (PKT1), identical to 3-keto-acyl-CoA-thiolase 1 (Arabidopsis thaliana) GI:3169568	acetyl-CoA C-acyltransferase activity	892						8			-0.0186655	-0.114531								7	1	0	1	0	9	Abiotic_Stress_ME00339, Abiotic_Stress_ME00325, Abiotic_Stress_ME00327, Abiotic_Stress_ME00328, Abiotic_Stress_ME00329, Abiotic_Stress_ME00330, Abiotic_Stress_ME00345, Biotic_Stress_ME00353, Genotype_ME00374	1217.99	high
248678_at	AT5G48870	small nuclear ribonucleoprotein, putative / snRNP, putative / Sm protein, putative, similar to U6 snRNA-associated Sm-like protein LSm5 (Homo sapiens) SWISS-PROT:Q9Y4Y9	RNA binding	892									-0.0186655	-0.114531								7	1	0	1	0	9	Abiotic_Stress_ME00339, Abiotic_Stress_ME00325, Abiotic_Stress_ME00327, Abiotic_Stress_ME00328, Abiotic_Stress_ME00329, Abiotic_Stress_ME00330, Abiotic_Stress_ME00345, Biotic_Stress_ME00353, Genotype_ME00374	1002.77	high
259414_at	AT1G02420	pentatricopeptide (PPR) repeat-containing protein, low similarity to fertility restorer (Petunia x hybrida) GI:22128587; contains Pfam profile: PF01535 PPR repeat	molecular function unknown	70									-0.0180388	-0.0493149								2	1	0	0	0	3	Abiotic_Stress_ME00339, Abiotic_Stress_ME00330, Biotic_Stress_ME00332	93.2299	low
259447_s_at	AT1G02430	Gene encoding ADP-ribosylation factor and similar to other ARFs and ARF-like proteins. Members of this family are known to be essential for vesicle coating and uncoating and functions in GTP-binding.	GTP binding	70									-0.0180388	-0.0493149								2	1	0	0	0	3	Abiotic_Stress_ME00339, Abiotic_Stress_ME00330, Biotic_Stress_ME00332	100.93	low
258271_at	AT3G15605	expressed protein		390							2		-0.017829	0.0212863								1	0	0	0	0	1	Abiotic_Stress_ME00339	39.1394	low
258272_at	AT3G15610	transducin family protein / WD-40 repeat family protein, contains 7 WD-40 repeats (PF00400); similar to serine/threonine kinase receptor associated protein GB:NP_035629 (SP:Q9Z1Z2) (Mus musculus); UNR-interacting protein GB:NP_009109 (Homo sapiens)	nucleotide binding	390								2	-0.017829	0.0212863								1	0	0	0	0	1	Abiotic_Stress_ME00339	973.06	high
266273_at	AT2G29410	zinc transporter, putative, similar to zinc transporter ZAT (Arabidopsis thaliana) gi:4206640:gb:AAD11757; similar to zinc transporter ZnT-2 (Rattus norvegicus) gi:1256378:gb:AAB02775; member of the cation diffusion facilitator (CDF) family, or cation efflux (CE) family, PMID:11500563	zinc ion transporter activity, inorganic anion transporter activity, efflux permease activity	221								2	-0.0145019	0.127736								4	3	1	2	0	10	Abiotic_Stress_ME00339, Abiotic_Stress_ME00325, Abiotic_Stress_ME00327, Abiotic_Stress_ME00329, Biotic_Stress_ME00342, Biotic_Stress_ME00353, Biotic_Stress_ME00332, Chemical_Treatment_ME00363, Genotype_ME00374, Genotype_GSE2473	64.4411	low
266296_at	AT2G29420	glutathione S-transferase, putative	glutathione transferase activity	221									-0.0145019	0.127736								4	3	1	2	0	10	Abiotic_Stress_ME00339, Abiotic_Stress_ME00325, Abiotic_Stress_ME00327, Abiotic_Stress_ME00329, Biotic_Stress_ME00342, Biotic_Stress_ME00353, Biotic_Stress_ME00332, Chemical_Treatment_ME00363, Genotype_ME00374, Genotype_GSE2473	1081.35	high
253701_at	AT4G29890	choline monooxygenase, putative (CMO-like), similar to Choline monooxygenase, chloroplast precursor (EC 1.14.15.7) from {Amaranthus tricolor} SP:Q93XE1, {Beta vulgaris} SP:O22553; contains Pfam Rieske (2Fe-2S) domain PF00355	iron ion binding, electron carrier activity, oxidoreductase activity	856									-0.0134177	-0.020208	2	0	0	0	0	2	Abiotic_Stress_ME00339_F2, Abiotic_Stress_ME00329_F10	3	3	0	0	0	6	Abiotic_Stress_ME00339, Abiotic_Stress_ME00325, Abiotic_Stress_ME00329, Biotic_Stress_ME00342, Biotic_Stress_ME00353, Biotic_Stress_ME00332	377.351	medium
253702_at	AT4G29900	calcium-transporting ATPase, plasma membrane-type, putative / Ca2+-ATPase, putative (ACA10), identical to SP:Q9SZR1 Potential calcium-transporting ATPase 10, plasma membrane-type (EC 3.6.3.8) (Ca(2+)-ATPase isoform 10) {Arabidopsis thaliana}; similar to SP:Q9LF79 Calcium-transporting ATPase 8, plasma membrane-type (EC 3.6.3.8) (Ca(2+)-ATPase isoform 8) {Arabidopsis thaliana}	calcium-transporting ATPase activity, calmodulin binding	856						2		2	-0.0134177	-0.020208	2	0	0	0	0	2	Abiotic_Stress_ME00339_F2, Abiotic_Stress_ME00329_F10	3	3	0	0	0	6	Abiotic_Stress_ME00339, Abiotic_Stress_ME00325, Abiotic_Stress_ME00329, Biotic_Stress_ME00342, Biotic_Stress_ME00353, Biotic_Stress_ME00332	1176.91	high
260774_at	AT1G78290	serine/threonine protein kinase, putative, similar to serine-threonine protein kinase (Triticum aestivum) gi:2055374:gb:AAB58348	protein kinase activity, protein serine/threonine kinase activity, protein-tyrosine kinase activity, ATP binding, kinase activity	377									-0.0122947	0.142634	1	0	0	0	0	1	Abiotic_Stress_ME00328_F7	6	1	0	0	0	7	Abiotic_Stress_ME00339, Abiotic_Stress_ME00325, Abiotic_Stress_ME00338, Abiotic_Stress_ME00327, Abiotic_Stress_ME00328, Abiotic_Stress_ME00330, Biotic_Stress_ME00353	638.271	high
260798_at	AT1G78280	transcription factor jumonji (jmjC) domain-containing protein, contains Pfam PF00646: F-box domain; contains Pfam PF02373: jmjC domain; similar to apoptotic cell clearance receptor PtdSerR (GI:11037740) (Mus musculus)	transferase activity, transferring glycosyl groups	377									-0.0122947	0.142634	1	0	0	0	0	1	Abiotic_Stress_ME00328_F7	6	1	0	0	0	7	Abiotic_Stress_ME00339, Abiotic_Stress_ME00325, Abiotic_Stress_ME00338, Abiotic_Stress_ME00327, Abiotic_Stress_ME00328, Abiotic_Stress_ME00330, Biotic_Stress_ME00353	414.217	medium
260438_at	AT1G68290	bifunctional nuclease, putative, similar to bifunctional nuclease (Zinnia elegans) gi:4099833:gb:AAD00694	nucleic acid binding, endonuclease activity	953									-0.00955055	0.00858522	1	0	0	0	0	1	Abiotic_Stress_ME00339_F9	3	0	0	0	0	3	Abiotic_Stress_ME00339, Abiotic_Stress_ME00327, Abiotic_Stress_ME00330	134.95	medium
260444_at	AT1G68300	universal stress protein (USP) family protein, similar to ER6 protein (Lycopersicon esculentum) GI:5669654; contains Pfam profile PF00582: universal stress protein family	molecular function unknown	953									-0.00955055	0.00858522	1	0	0	0	0	1	Abiotic_Stress_ME00339_F9	3	0	0	0	0	3	Abiotic_Stress_ME00339, Abiotic_Stress_ME00327, Abiotic_Stress_ME00330	1609.38	high
248724_at	AT5G47970	nitrogen regulation family protein, strong similarity to unknown protein (emb:CAB87804.1) ; contains Pfam domain PF01207: Dihydrouridine synthase (Dus); similar to (SP:P45672) NIFR3-like protein (SP:P45672) (Azospirillum brasilense)	oxidoreductase activity, FAD binding	160									-0.00743004	-0.529762								5	0	0	0	0	5	Abiotic_Stress_ME00339, Abiotic_Stress_ME00325, Abiotic_Stress_ME00338, Abiotic_Stress_ME00328, Abiotic_Stress_ME00329	272.255	medium
248726_at	AT5G47960	Ras-related GTP-binding family protein, contains Pfam profile: PF00071 Ras family	GTP binding	160									-0.00743004	-0.529762								5	0	0	0	0	5	Abiotic_Stress_ME00339, Abiotic_Stress_ME00325, Abiotic_Stress_ME00338, Abiotic_Stress_ME00328, Abiotic_Stress_ME00329	137.949	medium
253618_at	AT4G30420	nodulin MtN21 family protein, similar to MtN21 (Medicago truncatula) GI:2598575; contains Pfam profile PF00892: Integral membrane protein	molecular function unknown	933									-0.00591476	0.0589155	1	0	0	0	0	1	Abiotic_Stress_ME00328_F7	4	0	0	0	0	4	Abiotic_Stress_ME00327, Abiotic_Stress_ME00328, Abiotic_Stress_ME00329, Abiotic_Stress_ME00330	160.897	medium
253632_at	AT4G30430	senescence-associated family protein, similar to senescence-associated protein 5 (Hemerocallis hybrid cultivar) gi:3551954:gb:AAC34855	molecular function unknown	933									-0.00591476	0.0589155	1	0	0	0	0	1	Abiotic_Stress_ME00328_F7	4	0	0	0	0	4	Abiotic_Stress_ME00327, Abiotic_Stress_ME00328, Abiotic_Stress_ME00329, Abiotic_Stress_ME00330	92.9506	low
264861_at	AT1G24320	alpha-glucosidase, putative, similar to alpha-glucosidase I from GI:16506680 (Arabidopsis thaliana)	alpha-glucosidase activity, mannosyl-oligosaccharide glucosidase activity	77									-0.00510903	0.242727								2	0	0	0	0	2	Abiotic_Stress_ME00339, Abiotic_Stress_ME00327	185.138	medium
264864_at	AT1G24310	expressed protein	molecular function unknown	77									-0.00510903	0.242727								2	0	0	0	0	2	Abiotic_Stress_ME00339, Abiotic_Stress_ME00327	180.037	medium
261258_at	AT1G26640	aspartate/glutamate/uridylate kinase family protein, contains Pfam amino acid kinase family PF00696		468				1				3	-0.00484957	-0.0464765								2	0	0	0	0	2	Abiotic_Stress_ME00339, Abiotic_Stress_ME00328	847.035	high
261270_at	AT1G26630	eukaryotic translation initiation factor 5A, putative / eIF-5A, putative, strong similariy to SP:Q9AXQ6 Eukaryotic translation initiation factor 5A-1 (eIF-5A 1) {Lycopersicon esculentum}	translation initiation factor activity	468				1	2	2		3	-0.00484957	-0.0464765								2	0	0	0	0	2	Abiotic_Stress_ME00339, Abiotic_Stress_ME00328	10059.4	high
247577_at	AT5G61290	flavin-containing monooxygenase family protein / FMO family protein, low similarity to FMO3 from Homo sapiens (SP:P31513); contains Pfam profile: PF00743 Flavin-binding monooxygenase-like; supported by full-length cDNA Ceres:14492	monooxygenase activity, disulfide oxidoreductase activity, oxidoreductase activity	32									-0.00149084	-0.00399623								2	0	0	1	0	3	Abiotic_Stress_ME00339, Abiotic_Stress_ME00328, Genotype_ME00374	115.406	low
247578_at	AT5G61300	expressed protein	molecular function unknown	32									-0.00149084	-0.00399623								2	0	0	1	0	3	Abiotic_Stress_ME00339, Abiotic_Stress_ME00328, Genotype_ME00374	133.588	medium
257417_at	AT1G10110	F-box family protein, contains Pfam PF00646: F-box domain; similar to F-box protein family, AtFBX7 (GI:20197899) (Arabidopsis thaliana)		134									-0.00134149	0.148026								3	0	0	2	0	5	Abiotic_Stress_ME00325, Abiotic_Stress_ME00327, Abiotic_Stress_ME00328, Genotype_ME00349, Genotype_ME00374	65.9886	low
264517_at	AT1G10120	similar to basic helix-loop-helix (bHLH) family protein [Arabidopsis thaliana] (TAIR:At1g68920.1); similar to TA1 protein-like [Oryza sativa (japonica cultivar-group)] (GB:BAD34345.1); contains InterPro domain Basic helix-loop-helix dimerization domain bHLH (InterPro:IPR001092)	DNA binding, transcription factor activity	134									-0.00134149	0.148026								3	0	0	2	0	5	Abiotic_Stress_ME00325, Abiotic_Stress_ME00327, Abiotic_Stress_ME00328, Genotype_ME00349, Genotype_ME00374	237.057	medium
247547_at	AT5G61360	expressed protein	molecular function unknown	283									4.28022e-05	0.359159								2	0	0	0	0	2	Abiotic_Stress_ME00339, Abiotic_Stress_ME00325	180.146	medium
247550_at	AT5G61370	pentatricopeptide (PPR) repeat-containing protein, contains Pfam profile PF01535: PPR repeat	molecular function unknown	283									4.28022e-05	0.359159								2	0	0	0	0	2	Abiotic_Stress_ME00339, Abiotic_Stress_ME00325	156.665	medium
245309_at	AT4G15140	expressed protein	molecular function unknown	313						2			0.000228102	0.272562	2	0	0	0	0	2	Abiotic_Stress_ME00325_F8, Abiotic_Stress_ME00325_F10	4	0	0	1	0	5	Abiotic_Stress_ME00339, Abiotic_Stress_ME00325, Abiotic_Stress_ME00327, Abiotic_Stress_ME00328, Genotype_ME00374	276.263	medium
245533_at	AT4G15130	cholinephosphate cytidylyltransferase, putative / phosphorylcholine transferase, putative / CTP:phosphocholine cytidylyltransferase, putative, strong similarity to CTP:phosphorylcholine cytidylyltransferase (Arabidopsis thaliana) GI:21668498; contains Pfam profile PF01467: Cytidylyltransferase; identical to cDNA AtCCT2 for CTP:phosphorylcholine cytidylyltransferase GI:21668499	choline-phosphate cytidylyltransferase activity, nucleotidyltransferase activity	313									0.000228102	0.272562	2	0	0	0	0	2	Abiotic_Stress_ME00325_F8, Abiotic_Stress_ME00325_F10	4	0	0	1	0	5	Abiotic_Stress_ME00339, Abiotic_Stress_ME00325, Abiotic_Stress_ME00327, Abiotic_Stress_ME00328, Genotype_ME00374	319.366	medium
257410_at	AT1G24340	similar to phenol 2-monooxygenase like FAD dependent oxidoreductase of plant origin in apicomplexans [Cryptosporidium parvum] (GB:EAK89698.1); contains InterPro domain Flavoprotein monooxygenase (InterPro:IPR000733); contains InterPro domain Monooxygenase, FAD-binding (InterPro:IPR002938); contains InterPro domain NAD-binding site (InterPro:IPR000205); contains InterPro domain Aromatic-ring hydro…	monooxygenase activity, oxidoreductase activity	978								2	0.000827536	0.103647								0	0	0	1	0	1	Genotype_ME00374	449.627	medium
264869_at	AT1G24350	expressed protein, contains Pfam domain, PF02681: Uncharacterized BCR, COG1963	molecular function unknown	978									0.000827536	0.103647								0	0	0	1	0	1	Genotype_ME00374	436.523	medium
261348_at	AT1G79810	Pex2/Pex12 N-terminal domain-containing protein / zinc finger (C3HC4-type RING finger) family protein, contains Pfam profiles PF00097: zinc finger C3HC4 type (RING finger), PF04757: Pex2/Pex12 amino terminal region	protein binding, zinc ion binding	189						2		4	0.00291318	0.0201853								1	0	0	0	0	1	Abiotic_Stress_ME00339	629.413	high
261397_at	AT1G79820	hexose transporter, putative, similar to hexose transporter GI:8347246 from (Solanum tuberosum); contains Pfam profile PF00083: major facilitator superfamily protein	sugar porter activity, carbohydrate transporter activity	189									0.00291318	0.0201853								1	0	0	0	0	1	Abiotic_Stress_ME00339	471.38	medium
256173_at	AT1G51730	RWD domain-containing protein, contains Pfam profile PF05773: RWD domain; similar to GCN2 eIF2alpha kinase (GI:6066585) (Mus musculus); similar to GCN2beta (GI:10764163) (Mus musculus); similar to RING finger protein 25 (RING finger protein AO7) (Swiss-Prot:Q9QZR0) (Mus musculus); similar to RING finger protein 25 (Swiss-Prot:Q96BH1) (Homo sapiens)	molecular function unknown	672					2				0.00553954	-0.0366233															800.817	high
256174_at	AT1G51720	glutamate dehydrogenase, putative, similar to NADP-specific glutatamate dehydrogenase (NADP-GDH) SP:P28724 (Giardia lamblia (Giardia intestinalis))	oxidoreductase activity	672								2	0.00553954	-0.0366233															545.989	high
264028_at	AT2G03680	expressed protein, Alternative splicing exists based on EST evidence	molecular function unknown	626						2			0.00571552	0.0961372								1	0	0	0	0	1	Abiotic_Stress_ME00339	2549.21	high
264038_at	AT2G03690	coenzyme Q biosynthesis Coq4 family protein / ubiquinone biosynthesis Coq4 family protein, contains Pfam profile PF05019: Coenzyme Q (ubiquinone) biosynthesis protein Coq4	molecular function unknown	626								2	0.00571552	0.0961372								1	0	0	0	0	1	Abiotic_Stress_ME00339	782.478	high
259938_at	AT1G71310	expressed protein	molecular function unknown	191									0.00712756	0.078696															344.712	medium
259939_s_at	AT1G71300	Vps52/Sac2 family protein, similar to SP:P39904 SAC2 protein {Saccharomyces cerevisiae}; contains Pfam profile PF04129: Vps52 / Sac2 family	molecular function unknown	191									0.00712756	0.078696															348.98	medium
251496_at	AT3G59040	pentatricopeptide (PPR) repeat-containing protein, contains Pfam profile PF01535: PPR repeat	molecular function unknown	259									0.0071562	0.182592								1	1	0	0	0	2	Abiotic_Stress_ME00327, Biotic_Stress_ME00332	599.188	high
251504_at	AT3G59030	transparent testa 12 protein (TT12) / multidrug transporter-like protein, similar to ripening regulated protein DDTFR18 (Lycopersicon esculentum) GI:12231296, putative multidrug efflux protein NorM - Vibrio parahaemolyticus, EMBL:AB010463; contains Pfam profile PF01554: Uncharacterized membrane protein family; identical to cDNA multidrug transporter-like protein (tt12) GI:13624642, SP:Q9LYT3 TRAN…	transporter activity, carrier activity, antiporter activity	259									0.0071562	0.182592								1	1	0	0	0	2	Abiotic_Stress_ME00327, Biotic_Stress_ME00332	123.174	low
251004_at	AT5G02720	expressed protein, predicted protein, Arabidopsis thaliana		405									0.00740149	0.453496								3	2	0	1	0	6	Abiotic_Stress_ME00325, Abiotic_Stress_ME00327, Abiotic_Stress_ME00328, Biotic_Stress_ME00353, Biotic_Stress_ME00332, Genotype_ME00374	87.1075	low
251008_at	AT5G02710	expressed protein, contains Pfam PF03692: Uncharacterised protein family (UPF0153)		405									0.00740149	0.453496								3	2	0	1	0	6	Abiotic_Stress_ME00325, Abiotic_Stress_ME00327, Abiotic_Stress_ME00328, Biotic_Stress_ME00353, Biotic_Stress_ME00332, Genotype_ME00374	530.877	high
245693_at	AT5G04260	thioredoxin family protein, low similarity to SP:P29429 Thioredoxin. (Aspergillus nidulans) {Emericella nidulans}; contains Pfam profile: PF00085 Thioredoxin	thiol-disulfide exchange intermediate activity	668									0.00912887	-0.174814	2	0	0	0	0	2	Abiotic_Stress_ME00325_F9, Abiotic_Stress_ME00325_F11	4	0	0	0	0	4	Abiotic_Stress_ME00339, Abiotic_Stress_ME00325, Abiotic_Stress_ME00327, Abiotic_Stress_ME00328	565.03	high
245699_at	AT5G04250	OTU-like cysteine protease family protein, contains Pfam profile PF02338: OTU-like cysteine protease	cysteine-type peptidase activity	668									0.00912887	-0.174814	2	0	0	0	0	2	Abiotic_Stress_ME00325_F9, Abiotic_Stress_ME00325_F11	4	0	0	0	0	4	Abiotic_Stress_ME00339, Abiotic_Stress_ME00325, Abiotic_Stress_ME00327, Abiotic_Stress_ME00328	340.898	medium
260233_at	AT1G74550	cytochrome P450, putative, similar to cytochrome P450 98A3 (SP:O22203)(Arabidopsis thaliana); cytochrome P450 (GB:O48922) (Glycine max); contains Pfam profile: PF00067 cytochrome P450	monooxygenase activity, iron ion binding, oxygen binding, heme binding	1038	1				1				0.00954478	0.0993942								1	0	0	0	0	1	Abiotic_Stress_ME00339	118.078	low
260235_at	AT1G74560	nucleosome assembly protein (NAP) family protein, similar to SP:Q01105 SET protein (HLA-DR associated protein II) (PHAPII) (Phosphatase 2A inhibitor I2PP2A) {Homo sapiens}; contains Pfam profile: PF00956 nucleosome assembly protein (NAP)	DNA binding	1038	1				1				0.00954478	0.0993942								1	0	0	0	0	1	Abiotic_Stress_ME00339	1461.44	high
264184_at	AT1G54790	GDSL-motif lipase/hydrolase family protein, similar to early nodulin ENOD8 (Medicago sativa) GI:304037, elicitor-induced glycoprotein iEP4 (Daucus carota) GI:1911765, lanatoside 15'-O-acetylesterase (Digitalis lanata) GI:3688284; contains InterPro Entry IPR001087 Lipolytic enzyme, G-D-S-L family	hydrolase activity, acting on ester bonds, carboxylic ester hydrolase activity	576				1				5	0.00956465	0.174316								1	0	0	0	0	1	Abiotic_Stress_ME00328	100.041	low
264185_at	AT1G54780	thylakoid lumen 18.3 kDa protein, SP:Q9ZVL6	molecular function unknown	576				1		2	2	7	0.00956465	0.174316								1	0	0	0	0	1	Abiotic_Stress_ME00328	7552.06	high
246296_at	AT3G56750	expressed protein	molecular function unknown	1036				1				1	0.00968953	0.0490707								2	1	0	0	0	3	Abiotic_Stress_ME00339, Abiotic_Stress_ME00325, Biotic_Stress_ME00332	272.494	medium
246318_at	AT3G56740	ubiquitin-associated (UBA)/TS-N domain-containing protein, contains Pfam profile PF00627: UBA/TS-N domain	molecular function unknown	1036				1				3	0.00968953	0.0490707								2	1	0	0	0	3	Abiotic_Stress_ME00339, Abiotic_Stress_ME00325, Biotic_Stress_ME00332	359.428	medium
262174_at	AT1G74910	ADP-glucose pyrophosphorylase family protein, contains Pfam profile PF00483: Nucleotidyl transferase; low similarity to mannose-1-phosphate guanylyltransferase (Hypocrea jecorina) GI:3323397	nucleotidyltransferase activity	470					2				0.011138	0.0399892								1	1	0	0	0	2	Abiotic_Stress_ME00327, Biotic_Stress_ME00353	1386.1	high
262224_at	AT1G74900	pentatricopeptide (PPR) repeat-containing protein, contains Pfam profile: PF01535 PPR repeat	molecular function unknown	470									0.011138	0.0399892								1	1	0	0	0	2	Abiotic_Stress_ME00327, Biotic_Stress_ME00353	89.1912	low
246553_at	AT5G15440	circadian clock coupling factor-related, similar to circadian clock coupling factor ZGT (Nicotiana tabacum) GI:14210079	molecular function unknown	454									0.0126734	-0.0149735	2	0	0	0	0	2	Abiotic_Stress_ME00339_F8, Abiotic_Stress_ME00339_F9	4	1	0	0	0	5	Abiotic_Stress_ME00339, Abiotic_Stress_ME00325, Abiotic_Stress_ME00327, Abiotic_Stress_ME00328, Biotic_Stress_ME00332	342.537	medium
246554_at	AT5G15450	heat shock protein 100, putative / HSP100, putative / heat shock protein clpB, putative / HSP100/ClpB, putative, similar to HSP100/ClpB GI:9651530 (Phaseolus lunatus)	nucleotide binding, protein binding, ATP binding, ATPase activity, nucleoside-triphosphatase activity	454					2			2	0.0126734	-0.0149735	2	0	0	0	0	2	Abiotic_Stress_ME00339_F8, Abiotic_Stress_ME00339_F9	4	1	0	0	0	5	Abiotic_Stress_ME00339, Abiotic_Stress_ME00325, Abiotic_Stress_ME00327, Abiotic_Stress_ME00328, Biotic_Stress_ME00332	1926.06	high
264100_at	AT1G78970	lupeol synthase (LUP1) / 2,3-oxidosqualene-triterpenoid cyclase, identical to lupeol synthase GI:1762150 from (Arabidopsis thaliana), 2,3-oxidosqualene-triterpenoid cyclase (Arabidopsis thaliana) GI:2738027; contains Pfam profile PF00432: Prenyltransferase and squalene oxidase repeat; contains TIGRfam profile TIGR01787: squalene/oxidosqualene cyclases; identical to cDNA 2,3-oxidosqualene-triterpe…	lupeol synthase activity, beta-amyrin synthase activity	720									0.0127575	0.252897								3	1	0	1	0	5	Abiotic_Stress_ME00325, Abiotic_Stress_ME00327, Abiotic_Stress_ME00329, Biotic_Stress_ME00342, Genotype_ME00374	299.386	medium
264136_at	AT1G78980	similar to leucine-rich repeat transmembrane protein kinase, putative [Arabidopsis thaliana] (TAIR:At3g13065.1); similar to Putative leucine-rich repeat transmembrane protein kinase 1 [Oryza sativa] (GB:XP_470566.1); similar to putative leucine-rich repeat transmembrane protein kinase [Oryza sativa (japonica cultivar-group)] (GB:AAO72637.1); contains InterPro domain Tyrosine protein kinase (Inter…	protein serine/threonine kinase activity, ATP binding, kinase activity	720									0.0127575	0.252897								3	1	0	1	0	5	Abiotic_Stress_ME00325, Abiotic_Stress_ME00327, Abiotic_Stress_ME00329, Biotic_Stress_ME00342, Genotype_ME00374	87.789	low
253076_at	AT4G36160	no apical meristem (NAM) family protein, similar to NAC2 (GI:6456751) (Arabidopsis thaliana); contains Pfam PF02365 : No apical meristem (NAM) protein	transcription factor activity	100									0.0128906	-0.0354415								3	0	0	0	0	3	Abiotic_Stress_ME00339, Abiotic_Stress_ME00327, Abiotic_Stress_ME00328	60.8273	low
253077_at	AT4G36170	expressed protein	molecular function unknown	100								2	0.0128906	-0.0354415								3	0	0	0	0	3	Abiotic_Stress_ME00339, Abiotic_Stress_ME00327, Abiotic_Stress_ME00328	8.08746	low
245737_at	AT1G44160	DNAJ chaperone C-terminal domain-containing protein, contains Pfam profile PF01556: DnaJ C terminal region	heat shock protein binding, unfolded protein binding	1015									0.01372	0.716505								2	0	0	0	0	2	Abiotic_Stress_ME00339, Abiotic_Stress_ME00329	178.73	medium
245742_at	AT1G44170	aldehyde dehydrogenase, putative (ALDH), similar to aldehyde dehydrogenase ALDH (Craterostigma plantagineum) gi:17065918:emb:CAC84900	3-chloroallyl aldehyde dehydrogenase activity	1015						2		4	0.01372	0.716505								2	0	0	0	0	2	Abiotic_Stress_ME00339, Abiotic_Stress_ME00329	1318.94	high
246425_at	AT5G17420	cellulose synthase, catalytic subunit (IRX3), identical to gi:5230423	cellulose synthase activity	299									0.0139517	0.345434	1	0	0	0	0	1	Abiotic_Stress_ME00327_F12	1	0	0	0	0	1	Abiotic_Stress_ME00327	250.601	medium
246428_at	AT5G17410	tubulin family protein, similar to spindle pole body protein (Homo sapiens)(GI:2801701)(PMID:9566967), gamma-tubulin ring protein Dgrip84 (Drosophila melanogaster)(GI:4689225)(PMID: 10037793)		299								4	0.0139517	0.345434	1	0	0	0	0	1	Abiotic_Stress_ME00327_F12	1	0	0	0	0	1	Abiotic_Stress_ME00327	233.842	medium
247587_at	AT5G60620	phospholipid/glycerol acyltransferase family protein, contains Pfam PF01553: Acyltransferase	acyltransferase activity	862									0.0177933	0.34971								3	1	0	0	0	4	Abiotic_Stress_ME00339, Abiotic_Stress_ME00325, Abiotic_Stress_ME00328, Biotic_Stress_ME00332	1057.99	high
247610_at	AT5G60630	expressed protein, predicted protein, Arabidopsis thaliana	molecular function unknown	862									0.0177933	0.34971								3	1	0	0	0	4	Abiotic_Stress_ME00339, Abiotic_Stress_ME00325, Abiotic_Stress_ME00328, Biotic_Stress_ME00332	155.232	medium
267546_at	AT2G32680	disease resistance family protein, contains leucine rich-repeat (LRR) domains Pfam:PF00560, INTERPRO:IPR001611; similar to Cf-2.2 (Lycopersicon pimpinellifolium) gi:1184077:gb:AAC15780	protein binding, kinase activity	88									0.0192431	0.393742								2	3	0	0	0	5	Abiotic_Stress_ME00327, Abiotic_Stress_ME00329, Biotic_Stress_ME00342, Biotic_Stress_ME00353, Biotic_Stress_ME00354	262.958	medium
267547_at	AT2G32670	synaptobrevin family protein, similar to vesicle-associated membrane protein 7 (Rattus norvegicus) GI:9502258, SP:P51809 Synaptobrevin-like protein 1 {Homo sapiens}; contains Pfam profile PF00957: Synaptobrevin	molecular function unknown	88									0.0192431	0.393742								2	3	0	0	0	5	Abiotic_Stress_ME00327, Abiotic_Stress_ME00329, Biotic_Stress_ME00342, Biotic_Stress_ME00353, Biotic_Stress_ME00354	86.219	low
256417_s_at	AT5G05580	omega-3 fatty acid desaturase, chloroplast (FAD7) (FADD), identical to omega-3 fatty acid desaturase, chloroplast precursor SP:P46310 (Arabidopsis thaliana (Mouse-ear cress)); identical to Pfam profile PF00487: Fatty acid desaturase; identical to cDNA plastid fatty acid desaturase GI:809491	omega-3 fatty acid desaturase activity	628			6				6		0.0192903	-0.17469								2	0	0	1	0	3	Abiotic_Stress_ME00338, Abiotic_Stress_ME00327, Genotype_ME00374	3957.61	high
259770_s_at	AT5G05590	phosphoribosylanthranilate isomerase 1 (PAI1), identical to gi:619751	phosphoribosylanthranilate isomerase activity	628			6				136		0.0192903	-0.17469								2	0	0	1	0	3	Abiotic_Stress_ME00338, Abiotic_Stress_ME00327, Genotype_ME00374	519.932	high
248121_at	AT5G54690	glycosyl transferase family 8 protein, contains Pfam profile: PF01501 glycosyl transferase family 8	transferase activity, transferring glycosyl groups, transferase activity, transferring hexosyl groups	554						2			0.020685	0.205327															170.058	medium
248171_at	AT5G54680	basic helix-loop-helix (bHLH) family protein, similar to unknown protein (pir :B71406)	DNA binding, transcription factor activity	554							2		0.020685	0.205327															1918.14	high
251296_at	AT3G62010	expressed protein		182								4	0.0212853	0.278215								2	0	0	0	1	3	Abiotic_Stress_ME00338, Abiotic_Stress_ME00328, Hormone_Treatment_ME00337	1057.39	high
251297_at	AT3G62020	germin-like protein (GLP10), identical to germin-like protein subfamily 2 member 4 (SP:Q9M263)	nutrient reservoir activity	182									0.0212853	0.278215								2	0	0	0	1	3	Abiotic_Stress_ME00338, Abiotic_Stress_ME00328, Hormone_Treatment_ME00337	247.445	medium
267525_at	AT2G30560	glycine-rich protein	ATP binding	263							2		0.0214261	0.108684	1	0	0	0	0	1	Abiotic_Stress_ME00339_F9	2	0	0	0	0	2	Abiotic_Stress_ME00339, Abiotic_Stress_ME00328	69.1647	low
267526_at	AT2G30570	photosystem II reaction center W (PsbW) protein-related, similar to photosystem II reaction center W protein SP:Q41387 from (Spinacia oleracea)	molecular function unknown	263					4	6	2	6	0.0214261	0.108684	1	0	0	0	0	1	Abiotic_Stress_ME00339_F9	2	0	0	0	0	2	Abiotic_Stress_ME00339, Abiotic_Stress_ME00328	10193.4	high
253195_at	AT4G35420	dihydroflavonol 4-reductase family / dihydrokaempferol 4-reductase family, similar to dihydroflavonol 4-reductase (Rosa hybrid cultivar, GI:1332411), CPRD14 protein (Vigna unguiculata, GI:1854445)		829									0.0218285	-0.146509								2	0	0	1	0	3	Abiotic_Stress_ME00325, Abiotic_Stress_ME00327, Genotype_GSE2473	198.833	medium
253199_at	AT4G35410	clathrin adaptor complex small chain family protein, contains Pfam profile: PF01217 clathrin adaptor complex small chain	molecular function unknown	829									0.0218285	-0.146509								2	0	0	1	0	3	Abiotic_Stress_ME00325, Abiotic_Stress_ME00327, Genotype_GSE2473	277.708	medium
245895_at	AT5G09230	transcriptional regulator Sir2 family protein, contains Pfam domain PF02146: transcriptional regulator, Sir2 family;	DNA binding	976								2	0.0230671	0.143238								3	0	0	1	0	4	Abiotic_Stress_ME00339, Abiotic_Stress_ME00327, Abiotic_Stress_ME00328, Genotype_ME00374	290.275	medium
245930_at	AT5G09240	transcriptional coactivator p15 (PC4) family protein, similar to SP:P11031 Activated RNA polymerase II transcriptional coactivator p15 precursor (PC4) (p14) (Single-stranded DNA binding protein p9) {Mus musculus}; contains Pfam profile PF02229: Transcriptional Coactivator p15 (PC4)	DNA binding, transcription coactivator activity	976									0.0230671	0.143238								3	0	0	1	0	4	Abiotic_Stress_ME00339, Abiotic_Stress_ME00327, Abiotic_Stress_ME00328, Genotype_ME00374	315.517	medium
245326_at	AT4G14100	expressed protein	transferase activity, transferring glycosyl groups	843									0.0260732	0.330995								4	1	0	1	0	6	Abiotic_Stress_ME00339, Abiotic_Stress_ME00325, Abiotic_Stress_ME00327, Abiotic_Stress_ME00328, Biotic_Stress_ME00332, Genotype_ME00374	338.452	medium
245624_at	AT4G14090	UDP-glucoronosyl/UDP-glucosyl transferase family protein, contains Pfam profile: PF00201 UDP-glucoronosyl and UDP-glucosyl transferase ;similar to UDP-glucose:anthocyanin 5-O-glucosyltransferase GI:4115563 from (Verbena x hybrida)	UDP-glycosyltransferase activity, transferase activity, transferring hexosyl groups	843							2		0.0260732	0.330995								4	1	0	1	0	6	Abiotic_Stress_ME00339, Abiotic_Stress_ME00325, Abiotic_Stress_ME00327, Abiotic_Stress_ME00328, Biotic_Stress_ME00332, Genotype_ME00374	155.823	medium
253630_at	AT4G30490	AFG1-like ATPase family protein, contains Pfam profile: PF03969 AFG1-like ATPase	ATPase activity	606									0.0267133	0.109991								5	1	0	0	0	6	Abiotic_Stress_ME00339, Abiotic_Stress_ME00338, Abiotic_Stress_ME00327, Abiotic_Stress_ME00328, Abiotic_Stress_ME00329, Biotic_Stress_ME00332	703.143	high
253633_at	AT4G30480	tetratricopeptide repeat (TPR)-containing protein, similar to SP:Q99614 Tetratricopeptide repeat protein 1 {Homo sapiens}; contains Pfam profile PF00515: TPR Domain		606									0.0267133	0.109991								5	1	0	0	0	6	Abiotic_Stress_ME00339, Abiotic_Stress_ME00338, Abiotic_Stress_ME00327, Abiotic_Stress_ME00328, Abiotic_Stress_ME00329, Biotic_Stress_ME00332	515.857	high
262521_at	AT1G17130	cell cycle control protein-related, contains similarity to Swiss-Prot:Q9P7C5 cell cycle control protein cwf16 (Schizosaccharomyces pombe)	molecular function unknown	750				1		4		1	0.0281516	0.209448								6	0	0	0	0	6	Abiotic_Stress_ME00339, Abiotic_Stress_ME00325, Abiotic_Stress_ME00327, Abiotic_Stress_ME00328, Abiotic_Stress_ME00329, Abiotic_Stress_ME00326	368.824	medium
262538_at	AT1G17140	tropomyosin-related, similar to Tropomyosin 1. (Baker's yeast)(SP:P17536) {Saccharomyces cerevisiae}		750				1				1	0.0281516	0.209448								6	0	0	0	0	6	Abiotic_Stress_ME00339, Abiotic_Stress_ME00325, Abiotic_Stress_ME00327, Abiotic_Stress_ME00328, Abiotic_Stress_ME00329, Abiotic_Stress_ME00326	254.134	medium
250782_at	AT5G05490	cohesion family protein SYN1, splice variant 1 (SYN1), identical to SYN1 splice variant 1 (Arabidopsis thaliana) GI:6453715	molecular function unknown	657		1				1	2		0.0290848	0.179898								3	0	0	1	0	4	Abiotic_Stress_ME00339, Abiotic_Stress_ME00325, Abiotic_Stress_ME00328, Genotype_ME00374	27.9934	low
250784_at	AT5G05480	eukaryotic translation initiation factor 2 subunit 1, putative / eIF-2A, putative / eIF-2-alpha, putative, similar to SWISS-PROT:P20459 eukaryotic translation initiation factor 2 alpha subunit (eIF-2- alpha) (Saccharomyces cerevisiae); identical to cDNA cohesin GI:6682280	RNA binding, translation initiation factor activity	657		1				1		2	0.0290848	0.179898								3	0	0	1	0	4	Abiotic_Stress_ME00339, Abiotic_Stress_ME00325, Abiotic_Stress_ME00328, Genotype_ME00374	270.906	medium
258932_at	AT3G10150	calcineurin-like phosphoesterase family protein, contains Pfam profile: PF00149 calcineurin-like phosphoesterase	acid phosphatase activity, protein serine/threonine phosphatase activity	171									0.0291452	0.0325637								4	0	0	0	0	4	Abiotic_Stress_ME00339, Abiotic_Stress_ME00325, Abiotic_Stress_ME00327, Abiotic_Stress_ME00329	71.4485	low
258934_at	AT3G10140	recA family protein, contains Pfam profile: PF00154 recA bacterial DNA recombination protein	DNA binding, ATP binding, DNA-dependent ATPase activity	171									0.0291452	0.0325637								4	0	0	0	0	4	Abiotic_Stress_ME00339, Abiotic_Stress_ME00325, Abiotic_Stress_ME00327, Abiotic_Stress_ME00329	361.573	medium
255004_at	AT4G09970	expressed protein		242									0.029854	0.0302607															158.521	medium
255015_at	AT4G09980	methyltransferase MT-A70 family protein, low similarity to SP:P25583 Karyogamy protein KAR4 {Saccharomyces cerevisiae}, (N6-adenosine)-methyltransferase (Mus musculus) GI:10179948; contains Pfam profile PF05063: MT-A70 (S-adenosylmethionine-binding subunit of human mRNA:m6A methyl-transferase (MTase))	methyltransferase activity, S-adenosylmethionine-dependent methyltransferase activity	242									0.029854	0.0302607															215.467	medium
245194_at	AT1G67820	protein phosphatase 2C, putative / PP2C, putative, similar to protein phosphatase 2C emb:CAA72341.1	catalytic activity, protein serine/threonine phosphatase activity, protein phosphatase type 2C activity	180								2	0.0306228	-0.0957516								3	2	0	0	0	5	Abiotic_Stress_ME00339, Abiotic_Stress_ME00325, Abiotic_Stress_ME00327, Biotic_Stress_ME00342, Biotic_Stress_ME00332	168.021	medium
245215_at	AT1G67830	GDSL-motif lipase/hydrolase family protein, similar to early nodulin ENOD8 (Medicago sativa) GI:304037, elicitor-induced glycoprotein iEP4 (Daucus carota) GI:1911765, lanatoside 15'-O-acetylesterase (Digitalis lanata) GI:3688284; contains Pfam profile PF00657: Lipase/Acylhydrolase with GDSL-like motif	alpha-L-fucosidase activity, carboxylic ester hydrolase activity	180							2		0.0306228	-0.0957516								3	2	0	0	0	5	Abiotic_Stress_ME00339, Abiotic_Stress_ME00325, Abiotic_Stress_ME00327, Biotic_Stress_ME00342, Biotic_Stress_ME00332	484.928	high
248181_at	AT5G54290	cytochrome c biogenesis protein family, low similarity to cytochrome c biogenesis protein CcdA (Paracoccus pantotrophus) GI:11095328; contains Pfam profile PF02683: Cytochrome C biogenesis protein transmembrane region		55									0.0306822	0.169251								4	0	0	1	0	5	Abiotic_Stress_ME00339, Abiotic_Stress_ME00325, Abiotic_Stress_ME00327, Abiotic_Stress_ME00328, Genotype_ME00374	1204.08	high
248205_at	AT5G54300	expressed protein, contains similarity to cotton fiber expressed protein 1 (Gossypium hirsutum) gi:3264828:gb:AAC33276	molecular function unknown	55									0.0306822	0.169251								4	0	0	1	0	5	Abiotic_Stress_ME00339, Abiotic_Stress_ME00325, Abiotic_Stress_ME00327, Abiotic_Stress_ME00328, Genotype_ME00374	199.104	medium
253809_at	AT4G28320	glycosyl hydrolase family 5 protein / cellulase family protein, mannan endo-1,4-beta-mannosidase (EC 3.2.1.78) - tomato, PIR2:T04323	hydrolase activity, hydrolyzing O-glycosyl compounds	323									0.0310591	0.135657	1	0	0	0	0	1	Abiotic_Stress_ME00325_F8	6	0	0	0	0	6	Abiotic_Stress_ME00339, Abiotic_Stress_ME00325, Abiotic_Stress_ME00338, Abiotic_Stress_ME00327, Abiotic_Stress_ME00328, Abiotic_Stress_ME00326	95.3346	low
253817_at	AT4G28310	expressed protein	molecular function unknown	323									0.0310591	0.135657	1	0	0	0	0	1	Abiotic_Stress_ME00325_F8	6	0	0	0	0	6	Abiotic_Stress_ME00339, Abiotic_Stress_ME00325, Abiotic_Stress_ME00338, Abiotic_Stress_ME00327, Abiotic_Stress_ME00328, Abiotic_Stress_ME00326	423.4	medium
259115_at	AT3G01360	expressed protein, contains Pfam profile PF04819: Family of unknown function (DUF716) (Plant viral-response family)	molecular function unknown	1				1				1	0.0310812	0.298529								4	0	0	0	0	4	Abiotic_Stress_ME00339, Abiotic_Stress_ME00325, Abiotic_Stress_ME00327, Abiotic_Stress_ME00328	604.194	high
259116_at	AT3G01350	proton-dependent oligopeptide transport (POT) family protein, contains Pfam profile: PF00854 POT family	transporter activity	1				1				1	0.0310812	0.298529								4	0	0	0	0	4	Abiotic_Stress_ME00339, Abiotic_Stress_ME00325, Abiotic_Stress_ME00327, Abiotic_Stress_ME00328	171.399	medium
254878_at	AT4G11660	heat shock factor protein 7 (HSF7) / heat shock transcription factor 7 (HSTF7), identical to heat shock factor protein 7 (HSF7) SP:Q9T0D3 from (Arabidopsis thaliana)	transcription factor activity	686					2			4	0.0317762	0.212654	1	0	0	0	0	1	Abiotic_Stress_ME00339_F13	4	0	0	0	0	4	Abiotic_Stress_ME00339, Abiotic_Stress_ME00325, Abiotic_Stress_ME00327, Abiotic_Stress_ME00328	174.421	medium
254879_at	AT4G11670	expressed protein, contains Pfam PF05664: Protein of unknown function (DUF810)	molecular function unknown	686								2	0.0317762	0.212654	1	0	0	0	0	1	Abiotic_Stress_ME00339_F13	4	0	0	0	0	4	Abiotic_Stress_ME00339, Abiotic_Stress_ME00325, Abiotic_Stress_ME00327, Abiotic_Stress_ME00328	415.49	medium
251136_at	AT5G01290	similar to mRNA capping enzyme family protein [Arabidopsis thaliana] (TAIR:At3g09100.1); similar to mRNA capping enzyme family protein [Arabidopsis thaliana] (TAIR:At3g09100.2); similar to mRNA capping enzyme family protein [Arabidopsis thaliana] (TAIR:At5g28210.1); similar to similar to ENSANGP00000009960 [Apis mellifera] (GB:XP_397436.1); contains InterPro domain mRNA capping enzyme (InterPro:I…	mRNA guanylyltransferase activity, phosphoprotein phosphatase activity	737									0.0317854	-0.0852729								3	0	0	0	0	3	Abiotic_Stress_ME00339, Abiotic_Stress_ME00327, Abiotic_Stress_ME00328	460.8	medium
251137_at	AT5G01300	phosphatidylethanolamine-binding family protein, similar to cold-regulated protein (Hordeum vulgare subsp. vulgare) GI:10799810; contains Pfam profile PF01161: Phosphatidylethanolamine-binding protein	phosphatidylethanolamine binding	737									0.0317854	-0.0852729								3	0	0	0	0	3	Abiotic_Stress_ME00339, Abiotic_Stress_ME00327, Abiotic_Stress_ME00328	367.372	medium
257002_at	AT3G14100	oligouridylate-binding protein, putative, similar to GB:CAB75429 (GI:6996560) from (Nicotiana plumbaginifolia), contains Pfam profiles: PF00076 RNA recognition motif (3 copies)	mRNA 3'-UTR binding	249						2		2	0.0325067	0.131094								1	0	0	0	0	1	Abiotic_Stress_ME00327	2236.04	high
257003_at	AT3G14110	tetratricopeptide repeat (TPR)-containing protein, contains Pfam profile PF00515: TPR Domain	molecular function unknown	249									0.0325067	0.131094								1	0	0	0	0	1	Abiotic_Stress_ME00327	1137.84	high
245798_at	AT1G45545	expressed protein, contains Pfam profile PF05701: Plant protein of unknown function (DUF827)		421						2			0.0329028	0.203821								0	1	0	0	0	1	Biotic_Stress_ME00332	52.4144	low
245806_at	AT1G45474	chlorophyll A-B binding protein, putative (LHCA5), identical to Lhca5 protein (Arabidopsis thaliana) GI:4741942; contains Pfam profile: PF00504 chlorophyll A-B binding protein; similar to light-harvesting complex protein GI:22752 from (Pinus sylvestris)	pigment binding	421									0.0329028	0.203821								0	1	0	0	0	1	Biotic_Stress_ME00332	2626.81	high
253868_at	AT4G27500	expressed protein, non-consensus GA donor splice site at exon 6	protein binding	639				1		2		1	0.0372321	0.134905								2	1	0	0	0	3	Abiotic_Stress_ME00327, Abiotic_Stress_ME00328, Biotic_Stress_ME00332	3803.31	high
253869_at	AT4G27510	expressed protein	molecular function unknown	639				1				1	0.0372321	0.134905								2	1	0	0	0	3	Abiotic_Stress_ME00327, Abiotic_Stress_ME00328, Biotic_Stress_ME00332	83.6302	low
267205_at	AT2G30820	expressed protein	molecular function unknown	845							2		0.0373849	0.149451								5	0	0	0	0	5	Abiotic_Stress_ME00339, Abiotic_Stress_ME00327, Abiotic_Stress_ME00328, Abiotic_Stress_ME00329, Abiotic_Stress_ME00330	68.4082	low
267206_at	AT2G30830	2-oxoglutarate-dependent dioxygenase, putative, similar to 2A6 (GI:599622) and tomato ethylene synthesis regulatory protein E8 (SP:P10967)	1-aminocyclopropane-1-carboxylate oxidase activity	845						2	2	2	0.0373849	0.149451								5	0	0	0	0	5	Abiotic_Stress_ME00339, Abiotic_Stress_ME00327, Abiotic_Stress_ME00328, Abiotic_Stress_ME00329, Abiotic_Stress_ME00330	56.993	low
247296_at	AT5G64160	expressed protein		1033						10	2	2	0.0389367	-0.140194								1	0	0	0	0	1	Abiotic_Stress_ME00327	379.236	medium
247329_at	AT5G64150	methylase family protein, contains TIGRfam TIGR00536: modification methylase, HemK family	catalytic activity, protein methyltransferase activity, S-adenosylmethionine-dependent methyltransferase activity	1033									0.0389367	-0.140194								1	0	0	0	0	1	Abiotic_Stress_ME00327	153.003	medium
261770_at	AT1G76140	similar to prolyl oligopeptidase, putative / prolyl endopeptidase, putative / post-proline cleaving enzyme, putative [Arabidopsis thaliana] (TAIR:At1g20380.1); similar to putative prolyl endopeptidase [Oryza sativa (japonica cultivar-group)] (GB:NP_908392.1); similar to OTTHUMP00000040498 [Homo sapiens] (GB:CAH72545.1); similar to OSJNBa0084K11.14 [Oryza sativa (japonica cultivar-group)] (GB:XP_4…	serine-type endopeptidase activity, prolyl oligopeptidase activity, serine-type peptidase activity	585									0.041347	0.00133907								1	1	0	0	0	2	Abiotic_Stress_ME00327, Biotic_Stress_ME00342	1756.29	high
261771_at	AT1G76150	maoC-like dehydratase domain-containing protein, contains similarity to Swiss-Prot:P51659 estradiol 17 beta-dehydrogenase 4 (17-beta-HSD 4) (17-beta-hydroxysteroid dehydrogenase 4) (Homo sapiens); contains Pfam profile PF01575: MaoC like domain	oxidoreductase activity	585									0.041347	0.00133907								1	1	0	0	0	2	Abiotic_Stress_ME00327, Biotic_Stress_ME00342	1308.12	high
259485_at	AT1G15700	ATP synthase gamma chain 2, chloroplast (ATPC2), identical to SP:Q01909 ATP synthase gamma chain 2, chloroplast precursor (EC 3.6.3.14) {Arabidopsis thaliana}; contains Pfam profile: PF00231 ATP synthase; similar to ATP synthase gamma-subunit GI:21241 from (Spinacia oleracea)	enzyme regulator activity	183									0.0413729	-0.0359643															210.357	medium
259504_at	AT1G15690	pyrophosphate-energized vacuolar membrane proton pump / pyrophosphate-energized inorganic pyrophosphatase (AVP-3), identical to pyrophosphate-energized vacuolar membrane proton pump (pyrophosphate-energized inorganic pyrophosphatase) SP:P31414 from (Arabidopsis thaliana)	hydrogen-translocating pyrophosphatase activity, ATPase activity	183						8	4	16	0.0413729	-0.0359643															10126.5	high
261192_at	AT1G32870	no apical meristem (NAM) family protein, similar to to NAC2 (GI:645671) (Arabidopsis thaliana); contains Pfam PF02365: No apical meristem (NAM) protein	transcription factor activity	955									0.0424446	-0.258448								5	0	0	1	0	6	Abiotic_Stress_ME00339, Abiotic_Stress_ME00325, Abiotic_Stress_ME00327, Abiotic_Stress_ME00328, Abiotic_Stress_ME00329, Genotype_ME00374	242.976	medium
261236_at	AT1G32880	importin alpha-1 subunit, putative, similar to importin alpha-1 subunit (Karyopherin alpha-1 subunit, KAP alpha) (Arabidopsis thaliana) SWISS-PROT:Q96321	protein transporter activity	955									0.0424446	-0.258448								5	0	0	1	0	6	Abiotic_Stress_ME00339, Abiotic_Stress_ME00325, Abiotic_Stress_ME00327, Abiotic_Stress_ME00328, Abiotic_Stress_ME00329, Genotype_ME00374	26.473	low
258739_s_at	AT3G05770	expressed protein ]	molecular function unknown	711						30	6	20	0.0436706	0.0886796															9.12263	low
258749_at	AT3G05760	expressed protein	nucleic acid binding, zinc ion binding	711									0.0436706	0.0886796															826.919	high
259409_at	AT1G13330	expressed protein, similar to nuclear receptor coactivator GT198 (GI:16506273) {Rattus norvegicus}; similar to TBP-1 interacting protein (GI:7328534) (Homo sapiens)	molecular function unknown	833									0.0443726	0.141047	3	0	0	0	0	3	Abiotic_Stress_ME00339_F2, Abiotic_Stress_ME00339_F9, Abiotic_Stress_ME00328_F5	7	4	0	0	0	11	Abiotic_Stress_ME00339, Abiotic_Stress_ME00338, Abiotic_Stress_ME00327, Abiotic_Stress_ME00328, Abiotic_Stress_ME00329, Abiotic_Stress_ME00330, Abiotic_Stress_ME00326, Biotic_Stress_ME00342, Biotic_Stress_ME00353, Biotic_Stress_ME00354, Biotic_Stress_ME00332	45.0426	low
259410_at	AT1G13340	expressed protein, contains Pfam profile: PF03398 eukaryotic protein of unknown function, DUF292		833									0.0443726	0.141047	3	0	0	0	0	3	Abiotic_Stress_ME00339_F2, Abiotic_Stress_ME00339_F9, Abiotic_Stress_ME00328_F5	7	4	0	0	0	11	Abiotic_Stress_ME00339, Abiotic_Stress_ME00338, Abiotic_Stress_ME00327, Abiotic_Stress_ME00328, Abiotic_Stress_ME00329, Abiotic_Stress_ME00330, Abiotic_Stress_ME00326, Biotic_Stress_ME00342, Biotic_Stress_ME00353, Biotic_Stress_ME00354, Biotic_Stress_ME00332	335.711	medium
261811_at	AT1G08260	DNA-directed DNA polymerase epsilon catalytic subunit, putative, similar to SP:Q07864 DNA polymerase epsilon, catalytic subunit A (EC 2.7.7.7) (DNA polymerase II subunit A) {Homo sapiens}; contains Pfam profiles: PF03175 DNA polymerase type B, organellar and viral, PF00136 DNA polymerase family B, PF03104 DNA polymerase family B, exonuclease domain	nucleotide binding, DNA binding, DNA-directed DNA polymerase activity, 3'-5' exonuclease activity	281						2	2	2	0.0453693	0.163885	1	0	0	0	0	1	Abiotic_Stress_ME00339_F9	4	0	0	0	0	4	Abiotic_Stress_ME00339, Abiotic_Stress_ME00327, Abiotic_Stress_ME00328, Abiotic_Stress_ME00326	126.134	low
261812_at	AT1G08270	expressed protein, low similarity to SP:P46467 SKD1 protein (Vacuolar sorting protein 4b) {Mus musculus}	molecular function unknown	281								2	0.0453693	0.163885	1	0	0	0	0	1	Abiotic_Stress_ME00339_F9	4	0	0	0	0	4	Abiotic_Stress_ME00339, Abiotic_Stress_ME00327, Abiotic_Stress_ME00328, Abiotic_Stress_ME00326	39.2852	low
250470_at	AT5G10160	beta-hydroxyacyl-ACP dehydratase, putative, similar to beta-hydroxyacyl-ACP dehydratase from Toxoplasma gondii (GI:3850997); contains Pfam profile PF01377 Thioester dehydratase	catalytic activity, 3-hydroxyacyl-[acyl-carrier protein] dehydratase activity	742								4	0.0456543	0.1569								3	0	0	1	0	4	Abiotic_Stress_ME00339, Abiotic_Stress_ME00327, Abiotic_Stress_ME00328, Genotype_ME00374	1111.45	high
250471_at	AT5G10170	inositol-3-phosphate synthase, putative / myo-inositol-1-phosphate synthase, putative / MI-1-P synthase, putative, very strong similarity to SP:Q38862 Myo-inositol-1-phosphate synthase isozyme 2 (EC 5.5.1.4) (MI-1-P synthase 2) (IPS 2) {Arabidopsis thaliana}; identical to SP:Q9LX12: Probable inositol-3-phosphate synthase isozyme 3 (EC 5.5.1.4) (Myo- inositol-1-phosphate synthase 3) (MI-1-P syntha…	inositol-3-phosphate synthase activity	742									0.0456543	0.1569								3	0	0	1	0	4	Abiotic_Stress_ME00339, Abiotic_Stress_ME00327, Abiotic_Stress_ME00328, Genotype_ME00374	451.637	medium
267409_at	AT2G34910	expressed protein	molecular function unknown	548									0.045707	0.116803								5	1	0	0	0	6	Abiotic_Stress_ME00339, Abiotic_Stress_ME00325, Abiotic_Stress_ME00327, Abiotic_Stress_ME00328, Abiotic_Stress_ME00326, Biotic_Stress_ME00332	166.435	medium
267410_at	AT2G34920	similar to expressed protein [Arabidopsis thaliana] (TAIR:At1g30860.1); similar to Hypothetical protein [Oryza sativa (japonica cultivar-group)] (GB:NP_912538.1)	molecular function unknown	548									0.045707	0.116803								5	1	0	0	0	6	Abiotic_Stress_ME00339, Abiotic_Stress_ME00325, Abiotic_Stress_ME00327, Abiotic_Stress_ME00328, Abiotic_Stress_ME00326, Biotic_Stress_ME00332	101.741	low
263158_at	AT1G54160	CCAAT-binding transcription factor (CBF-B/NF-YA) family protein, contains Pfam profile: PF02045 CCAAT-binding transcription factor (CBF-B/NF-YA) subunit B	transcription factor activity	158			2				2		0.0462651	0.0232722								5	0	0	1	0	6	Abiotic_Stress_ME00339, Abiotic_Stress_ME00327, Abiotic_Stress_ME00328, Abiotic_Stress_ME00329, Abiotic_Stress_ME00330, Genotype_GSE2473	143.038	medium
263162_at	AT1G54150	zinc finger (C3HC4-type RING finger) family protein, contains Pfam profile: PF00097 zinc finger, C3HC4 type (RING finger)	protein binding, zinc ion binding	158			2				2	2	0.0462651	0.0232722								5	0	0	1	0	6	Abiotic_Stress_ME00339, Abiotic_Stress_ME00327, Abiotic_Stress_ME00328, Abiotic_Stress_ME00329, Abiotic_Stress_ME00330, Genotype_GSE2473	404.254	medium
256589_at	AT3G28740	cytochrome P450 family protein, contains Pfam profile: PF00067 cytochrome P450	monooxygenase activity, iron ion binding, oxygen binding, heme binding	1012									0.0471384	0.253051								2	0	1	0	0	3	Abiotic_Stress_ME00339, Abiotic_Stress_ME00328, Chemical_Treatment_ME00363	317.777	medium
256590_at	AT3G28730	structure-specific recognition protein 1 / high mobility group protein / HMG protein, nearly identical to SP:Q05153 Structure-specific recognition protein 1 homolog (HMG protein) {Arabidopsis thaliana}; contains Pfam profile PF00505: HMG (high mobility group) box; contains Pfam profile PF03531: Structure-specific recognition protein	transcription factor activity	1012								4	0.0471384	0.253051								2	0	1	0	0	3	Abiotic_Stress_ME00339, Abiotic_Stress_ME00328, Chemical_Treatment_ME00363	1006.36	high
249227_at	AT5G42180	peroxidase 64 (PER64) (P64) (PRXR4), identical to SP:Q43872 Peroxidase 64 precursor (EC 1.11.1.7) (Atperox P64) (PRXR4) (ATP17a) {Arabidopsis thaliana}	peroxidase activity	919									0.0477135	0.0233558								1	0	0	1	0	2	Abiotic_Stress_ME00325, Genotype_ME00374	566.309	high
249228_at	AT5G42190	E3 ubiquitin ligase SCF complex subunit SKP1/ASK1 (At2) / UFO-binding protein (UIP2), E3 ubiquitin ligase; skp1b; identical to UIP2 GI:3719211 from (Arabidopsis thaliana); contains Pfam profiles PF01466: Skp1 family, dimerisation domain and PF03931:Skp1 family, tetramerisation domain; identical to cDNA UFO binding protein UIP2 mRNA, partial cds GI:3719210	ubiquitin-protein ligase activity, protein binding	919									0.0477135	0.0233558								1	0	0	1	0	2	Abiotic_Stress_ME00325, Genotype_ME00374	1979.75	high
255504_at	AT4G02200	drought-responsive family protein, similar to drought-induced mRNA, Di19 (Arabidopsis thaliana) gi:469110:emb:CAA55321		229									0.0482943	0.345847								4	0	0	1	0	5	Abiotic_Stress_ME00339, Abiotic_Stress_ME00325, Abiotic_Stress_ME00328, Abiotic_Stress_ME00329, Genotype_GSE2473	771.809	high
255509_at	AT4G02210	expressed protein	molecular function unknown	229									0.0482943	0.345847								4	0	0	1	0	5	Abiotic_Stress_ME00339, Abiotic_Stress_ME00325, Abiotic_Stress_ME00328, Abiotic_Stress_ME00329, Genotype_GSE2473	241.18	medium
262770_at	AT1G13190	RNA recognition motif (RRM)-containing protein	nucleic acid binding, RNA binding	898						2		8	0.0491747	0.0146595								1	0	0	0	0	1	Abiotic_Stress_ME00327	477.959	high
262782_at	AT1G13195	zinc finger (C3HC4-type RING finger) family protein, similar to MTD2 (Medicago truncatula) GI:9294812; contains Pfam profile PF00097: Zinc finger, C3HC4 type (RING finger)	protein binding, zinc ion binding	898									0.0491747	0.0146595								1	0	0	0	0	1	Abiotic_Stress_ME00327	282.076	medium
251021_at	AT5G02140	thaumatin-like protein, putative, similar to SP:P50699 Thaumatin-like protein precursor {Arabidopsis thaliana}; contains Pfam profile PF00314: Thaumatin family	molecular function unknown	709									0.0493727	0.00539093								1	0	0	0	0	1	Abiotic_Stress_ME00339	47.5544	low
251022_at	AT5G02150	expressed protein		709									0.0493727	0.00539093								1	0	0	0	0	1	Abiotic_Stress_ME00339	370.418	medium
249870_at	AT5G23080	SWAP (Suppressor-of-White-APricot)/surp domain-containing protein, contains Pfam domain PF01805: Surp module	RNA binding, protein binding	577									0.0509979	-0.0126488								1	0	0	0	0	1	Abiotic_Stress_ME00327	214.413	medium
249874_at	AT5G23070	thymidine kinase, putative, similar to thymidine kinase (Oryza sativa) SWISS-PROT:O81263	thymidine kinase activity, ATP binding	577								2	0.0509979	-0.0126488								1	0	0	0	0	1	Abiotic_Stress_ME00327	441.33	medium
253721_at	AT4G29250	transferase family protein, low similarity to CER2 Arabidopsis thaliana GI:1213594, anthocyanin 5-aromatic acyltransferase Gentiana triflora GI:4185599; contains Pfam profile PF02458 transferase family	transferase activity	400									0.0522401	-0.139622								2	0	0	0	0	2	Abiotic_Stress_ME00339, Abiotic_Stress_ME00328	66.5234	low
253731_at	AT4G29260	acid phosphatase class B family protein, similar to acid phosphatase (Glycine max) GI:3341443; contains Pfam profile PF03767: HAD superfamily (subfamily IIIB) phosphatase	acid phosphatase activity	400									0.0522401	-0.139622								2	0	0	0	0	2	Abiotic_Stress_ME00339, Abiotic_Stress_ME00328	535.38	high
265222_at	AT2G01970	endomembrane protein 70, putative	transporter activity	700									0.0534778	-0.0163238															1797.66	high
265251_at	AT2G01960	expressed protein	molecular function unknown	700						2			0.0534778	-0.0163238															71.7956	low
258127_at	AT3G24570	peroxisomal membrane 22 kDa family protein, contains Mpv17 / PMP22 family domain, Pfam:PF04117	molecular function unknown	401							2		0.0553242	0.131343															1054.15	high
258136_at	AT3G24560	expressed protein, contains Pfam profile PF01171: PP-loop family		401									0.0553242	0.131343															137.881	medium
267157_at	AT2G37630	myb family transcription factor (MYB91), contains Pfam profile: PF00249 myb-like DNA-binding domain	DNA binding, transcription factor activity, protein homodimerization activity	570									0.0563211	0.103865								4	0	0	0	0	4	Abiotic_Stress_ME00339, Abiotic_Stress_ME00325, Abiotic_Stress_ME00327, Abiotic_Stress_ME00328	708.76	high
267175_s_at	AT2G37620	actin 1 (ACT1), identical to SP:P10671 Actin 1 (Actin 3) {Arabidopsis thaliana}	structural constituent of cytoskeleton	570							2		0.0563211	0.103865								4	0	0	0	0	4	Abiotic_Stress_ME00339, Abiotic_Stress_ME00325, Abiotic_Stress_ME00327, Abiotic_Stress_ME00328	1106.18	high
247282_at	AT5G64240	latex-abundant family protein (AMC3) / caspase family protein, contains similarity to latex-abundant protein (Hevea brasiliensis) gb:AAD13216; contains Pfam profile PF00656: ICE-like protease (caspase) p20 domain	caspase activity	995									0.0572602	0.287855	1	0	0	0	0	1	Abiotic_Stress_ME00325_F11	4	0	1	1	0	6	Abiotic_Stress_ME00339, Abiotic_Stress_ME00325, Abiotic_Stress_ME00327, Abiotic_Stress_ME00328, Chemical_Treatment_ME00363, Genotype_ME00374	536.235	high
247283_at	AT5G64250	2-nitropropane dioxygenase family / NPD family, contains Pfam profile PF03060: oxidoreductase, 2-nitropropane dioxygenase (NPD) family	oxidoreductase activity	995									0.0572602	0.287855	1	0	0	0	0	1	Abiotic_Stress_ME00325_F11	4	0	1	1	0	6	Abiotic_Stress_ME00339, Abiotic_Stress_ME00325, Abiotic_Stress_ME00327, Abiotic_Stress_ME00328, Chemical_Treatment_ME00363, Genotype_ME00374	1276.48	high
246870_at	AT5G26030	ferrochelatase I, identical to Swiss-Prot:P42043 ferrochelatase I, chloroplast/mitochondrial precursor (EC 4.99.1.1) (Protoheme ferro-lyase) (Heme synthetase) (Arabidopsis thaliana)	ferrochelatase activity	828		5		6		5		6	0.06144	0.209072								7	1	0	1	0	9	Abiotic_Stress_ME00339, Abiotic_Stress_ME00325, Abiotic_Stress_ME00338, Abiotic_Stress_ME00327, Abiotic_Stress_ME00328, Abiotic_Stress_ME00329, Abiotic_Stress_ME00330, Biotic_Stress_ME00332, Genotype_ME00374	1754.63	high
246881_at	AT5G26040	histone deacetylase family protein (HDA2), identical to HDA2 (Arabidopsis thaliana) GI:21105771; similar to SP:Q96DB2 Histone deacetylase 11 (HD11) {Homo sapiens}; contains Pfam profile PF00850: Histone deacetylase family	histone deacetylase activity	828		5		6		7		6	0.06144	0.209072								7	1	0	1	0	9	Abiotic_Stress_ME00339, Abiotic_Stress_ME00325, Abiotic_Stress_ME00338, Abiotic_Stress_ME00327, Abiotic_Stress_ME00328, Abiotic_Stress_ME00329, Abiotic_Stress_ME00330, Biotic_Stress_ME00332, Genotype_ME00374	159.694	medium
253222_at	AT4G34850	chalcone and stilbene synthase family protein, similar to chalcone synthase homolog PrChS1, Pinus radiata, gb:U90341; similar to anther-specific protein (Nicotiana sylvestris)(GI:2326774), YY2 protein (Oryza sativa)(GI:2645170)	acyltransferase activity	821		1		1		1		1	0.0630309	0.0330525								2	1	0	1	1	5	Abiotic_Stress_ME00327, Abiotic_Stress_ME00328, Biotic_Stress_ME00342, Genotype_GSE2473, Hormone_Treatment_ME00356	64.1297	low
253224_at	AT4G34860	beta-fructofuranosidase, putative / invertase, putative / saccharase, putative / beta-fructosidase, putative, similar to neutral invertase (Daucus carota) GI:4200165; contains Pfam profile PF04853: Plant neutral invertase	beta-fructofuranosidase activity	821		1		1		1		1	0.0630309	0.0330525								2	1	0	1	1	5	Abiotic_Stress_ME00327, Abiotic_Stress_ME00328, Biotic_Stress_ME00342, Genotype_GSE2473, Hormone_Treatment_ME00356	471.75	medium
266396_at	AT2G38790	expressed protein	molecular function unknown	910						2			0.0643854	0.221764	1	0	0	0	0	1	Abiotic_Stress_ME00325_F11	5	0	0	1	0	6	Abiotic_Stress_ME00325, Abiotic_Stress_ME00338, Abiotic_Stress_ME00327, Abiotic_Stress_ME00328, Abiotic_Stress_ME00329, Genotype_ME00374	235.475	medium
266402_at	AT2G38780	expressed protein, similar to hypothetical protein [Lotus corniculatus var. japonicus] (GB:BAC41325.1)		910									0.0643854	0.221764	1	0	0	0	0	1	Abiotic_Stress_ME00325_F11	5	0	0	1	0	6	Abiotic_Stress_ME00325, Abiotic_Stress_ME00338, Abiotic_Stress_ME00327, Abiotic_Stress_ME00328, Abiotic_Stress_ME00329, Genotype_ME00374	321.17	medium
251033_at	AT5G01960	zinc finger (C3HC4-type RING finger) family protein, contains Pfam profile: PF00097 zinc finger, C3HC4 type (RING finger)	protein binding, zinc ion binding	388									0.0647899	0.144132															426.501	medium
251076_at	AT5G01970	expressed protein		388									0.0647899	0.144132															215.196	medium
255231_at	AT4G05460	F-box family protein (FBL20), contains similarity to N7 protein GI:3273101 from (Medicago truncatula)	ubiquitin-protein ligase activity	149								2	0.0652861	0.0641832	1	0	0	0	0	1	Abiotic_Stress_ME00339_F13	2	0	0	0	0	2	Abiotic_Stress_ME00339, Abiotic_Stress_ME00327	478.231	high
255233_at	AT4G05450	adrenodoxin-like ferredoxin 2, similar to SP:P46656 Adrenodoxin, mitochondrial precursor (Adrenal ferredoxin) from Mus musculus, SP:P10109 Adrenodoxin, mitochondrial precursor (Hepatoredoxin) from Homo sapiens, SP:P29330 Adrenodoxin from Ovis aries; contains Pfam profile: PF00111 2Fe-2S iron-sulfur cluster binding domains; identical to cDNA GI: 28192430	iron ion binding, electron carrier activity	149									0.0652861	0.0641832	1	0	0	0	0	1	Abiotic_Stress_ME00339_F13	2	0	0	0	0	2	Abiotic_Stress_ME00339, Abiotic_Stress_ME00327	289.579	medium
246216_at	AT4G36380	cytochrome P450 90C1 (CYP90C1) / rotundifolia3 (ROT3), identical to Cytochrome P450 90C1 (ROTUNDIFOLIA3) (SP:Q9M066) (Arabidopsis thaliana);	steroid hydroxylase activity, oxygen binding	92							2		0.0670767	0.0758686								1	0	0	0	1	2	Abiotic_Stress_ME00339, Hormone_Treatment_ME00352	233.327	medium
253086_at	AT4G36370	expressed protein	molecular function unknown	92									0.0670767	0.0758686								1	0	0	0	1	2	Abiotic_Stress_ME00339, Hormone_Treatment_ME00352	5.79468	low
261906_at	AT1G65080	OXA1 family protein, contains Pfam PF02096: 60Kd inner membrane protein; similar to AtOXA1 (GI:6624207) (Arabidopsis thaliana)	molecular function unknown	109									0.0681605	-0.153628															133.131	medium
263138_at	AT1G65090	similar to hypothetical protein [Arabidopsis thaliana] (TAIR:At5g36100.1); similar to glutamic acid-rich protein cNBL1700 [Trichinella spiralis] (GB:AAM19760.1)	molecular function unknown	109									0.0681605	-0.153628															265.952	medium
252034_at	AT3G52040	expressed protein	molecular function unknown	952								2	0.0700647	0.134235								4	0	0	0	0	4	Abiotic_Stress_ME00339, Abiotic_Stress_ME00325, Abiotic_Stress_ME00327, Abiotic_Stress_ME00328	894.342	high
252086_at	AT3G52030	F-box family protein / WD-40 repeat family protein	molecular function unknown	952								2	0.0700647	0.134235								4	0	0	0	0	4	Abiotic_Stress_ME00339, Abiotic_Stress_ME00325, Abiotic_Stress_ME00327, Abiotic_Stress_ME00328	575.607	high
263322_at	AT2G04270	glycoside hydrolase starch-binding domain-containing protein, contains Pfam profile: PF00686 starch binding domain	catalytic activity, ribonuclease activity	475				1				3	0.0702569	-0.000237094								2	1	0	0	0	3	Abiotic_Stress_ME00327, Abiotic_Stress_ME00328, Biotic_Stress_ME00332	231.399	medium
263326_at	AT2G04280	expressed protein	molecular function unknown	475				1	2		2	1	0.0702569	-0.000237094								2	1	0	0	0	3	Abiotic_Stress_ME00327, Abiotic_Stress_ME00328, Biotic_Stress_ME00332	1666.12	high
252591_at	AT3G45600	senescence-associated family protein, similar to senescence-associated protein 5 (Hemerocallis hybrid cultivar) gi:3551954:gb:AAC34855	molecular function unknown	85								2	0.071798	0.238107	0	0	0	2	0	2	Genotype_ME00374_F2, Genotype_ME00374_F5	3	1	0	1	0	5	Abiotic_Stress_ME00339, Abiotic_Stress_ME00325, Abiotic_Stress_ME00329, Biotic_Stress_ME00353, Genotype_ME00374	1105.73	high
252593_at	AT3G45590	tRNA-splicing endonuclease, putative, contains similarity to Swiss-Prot:P16658 tRNA-splicing endonuclease subunit SEN2 (tRNA-intron endonuclease) (Saccharomyces cerevisiae); contains Pfam domain PF01974: tRNA intron endonuclease, catalytic C-terminal domain	tRNA-intron endonuclease activity	85									0.071798	0.238107	0	0	0	2	0	2	Genotype_ME00374_F2, Genotype_ME00374_F5	3	1	0	1	0	5	Abiotic_Stress_ME00339, Abiotic_Stress_ME00325, Abiotic_Stress_ME00329, Biotic_Stress_ME00353, Genotype_ME00374	185.878	medium
261351_at	AT1G79790	haloacid dehalogenase-like hydrolase family protein, contains InterPro accession IPR005834: Haloacid dehalogenase-like hydrolase	catalytic activity, hydrolase activity	420									0.0727507	0.339781								1	1	0	0	0	2	Abiotic_Stress_ME00328, Biotic_Stress_ME00353	921.68	high
261392_at	AT1G79780	integral membrane protein, putative, contains 1 transmembrane domain; contains plant integral membrane protein domain, TIGR01569; contains Pfam PF04535 : Domain of unknown function (DUF588); similar to putative ethylene responsive element binding protein (GI:22135858) (Arabidopsis thaliana)	molecular function unknown	420									0.0727507	0.339781								1	1	0	0	0	2	Abiotic_Stress_ME00328, Biotic_Stress_ME00353	83.5757	low
253057_at	AT4G37670	GCN5-related N-acetyltransferase (GNAT) family protein / amino acid kinase family protein, similar to SP:P08205 from Escherichia coli ; contains Pfam profile PF00696: Amino acid kinase family	amino-acid N-acetyltransferase activity, N-acetyltransferase activity	644									0.0736709	0.0745453								3	1	0	0	0	4	Abiotic_Stress_ME00339, Abiotic_Stress_ME00328, Abiotic_Stress_ME00329, Biotic_Stress_ME00342	148.407	medium
253058_at	AT4G37660	ribosomal protein L12 family protein, ribosomal protein L12, Liberobacter africanum, U09675	structural constituent of ribosome	644									0.0736709	0.0745453								3	1	0	0	0	4	Abiotic_Stress_ME00339, Abiotic_Stress_ME00328, Abiotic_Stress_ME00329, Biotic_Stress_ME00342	504.516	high
249922_at	AT5G19140	auxin/aluminum-responsive protein, putative, strong similarity to auxin down-regulated protein ARG10 (Vigna radiata) GI:2970051, wali7 (aluminum-induced protein) (Triticum aestivum) GI:451193	molecular function unknown	869				1				1	0.0737459	0.139779								2	0	0	0	0	2	Abiotic_Stress_ME00328, Abiotic_Stress_ME00329	5404.26	high
249925_at	AT5G19150	carbohydrate kinase family, contains Pfam profile PF01256: Carbohydrate kinase	molecular function unknown	869				1			2	1	0.0737459	0.139779								2	0	0	0	0	2	Abiotic_Stress_ME00328, Abiotic_Stress_ME00329	526.463	high
265428_at	AT2G20720	pentatricopeptide (PPR) repeat-containing protein, contains Pfam TIGR00756: pentatricopeptide repeat domain	molecular function unknown	303									0.0739316	0.32282	2	0	0	0	0	2	Abiotic_Stress_ME00327_F8, Abiotic_Stress_ME00328_F9	4	1	0	1	0	6	Abiotic_Stress_ME00339, Abiotic_Stress_ME00327, Abiotic_Stress_ME00328, Abiotic_Stress_ME00329, Biotic_Stress_ME00332, Genotype_ME00374	36.6499	low
265429_at	AT2G20710	pentatricopeptide (PPR) repeat-containing protein, low similarity to DNA-binding protein (Triticum aestivum) GI:6958202; contains Pfam profile PF01535: PPR repeat	molecular function unknown	303									0.0739316	0.32282	2	0	0	0	0	2	Abiotic_Stress_ME00327_F8, Abiotic_Stress_ME00328_F9	4	1	0	1	0	6	Abiotic_Stress_ME00339, Abiotic_Stress_ME00327, Abiotic_Stress_ME00328, Abiotic_Stress_ME00329, Biotic_Stress_ME00332, Genotype_ME00374	137.705	medium
255487_at	AT4G02610	tryptophan synthase, alpha subunit, putative, similar to A. thaliana tryptophan synthase alpha chain (EC 4.2.1.20), GenBank accession number U18993 (gi:619753)	tryptophan synthase activity	809				1		2		1	0.0745306	0.193058								2	0	0	0	0	2	Abiotic_Stress_ME00325, Abiotic_Stress_ME00328	347.898	medium
255498_at	AT4G02620	vacuolar ATPase subunit F family protein, contains weak similarity to vacuolar ATP synthase subunit F (EC 3.6.3.14) (V-ATPase F subunit) (Vacuolar proton pump F subunit) (V-ATPase 14 kDa subunit) (Swiss-Prot:P50408) (Rattus norvegicus); contains Pfam PF01990: ATP synthase (F/14-kDa) subunit	hydrogen-transporting ATP synthase activity, rotational mechanism, hydrogen-transporting ATPase activity, rotational mechanism	809				1		2		1	0.0745306	0.193058								2	0	0	0	0	2	Abiotic_Stress_ME00325, Abiotic_Stress_ME00328	3058.32	high
250131_at	AT5G16550	expressed protein	molecular function unknown	271						2			0.0756685	0.147927	1	0	0	0	0	1	Abiotic_Stress_ME00339_F9	3	0	0	0	0	3	Abiotic_Stress_ME00339, Abiotic_Stress_ME00325, Abiotic_Stress_ME00327	876.283	high
250132_at	AT5G16560	myb family transcription factor (KAN1), contains Pfam profile: PF00249 myb-like DNA-binding domain; identical to cDNA GARP-like putative transcription factor KANADI1 (KAN1) GI:15723590	transcription factor activity	271									0.0756685	0.147927	1	0	0	0	0	1	Abiotic_Stress_ME00339_F9	3	0	0	0	0	3	Abiotic_Stress_ME00339, Abiotic_Stress_ME00325, Abiotic_Stress_ME00327	90.3225	low
252187_at	AT3G50850	expressed protein	molecular function unknown	112									0.077615	0.0721195															145.724	medium
252188_at	AT3G50860	clathrin adaptor complex small chain family protein, contains Pfam profile: PF01217 clathrin adaptor complex small chain	molecular function unknown	112									0.077615	0.0721195															311.929	medium
252603_at	AT3G45050	expressed protein		150									0.0788996	0.325355	0	1	0	0	0	1	Biotic_Stress_ME00332_F10	3	3	0	1	0	7	Abiotic_Stress_ME00339, Abiotic_Stress_ME00327, Abiotic_Stress_ME00328, Biotic_Stress_ME00342, Biotic_Stress_ME00353, Biotic_Stress_ME00332, Genotype_ME00374	791.753	high
252604_at	AT3G45060	high-affinity nitrate transporter, putative, similar to trans-membrane nitrate transporter protein AtNRT2:1 (Arabidopsis thaliana) GI:3747058, high-affinity nitrate transporter ACH1 (Arabidopsis thaliana) GI:3608362	nitrate transporter activity	150							2		0.0788996	0.325355	0	1	0	0	0	1	Biotic_Stress_ME00332_F10	3	3	0	1	0	7	Abiotic_Stress_ME00339, Abiotic_Stress_ME00327, Abiotic_Stress_ME00328, Biotic_Stress_ME00342, Biotic_Stress_ME00353, Biotic_Stress_ME00332, Genotype_ME00374	164.265	medium
262641_at	AT1G62730	expressed protein		574									0.0790572	0.319809	1	0	0	0	0	1	Abiotic_Stress_ME00339_F9	3	0	0	0	0	3	Abiotic_Stress_ME00339, Abiotic_Stress_ME00329, Abiotic_Stress_ME00326	209.79	medium
262690_at	AT1G62720	pentatricopeptide (PPR) repeat-containing protein, contains multiple PPR repeats Pfam Profile: PF01535	molecular function unknown	574							2	2	0.0790572	0.319809	1	0	0	0	0	1	Abiotic_Stress_ME00339_F9	3	0	0	0	0	3	Abiotic_Stress_ME00339, Abiotic_Stress_ME00329, Abiotic_Stress_ME00326	108.115	low
247075_at	AT5G66410	expressed protein		868									0.0810555	0.194243								1	0	0	0	0	1	Abiotic_Stress_ME00328	785.913	high
247077_at	AT5G66420	expressed protein		868						2			0.0810555	0.194243								1	0	0	0	0	1	Abiotic_Stress_ME00328	899.221	high
245344_at	AT4G15475	F-box family protein (FBL4), 99.7% identical to F-box protein family, AtFBL4 (GP:21536497) (Arabidopsis thaliana); similar to grr1 GI:2407790 from (Glycine max)	ubiquitin-protein ligase activity	277									0.0845349	0.119889	1	0	0	0	0	1	Abiotic_Stress_ME00325_F11	7	0	0	1	0	8	Abiotic_Stress_ME00339, Abiotic_Stress_ME00325, Abiotic_Stress_ME00327, Abiotic_Stress_ME00328, Abiotic_Stress_ME00329, Abiotic_Stress_ME00345, Abiotic_Stress_ME00326, Genotype_ME00374	633.421	high
245560_at	AT4G15480	UDP-glucoronosyl/UDP-glucosyl transferase family protein, contains Pfam profile: PF00201 UDP-glucoronosyl and UDP-glucosyl transferase	UDP-glycosyltransferase activity, transferase activity, transferring glycosyl groups	277									0.0845349	0.119889	1	0	0	0	0	1	Abiotic_Stress_ME00325_F11	7	0	0	1	0	8	Abiotic_Stress_ME00339, Abiotic_Stress_ME00325, Abiotic_Stress_ME00327, Abiotic_Stress_ME00328, Abiotic_Stress_ME00329, Abiotic_Stress_ME00345, Abiotic_Stress_ME00326, Genotype_ME00374	56.9965	low
262323_at	AT1G64190	6-phosphogluconate dehydrogenase family protein, contains Pfam profiles: PF00393 6-phosphogluconate dehydrogenase C-terminal domain, PF03446 NAD binding domain of 6-phosphogluconate	phosphogluconate dehydrogenase (decarboxylating) activity	629								2	0.0857233	0.36178								1	0	0	1	0	2	Abiotic_Stress_ME00328, Genotype_ME00374	2706.31	high
262338_at	AT1G64185	lactoylglutathione lyase family protein / glyoxalase I family protein, contains Pfam domain PF00903: glyoxalase family protein	catalytic activity	629									0.0857233	0.36178								1	0	0	1	0	2	Abiotic_Stress_ME00328, Genotype_ME00374	296.624	medium
248432_at	AT5G51390	expressed protein, similar to unknown protein (gb:AAB68039.1)	molecular function unknown	733									0.085838	0.169905	1	0	0	0	0	1	Abiotic_Stress_ME00328_F11	4	0	0	0	0	4	Abiotic_Stress_ME00339, Abiotic_Stress_ME00325, Abiotic_Stress_ME00327, Abiotic_Stress_ME00328	124.864	low
248456_at	AT5G51380	F-box family protein, contains Pfam PF00646: F-box domain; similar to F-box protein FBL2 (GI:6063090) (Homo sapiens)	molecular function unknown	733									0.085838	0.169905	1	0	0	0	0	1	Abiotic_Stress_ME00328_F11	4	0	0	0	0	4	Abiotic_Stress_ME00339, Abiotic_Stress_ME00325, Abiotic_Stress_ME00327, Abiotic_Stress_ME00328	76.4094	low
251344_at	AT3G60920	beige/BEACH domain-containing protein, contains Pfam PF02138: Beige/BEACH domain; similar to LBA isoform gamma (GI:10257405) (Mus musculus); similar to beige-like protein (CDC4L) - Homo sapiens; similar to Neurobeachin: kinase A-anchoring, beige/Chediak-higashi protein homolog implicated in neuronal membrane traffic (AKAP550) (GI:11863541) (Drosophila melanogaster).	molecular function unknown	24							2		0.0861459	0.18756								2	0	0	1	0	3	Abiotic_Stress_ME00325, Abiotic_Stress_ME00328, Genotype_ME00374	13.4952	low
251391_at	AT3G60910	expressed protein, low similarity to PIR:I46078 endothelin converting enzyme from Bos primigenius taurus	catalytic activity, methyltransferase activity, S-adenosylmethionine-dependent methyltransferase activity	24						2			0.0861459	0.18756								2	0	0	1	0	3	Abiotic_Stress_ME00325, Abiotic_Stress_ME00328, Genotype_ME00374	808.669	high
252227_at	AT3G49900	BTB/POZ domain-containing protein, contains BTB/POZ domain, INTERPRO:IPR000210	protein binding	27									0.0862172	-0.119279								2	0	0	0	1	3	Abiotic_Stress_ME00339, Abiotic_Stress_ME00327, Hormone_Treatment_ME00356	57.0889	low
252229_at	AT3G49890	expressed protein, lea32, Arabidopsis thaliana, EMBL:ATH131342	molecular function unknown	27									0.0862172	-0.119279								2	0	0	0	1	3	Abiotic_Stress_ME00339, Abiotic_Stress_ME00327, Hormone_Treatment_ME00356	136.767	medium
255450_at	AT4G02850	phenazine biosynthesis PhzC/PhzF family protein, contains Pfam profile: PF02567 phenazine biosynthesis-like protein	catalytic activity	237									0.0863093	0.115234								7	1	0	1	0	9	Abiotic_Stress_ME00339, Abiotic_Stress_ME00325, Abiotic_Stress_ME00338, Abiotic_Stress_ME00327, Abiotic_Stress_ME00328, Abiotic_Stress_ME00329, Abiotic_Stress_ME00326, Biotic_Stress_ME00342, Genotype_ME00374	266.486	medium
255458_at	AT4G02840	small nuclear ribonucleoprotein D1, putative / snRNP core protein D1, putative / Sm protein D1, putative, similar to small nuclear ribonucleoprotein Sm D1 (snRNP core protein D1, Sm-D1, Sm-D autoantigen) (Mouse) SWISS-PROT:P13641	molecular function unknown	237								2	0.0863093	0.115234								7	1	0	1	0	9	Abiotic_Stress_ME00339, Abiotic_Stress_ME00325, Abiotic_Stress_ME00338, Abiotic_Stress_ME00327, Abiotic_Stress_ME00328, Abiotic_Stress_ME00329, Abiotic_Stress_ME00326, Biotic_Stress_ME00342, Genotype_ME00374	975.551	high
257215_at	AT3G15070	zinc finger (C3HC4-type RING finger) family protein, similar to C-terminal zinc-finger (Glycine max) GI:558543; contains Pfam profile: PF00097 zinc finger, C3HC4 type (RING finger)	protein binding, zinc ion binding	553									0.0897767	-0.089294								2	0	0	0	0	2	Abiotic_Stress_ME00327, Abiotic_Stress_ME00328	312.475	medium
257235_at	AT3G15060	Ras-related GTP-binding family protein, similar to GTP-binding protein GI:303742 from (Pisum sativum); contains Pfam profile: PF00071 ras family	GTP binding	553									0.0897767	-0.089294								2	0	0	0	0	2	Abiotic_Stress_ME00327, Abiotic_Stress_ME00328	347.6	medium
251902_at	AT3G54110	plant uncoupling mitochondrial protein (PUMP), identical to plant uncoupling mitochondrial protein (Arabidopsis thaliana) GI:3115108	binding, oxidative phosphorylation uncoupler activity	940									0.0940193	0.224718	0	0	0	1	0	1	Genotype_ME00374_F13	3	1	0	2	0	6	Abiotic_Stress_ME00339, Abiotic_Stress_ME00325, Abiotic_Stress_ME00327, Biotic_Stress_ME00342, Genotype_ME00349, Genotype_ME00374	2206.01	high
251903_at	AT3G54120	reticulon family protein (RTNLB12), contains Pfam profile PF02453: Reticulon		940									0.0940193	0.224718	0	0	0	1	0	1	Genotype_ME00374_F13	3	1	0	2	0	6	Abiotic_Stress_ME00339, Abiotic_Stress_ME00325, Abiotic_Stress_ME00327, Biotic_Stress_ME00342, Genotype_ME00349, Genotype_ME00374	182.868	medium
267380_at	AT2G26170	Encodes a protein with similarity to thromboxane-A synthase, putative member of cytochrome P450 family. MAX1 is expressed in the vasculature throughout the plant body.Mutants have increased axillary branches. Along with MAX3,4 thought to mediate control of shoot branching via synthesis of a signal molecule which is transported over long distance mediated by MAX2. cDNA supports the existence of th…	monooxygenase activity, iron ion binding, oxygen binding, heme binding	64									0.0942344	0.373301								3	1	0	0	0	4	Abiotic_Stress_ME00339, Abiotic_Stress_ME00325, Abiotic_Stress_ME00327, Biotic_Stress_ME00353	536.901	high
267402_at	AT2G26180	calmodulin-binding family protein, low similarity to SF16 protein (Helianthus annuus) GI:560150; contains Pfam profile PF00612: IQ calmodulin-binding motif	calmodulin binding	64									0.0942344	0.373301								3	1	0	0	0	4	Abiotic_Stress_ME00339, Abiotic_Stress_ME00325, Abiotic_Stress_ME00327, Biotic_Stress_ME00353	324.913	medium
260351_at	AT1G69380	expressed protein, predicated by genscan+	molecular function unknown	478									0.0962479	0.199441								2	0	0	0	1	3	Abiotic_Stress_ME00339, Abiotic_Stress_ME00325, Hormone_Treatment_ME00337	176.982	medium
260360_at	AT1G69370	chorismate mutase, putative, similar to gi:5732016 and SP:P42738; contains Pfam profile: PF01817: Chorismate mutase	chorismate mutase activity	478									0.0962479	0.199441								2	0	0	0	1	3	Abiotic_Stress_ME00339, Abiotic_Stress_ME00325, Hormone_Treatment_ME00337	384.698	medium
247831_at	AT5G58540	protein kinase family protein, contains Pfam domain, PF00069: Protein kinase domain	protein kinase activity, protein serine/threonine kinase activity, protein-tyrosine kinase activity, ATP binding, kinase activity	415								2	0.0987973	0.0666102								1	1	0	0	0	2	Abiotic_Stress_ME00339, Biotic_Stress_ME00353	92.691	low
247832_at	AT5G58550	tetratricopeptide repeat (TPR)-containing protein, contains Pfam profile PF00515 TPR Domain	protein binding	415									0.0987973	0.0666102								1	1	0	0	0	2	Abiotic_Stress_ME00339, Biotic_Stress_ME00353	68.4049	low
249481_at	AT5G38900	DSBA oxidoreductase family protein, contains Pfam profile: PF01323 DSBA-like thioredoxin domain	protein disulfide oxidoreductase activity	836									0.0996821	0.460999								3	4	0	0	0	7	Abiotic_Stress_ME00339, Abiotic_Stress_ME00327, Abiotic_Stress_ME00329, Biotic_Stress_ME00342, Biotic_Stress_ME00353, Biotic_Stress_ME00354, Biotic_Stress_ME00332	291.446	medium
249483_at	AT5G38895	zinc finger (C3HC4-type RING finger) family protein, contains Pfam profile: PF00097 zinc finger, C3HC4 type (RING finger)	protein binding, zinc ion binding	836								4	0.0996821	0.460999								3	4	0	0	0	7	Abiotic_Stress_ME00339, Abiotic_Stress_ME00327, Abiotic_Stress_ME00329, Biotic_Stress_ME00342, Biotic_Stress_ME00353, Biotic_Stress_ME00354, Biotic_Stress_ME00332	399.375	medium
256492_at	AT1G31490	transferase family protein, contains similarity to anthranilate N-hydroxycinnamoyl benzoyltransferase GI:3288180, GI:2239091 from (Dianthus caryophyllus); contains Pfam profile PF02458 transferase family	transferase activity	1044									0.103793	0.289519								1	0	0	0	0	1	Abiotic_Stress_ME00327	63.1563	low
256513_at	AT1G31480	shoot gravitropism 2 (SGR2), Plant Cell 2002 Jan;14:33-46 PMID:11826297; similar to phospholipase (Homo sapiens) GI:4760647; identical to cDNA PF02862: DDHD domain	phospholipase A1 activity	1044								2	0.103793	0.289519								1	0	0	0	0	1	Abiotic_Stress_ME00327	227.581	medium
255300_at	AT4G04870	CDP-alcohol phosphatidyltransferase family protein, similar to SP:Q07560 Cardiolipin synthetase (EC 2.7.8.-) {Saccharomyces cerevisiae; contains Pfam profile PF01066: CDP-alcohol phosphatidyltransferase	cardiolipin synthase activity, phosphatidyltransferase activity	609		1	2			1	2		0.104231	0.33917								2	0	0	0	0	2	Abiotic_Stress_ME00339, Abiotic_Stress_ME00325	585.203	high
255303_at	AT4G04860	Der1-like family protein / degradation in the ER-like family protein, contains Pfam profile: PF04511 Der1-like family		609		1	2			1	2		0.104231	0.33917								2	0	0	0	0	2	Abiotic_Stress_ME00339, Abiotic_Stress_ME00325	668.564	high
264690_at	AT1G70060	paired amphipathic helix repeat-containing protein, similar to transcription co-repressor Sin3 (Xenopus laevis) GI:4960210; contains Pfam profile PF02671: Paired amphipathic helix repeat		783									0.104568	0.109481								1	0	0	0	0	1	Abiotic_Stress_ME00328	268.354	medium
264748_at	AT1G70070	DEAD/DEAH box helicase, putative, similar to SP:P35207 Antiviral protein SKI2 {Saccharomyces cerevisiae}; contains Pfam profiles PF00270: DEAD/DEAH box helicase, PF00271: Helicase conserved C-terminal domain	nucleic acid binding, helicase activity, ATP binding, ATP-dependent helicase activity	783								2	0.104568	0.109481								1	0	0	0	0	1	Abiotic_Stress_ME00328	371.988	medium
252064_at	AT3G51520	diacylglycerol acyltransferase family, contains Pfam PF03982: Diacylglycerol acyltransferase	diacylglycerol O-acyltransferase activity	343									0.104928	0.0423737								2	0	0	1	0	3	Abiotic_Stress_ME00339, Abiotic_Stress_ME00325, Genotype_ME00374	926.619	high
252108_at	AT3G51530	F-box family protein, various predicted proteins, Arabidopsis thaliana; contains Pfam profile PF00646: F-box domain	molecular function unknown	343									0.104928	0.0423737								2	0	0	1	0	3	Abiotic_Stress_ME00339, Abiotic_Stress_ME00325, Genotype_ME00374	174.959	medium
259848_at	AT1G72180	leucine-rich repeat transmembrane protein kinase, putative, similar to GI:3641252 from (Malus x domestica) (Plant Mol. Biol. 40 (6), 945-957 (1999))	protein serine/threonine kinase activity, ATP binding, kinase activity	645									0.10657	0.284862								1	0	0	0	3	4	Abiotic_Stress_ME00339, Hormone_Treatment_ME00337, Hormone_Treatment_ME00335, Hormone_Treatment_ME00352	1401.48	high
259849_at	AT1G72190	oxidoreductase family protein, similar to D-3-phosphoglycerate dehydrogenase from Arabidopsis thaliana (SP:O04130), glyoxylate reductase from Homo sapiens (gi:6002730); contains Pfam D-isomer specific 2-hydroxyacid dehydrogenase, NAD binding domain PF02826	oxidoreductase activity, oxidoreductase activity, acting on the CH-OH group of donors, NAD or NADP as acceptor, NAD binding	645									0.10657	0.284862								1	0	0	0	3	4	Abiotic_Stress_ME00339, Hormone_Treatment_ME00337, Hormone_Treatment_ME00335, Hormone_Treatment_ME00352	264.413	medium
253750_at	AT4G29000	tesmin/TSO1-like CXC domain-containing protein, similar to CXC domain containing TSO1-like protein 1 (SOL1) (Arabidopsis thaliana) GI:7767427, SP:Q9Y4I5 Tesmin (Metallothionein-like 5, testis-specific) {Homo sapiens}; contains Pfam profile PF03638: Tesmin/TSO1-like CXC domain	transcription factor activity	284							2		0.111415	0.111151								1	0	0	0	0	1	Abiotic_Stress_ME00327	163.505	medium
253759_at	AT4G29010	abnormal inflorescence meristem 1 / fatty acid multifunctional protein (AIM1), identical to gi:4337025; contains Pfam profiles PF02737 (3-hydroxyacyl-CoA dehydrogenase, NAD binding domain), PF00378 (enoyl-CoA hydratase/isomerase family protein), PF00725 (3-hydroxyacyl-CoA dehydrogenase)	enoyl-CoA hydratase activity	284						2	2	2	0.111415	0.111151								1	0	0	0	0	1	Abiotic_Stress_ME00327	2086.21	high
247654_at	AT5G59850	40S ribosomal protein S15A (RPS15aF), cytoplasmic ribosomal protein S15a, Arabidopsis thaliana, EMBL:ATAF1412	structural constituent of ribosome	691								2	0.11431	0.124031								2	0	0	0	0	2	Abiotic_Stress_ME00327, Abiotic_Stress_ME00328	5377.1	high
247700_at	AT5G59860	RNA recognition motif (RRM)-containing protein, similar to SP:Q14011 Cold-inducible RNA-binding protein (Glycine-rich RNA-binding protein CIRP) {Homo sapiens}; contains InterPro entry IPR000504: RNA-binding region RNP-1 (RNA recognition motif) (RRM)	nucleic acid binding, RNA binding	691									0.11431	0.124031								2	0	0	0	0	2	Abiotic_Stress_ME00327, Abiotic_Stress_ME00328	25.2947	low
250821_at	AT5G05190	expressed protein, similar to unknown protein (emb:CAB88044.1)	molecular function unknown	125									0.114738	0.158972								4	1	0	0	0	5	Abiotic_Stress_ME00339, Abiotic_Stress_ME00325, Abiotic_Stress_ME00328, Abiotic_Stress_ME00329, Biotic_Stress_ME00332	273.876	medium
250824_at	AT5G05200	ABC1 family protein, contains Pfam domain, PF03109: ABC1 family		125									0.114738	0.158972								4	1	0	0	0	5	Abiotic_Stress_ME00339, Abiotic_Stress_ME00325, Abiotic_Stress_ME00328, Abiotic_Stress_ME00329, Biotic_Stress_ME00332	2025.03	high
267406_at	AT2G34780	expressed protein	molecular function unknown	359					4				0.116032	0.414344								4	0	0	0	0	4	Abiotic_Stress_ME00339, Abiotic_Stress_ME00325, Abiotic_Stress_ME00327, Abiotic_Stress_ME00328	231.156	medium
267414_at	AT2G34790	FAD-binding domain-containing protein, similar to SP:P30986 reticuline oxidase precursor (Berberine-bridge-forming enzyme) (BBE) (Tetrahydroprotoberberine synthase) (Eschscholzia californica); contains PF01565 FAD binding domain	electron carrier activity	359						14	10	38	0.116032	0.414344								4	0	0	0	0	4	Abiotic_Stress_ME00339, Abiotic_Stress_ME00325, Abiotic_Stress_ME00327, Abiotic_Stress_ME00328	76.3109	low
261681_at	AT1G47340	F-box family protein, contains F-box domain Pfam:PF00646	molecular function unknown	472									0.116452	0.204579								1	0	0	0	0	1	Abiotic_Stress_ME00325	246.263	medium
261682_at	AT1G47330	expressed protein, contains Pfam profile PF01595: Domain of unknown function	molecular function unknown	472									0.116452	0.204579								1	0	0	0	0	1	Abiotic_Stress_ME00325	434.444	medium
261381_at	AT1G05460	RNA helicase SDE3 (SDE3), identical to RNA helicase SDE3 (Arabidopsis thaliana) GI:13811296	RNA helicase activity	781									0.116966	0.105771	1	0	0	0	0	1	Abiotic_Stress_ME00325_F10	2	0	0	0	0	2	Abiotic_Stress_ME00339, Abiotic_Stress_ME00325	97.3354	low
261385_at	AT1G05450	protease inhibitor/seed storage/lipid transfer protein (LTP)-related, similar to geranyl diphosphate synthase large subunit (Mentha x piperita) GI:6449052	molecular function unknown	781									0.116966	0.105771	1	0	0	0	0	1	Abiotic_Stress_ME00325_F10	2	0	0	0	0	2	Abiotic_Stress_ME00339, Abiotic_Stress_ME00325	112.818	low
266839_at	AT2G25930	hydroxyproline-rich glycoprotein family protein, identical to cDNA nematode responsive protein GI:2213418	transcription factor activity, protein C-terminus binding	1004									0.119395	0.261625	1	0	0	0	0	1	Abiotic_Stress_ME00325_F12	4	0	0	0	0	4	Abiotic_Stress_ME00339, Abiotic_Stress_ME00325, Abiotic_Stress_ME00327, Abiotic_Stress_ME00329	586.938	high
266849_at	AT2G25940	vacuolar processing enzyme alpha / alpha-VPE, identical to SP:P49047 Vacuolar processing enzyme, alpha-isozyme precursor (EC 3.4.22.-) (Alpha-VPE) {Arabidopsis thaliana}	legumain activity, cysteine-type endopeptidase activity	1004									0.119395	0.261625	1	0	0	0	0	1	Abiotic_Stress_ME00325_F12	4	0	0	0	0	4	Abiotic_Stress_ME00339, Abiotic_Stress_ME00325, Abiotic_Stress_ME00327, Abiotic_Stress_ME00329	160.083	medium
249292_at	AT5G41150	repair endonuclease (RAD1) (UVH1), contains Pfam PF02732 : ERCC4 domain; contains TIGRFAM TIGR00596: DNA repair protein (rad1); almost identical to 5' repair endonuclease (GI:8926611) (Arabidopsis thaliana)	single-stranded DNA specific endodeoxyribonuclease activity	740								2	0.11988	0.27296								4	1	0	1	0	6	Abiotic_Stress_ME00339, Abiotic_Stress_ME00327, Abiotic_Stress_ME00328, Abiotic_Stress_ME00329, Biotic_Stress_ME00342, Genotype_ME00374	206.258	medium
249340_at	AT5G41140	expressed protein		740									0.11988	0.27296								4	1	0	1	0	6	Abiotic_Stress_ME00339, Abiotic_Stress_ME00327, Abiotic_Stress_ME00328, Abiotic_Stress_ME00329, Biotic_Stress_ME00342, Genotype_ME00374	127.034	medium
251885_at	AT3G54050	fructose-1,6-bisphosphatase, putative / D-fructose-1,6-bisphosphate 1-phosphohydrolase, putative / FBPase, putative, strong similarity to fructose-1,6-bisphosphatase (Brassica napus) GI:289367; identical to SP:P25851 Fructose-1,6-bisphosphatase, chloroplast precursor (EC 3.1.3.11) (D-fructose-1,6-bisphosphate 1-phosphohydrolase) (FBPase) {Arabidopsis thaliana}; contains Pfam profile PF00316: fruc…	fructose-bisphosphatase activity, phosphoric ester hydrolase activity	1001						2			0.120648	0.155363								2	0	0	0	0	2	Abiotic_Stress_ME00339, Abiotic_Stress_ME00327	5530.19	high
251933_at	AT3G54060	expressed protein, mucin MUC3, Homo sapiens, EMBL:AF007193	molecular function unknown	1001									0.120648	0.155363								2	0	0	0	0	2	Abiotic_Stress_ME00339, Abiotic_Stress_ME00327	94.138	low
260087_at	AT1G73200	expressed protein	molecular function unknown	396								2	0.122527	0.180844								0	0	0	1	0	1	Genotype_ME00374	416.996	medium
260088_at	AT1G73190	tonoplast intrinsic protein, alpha / alpha-TIP (TIP3.1), identical to SP:P26587 Tonoplast intrinsic protein, alpha (Alpha TIP) (Arabidopsis thaliana) (Plant Physiol. 99, 561-570 (1992))	water channel activity	396									0.122527	0.180844								0	0	0	1	0	1	Genotype_ME00374	515.053	high
258980_at	AT3G08900	reversibly glycosylated polypeptide-3 (RGP3), nearly identical to reversibly glycosylated polypeptide-3 (Arabidopsis thaliana) GI:11863238; contains non-consensus GA-donor splice site at intron 2	alpha-1,4-glucan-protein synthase (UDP-forming) activity	312									0.122602	-0.135158								1	0	0	0	0	1	Abiotic_Stress_ME00328	75.2933	low
258988_at	AT3G08890	expressed protein, contains Pfam profile PF04398: Protein of unknown function, DUF538	molecular function unknown	312								2	0.122602	-0.135158								1	0	0	0	0	1	Abiotic_Stress_ME00328	373.644	medium
253304_at	AT4G33640	expressed protein	molecular function unknown	987									0.122784	0.1261															2337.57	high
253310_at	AT4G33630	expressed protein		987									0.122784	0.1261															571.349	high
258928_at	AT3G10070	transcription initiation factor IID (TFIID) subunit A family protein, similar to hypothetical protein GB:CAB10099 (Schizosaccharomyces pombe); contains Pfam profile PF03847: Transcription initiation factor TFIID subunit A		1053				1				5	0.122876	0.283126								1	0	0	0	0	1	Abiotic_Stress_ME00327	172.403	medium
258929_at	AT3G10060	immunophilin, putative / FKBP-type peptidyl-prolyl cis-trans isomerase, putative, Pfam:PF-254: FKBP-type peptidyl-prolyl cis-trans isomerases	peptidyl-prolyl cis-trans isomerase activity, FK506 binding	1053				1		2		1	0.122876	0.283126								1	0	0	0	0	1	Abiotic_Stress_ME00327	1214.19	high
247187_at	AT5G65490	expressed protein, similar to unknown protein (dbj BAA75199.1)	molecular function unknown	453							2		0.12295	0.189249								2	0	0	0	0	2	Abiotic_Stress_ME00339, Abiotic_Stress_ME00325	321.094	medium
247194_at	AT5G65480	expressed protein	molecular function unknown	453						2	2	2	0.12295	0.189249								2	0	0	0	0	2	Abiotic_Stress_ME00339, Abiotic_Stress_ME00325	2295.38	high
245640_at	AT1G25330	basic helix-loop-helix (bHLH) family protein, contains Pfam profile: PF00010 helix-loop-helix DNA-binding domain	DNA binding, transcription factor activity	731									0.124097	-0.242455								1	0	0	0	0	1	Abiotic_Stress_ME00325	49.7596	low
245644_at	AT1G25320	leucine-rich repeat transmembrane protein kinase, putative, similar to putative receptor-like protein kinase GI:4262228 from (Arabidopsis thaliana)	protein serine/threonine kinase activity, ATP binding, kinase activity	731									0.124097	-0.242455								1	0	0	0	0	1	Abiotic_Stress_ME00325	276.9	medium
245815_at	AT1G26090	expressed protein		140							4		0.124166	0.103319								3	0	0	0	0	3	Abiotic_Stress_ME00325, Abiotic_Stress_ME00327, Abiotic_Stress_ME00328	373.16	medium
245818_at	AT1G26100	cytochrome B561 family protein, contains Pfam domain, PF03188: Cytochrome b561	carbon-monoxide oxygenase activity	140									0.124166	0.103319								3	0	0	0	0	3	Abiotic_Stress_ME00325, Abiotic_Stress_ME00327, Abiotic_Stress_ME00328	308.824	medium
249523_at	AT5G38630	cytochrome B561 family protein, contains Pfam domain, PF03188: Cytochrome b561	carbon-monoxide oxygenase activity	588							2		0.12433	0.453566	2	0	0	0	0	2	Abiotic_Stress_ME00328_F7, Abiotic_Stress_ME00328_F9	2	0	0	0	0	2	Abiotic_Stress_ME00325, Abiotic_Stress_ME00328	1087.7	high
267229_s_at	AT5G38640	eukaryotic translation initiation factor 2B family protein / eIF-2B family protein, similar to SP:Q63186 Translation initiation factor eIF-2B delta subunit (eIF-2B GDP-GTP exchange factor) {Rattus norvegicus}; contains Pfam profile PF01008: Initiation factor 2 subunit family ]	translation initiation factor activity, GTP binding	588							2		0.12433	0.453566	2	0	0	0	0	2	Abiotic_Stress_ME00328_F7, Abiotic_Stress_ME00328_F9	2	0	0	0	0	2	Abiotic_Stress_ME00325, Abiotic_Stress_ME00328	249.758	medium
249128_at	AT5G43440	2-oxoglutarate-dependent dioxygenase, putative, similar to 2A6 (GI:599622) and tomato ethylene synthesis regulatory protein E8 (SP:P10967)	1-aminocyclopropane-1-carboxylate oxidase activity	975				1				1	0.124449	0.114437								5	0	0	1	0	6	Abiotic_Stress_ME00339, Abiotic_Stress_ME00325, Abiotic_Stress_ME00327, Abiotic_Stress_ME00328, Abiotic_Stress_ME00326, Genotype_ME00374	308.42	medium
249158_at	AT5G43430	electron transfer flavoprotein beta subunit family protein, contains Pfam profile: PF01012 electron transfer flavoprotein, beta subunit		975				1				1	0.124449	0.114437								5	0	0	1	0	6	Abiotic_Stress_ME00339, Abiotic_Stress_ME00325, Abiotic_Stress_ME00327, Abiotic_Stress_ME00328, Abiotic_Stress_ME00326, Genotype_ME00374	628.342	high
248288_at	AT5G52840	NADH-ubiquinone oxidoreductase-related, contains weak similarity to NADH-ubiquinone oxidoreductase 13 kDa-B subunit (EC 1.6.5.3) (EC 1.6.99.3) (Complex I-13Kd-B) (CI-13Kd-B) (Complex I subunit B13) (Swiss-Prot:Q63362) (Rattus norvegicus)	oxidoreductase activity, acting on NADH or NADPH	914						2			0.125385	0.147859								3	0	0	0	0	3	Abiotic_Stress_ME00339, Abiotic_Stress_ME00327, Abiotic_Stress_ME00328	2996.92	high
248307_at	AT5G52850	pentatricopeptide (PPR) repeat-containing protein, contains INTERPRO:IPR002885 PPR repeats	molecular function unknown	914									0.125385	0.147859								3	0	0	0	0	3	Abiotic_Stress_ME00339, Abiotic_Stress_ME00327, Abiotic_Stress_ME00328	98.386	low
254428_at	AT4G21160	zinc finger and C2 domain protein (ZAC), identical to zinc finger and C2 domain protein GI:9957238 from (Arabidopsis thaliana)	phospholipid binding, ARF GTPase activator activity	117									0.126341	0.256782								3	0	0	0	0	3	Abiotic_Stress_ME00339, Abiotic_Stress_ME00327, Abiotic_Stress_ME00329	1083.45	high
254457_at	AT4G21170	pentatricopeptide (PPR) repeat-containing protein, contains Pfam profile PF01535: PPR repeat	molecular function unknown	117									0.126341	0.256782								3	0	0	0	0	3	Abiotic_Stress_ME00339, Abiotic_Stress_ME00327, Abiotic_Stress_ME00329	79.3629	low
258285_at	AT3G16140	photosystem I reaction center subunit VI, chloroplast, putative / PSI-H, putative (PSAH1), identical to SP:Q9SUI7; similar to PSI-H precursor (Nicotiana sylvestris) GI:407353; contains Pfam profile PF03244: Photosystem I reaction centre subunit VI	molecular function unknown	203							2	2	0.126474	0.38967															10324.9	high
258330_at	AT3G16130	member of KPP-like gene family, homolog of KPP (kinase partner protein) gene in tomato; expressed protein, contains Pfam profile PF03759: Domain of unknown function (DUF315)	Rho guanyl-nucleotide exchange factor activity, molecular function unknown	203									0.126474	0.38967															34.0484	low
255601_at	AT4G01030	pentatricopeptide (PPR) repeat-containing protein, contains INTERPRO:IPR002885 PPR repeats	molecular function unknown	368									0.126945	0.34189	1	0	0	0	0	1	Abiotic_Stress_ME00339_F13	4	0	0	0	0	4	Abiotic_Stress_ME00339, Abiotic_Stress_ME00325, Abiotic_Stress_ME00327, Abiotic_Stress_ME00328	26.6348	low
255602_at	AT4G01026	expressed protein	molecular function unknown	368									0.126945	0.34189	1	0	0	0	0	1	Abiotic_Stress_ME00339_F13	4	0	0	0	0	4	Abiotic_Stress_ME00339, Abiotic_Stress_ME00325, Abiotic_Stress_ME00327, Abiotic_Stress_ME00328	594.223	high
253377_at	AT4G33300	disease resistance protein (CC-NBS-LRR class), putative, domain signature CC-NBS-LRR exists, suggestive of a disease resistance protein.	ATP binding	514					6	304	180	578	0.130441	0.191719								4	1	0	0	0	5	Abiotic_Stress_ME00339, Abiotic_Stress_ME00325, Abiotic_Stress_ME00327, Abiotic_Stress_ME00329, Biotic_Stress_ME00353	1608.63	high
253378_at	AT4G33310	expressed protein	molecular function unknown	514									0.130441	0.191719								4	1	0	0	0	5	Abiotic_Stress_ME00339, Abiotic_Stress_ME00325, Abiotic_Stress_ME00327, Abiotic_Stress_ME00329, Biotic_Stress_ME00353	33.8846	low
252887_at	AT4G39240	kelch repeat-containing F-box family protein, similar to SKP1 interacting partner 6 (Arabidopsis thaliana) GI:10716957; contains Pfam profiles PF01344: Kelch motif, PF00646: F-box domain	molecular function unknown	21							2		0.135969	0.222881								1	0	0	0	0	1	Abiotic_Stress_ME00339	575.396	high
252946_at	AT4G39235	expressed protein	molecular function unknown	21							2		0.135969	0.222881								1	0	0	0	0	1	Abiotic_Stress_ME00339	111.196	low
260211_at	AT1G74440	expressed protein, similar to YGL010w-like protein GB:AAC32136 (Picea mariana)	molecular function unknown	392			1			2	1		0.136318	0.117876								8	0	0	0	1	9	Abiotic_Stress_ME00339, Abiotic_Stress_ME00325, Abiotic_Stress_ME00338, Abiotic_Stress_ME00327, Abiotic_Stress_ME00328, Abiotic_Stress_ME00329, Abiotic_Stress_ME00330, Abiotic_Stress_ME00326, Hormone_Treatment_ME00337	383.771	medium
260237_at	AT1G74430	myb family transcription factor (MYB95), contains Pfam profile: PF00249 myb-like DNA-binding domain	DNA binding, transcription factor activity	392			1				1		0.136318	0.117876								8	0	0	0	1	9	Abiotic_Stress_ME00339, Abiotic_Stress_ME00325, Abiotic_Stress_ME00338, Abiotic_Stress_ME00327, Abiotic_Stress_ME00328, Abiotic_Stress_ME00329, Abiotic_Stress_ME00330, Abiotic_Stress_ME00326, Hormone_Treatment_ME00337	245.839	medium
257093_at	AT3G20570	plastocyanin-like domain-containing protein	copper ion binding	886									0.136367	0.113808								1	0	0	0	0	1	Abiotic_Stress_ME00339	515.609	high
257095_at	AT3G20560	Encodes a protein disulfide isomerase-like (PDIL) protein, a member of a multigene family within the thioredoxin (TRX) superfamily.	thiol-disulfide exchange intermediate activity	886									0.136367	0.113808								1	0	0	0	0	1	Abiotic_Stress_ME00339	325.6	medium
250112_at	AT5G16300	expressed protein	molecular function unknown	163						2			0.136448	0.195363								1	0	0	0	0	1	Abiotic_Stress_ME00339	581.974	high
250126_at	AT5G16310	ubiquitin carboxyl-terminal hydrolase family 1 protein, similar to 26S proteasome regulatory complex subunit p37A (Drosophila melanogaster) GI:6434962; contains Pfam profile PF01088: Ubiquitin carboxyl-terminal hydrolase, family 1	ubiquitin thiolesterase activity	163									0.136448	0.195363								1	0	0	0	0	1	Abiotic_Stress_ME00339	200.43	medium
256042_at	AT1G07220	expressed protein	molecular function unknown	76									0.140696	0.0428363								1	0	0	0	0	1	Abiotic_Stress_ME00328	237.915	medium
256043_at	AT1G07210	30S ribosomal protein S18 family, contains Pfam profile: PF01084 ribosomal protein S18; similar to 30S ribosomal protein S18 (SP:P80382) {Thermus thermophilus}	structural constituent of ribosome	76									0.140696	0.0428363								1	0	0	0	0	1	Abiotic_Stress_ME00328	504.939	high
245277_at	AT4G15550	UDP-glucose:indole-3-acetate beta-D-glucosyltransferase (IAGLU), identical to UDP-glucose:indole-3-acetate beta-D-glucosyltransferase (iaglu) GI:2149126 from (Arabidopsis thaliana)	UDP-glycosyltransferase activity, transferase activity, transferring glycosyl groups	543									0.141679	0.220651								5	1	0	0	1	7	Abiotic_Stress_ME00339, Abiotic_Stress_ME00325, Abiotic_Stress_ME00327, Abiotic_Stress_ME00328, Abiotic_Stress_ME00329, Biotic_Stress_ME00353, Hormone_Treatment_ME00356	612.755	high
245321_at	AT4G15545	expressed protein		543						2	2		0.141679	0.220651								5	1	0	0	1	7	Abiotic_Stress_ME00339, Abiotic_Stress_ME00325, Abiotic_Stress_ME00327, Abiotic_Stress_ME00328, Abiotic_Stress_ME00329, Biotic_Stress_ME00353, Hormone_Treatment_ME00356	5489.68	high
255948_at	AT1G22060	expressed protein		743						4		2	0.143803	0.190466								3	0	0	0	0	3	Abiotic_Stress_ME00339, Abiotic_Stress_ME00325, Abiotic_Stress_ME00328	458.971	medium
255951_at	AT1G22050	ubiquitin family protein, contains INTERPRO:IPR000626 ubiquitin domain	molecular function unknown	743									0.143803	0.190466								3	0	0	0	0	3	Abiotic_Stress_ME00339, Abiotic_Stress_ME00325, Abiotic_Stress_ME00328	309.059	medium
250525_at	AT5G08550	expressed protein	molecular function unknown	887					2			4	0.144769	0.269014															336.125	medium
250532_at	AT5G08540	expressed protein, similar to unknown protein (pir::T27191)	molecular function unknown	887								2	0.144769	0.269014															848.511	high
263582_at	AT2G17120	peptidoglycan-binding LysM domain-containing protein, contains Pfam profile PF01476: LysM domain; supporting cDNA gi:16226688:gb:AF428464.1:AF428464	molecular function unknown	201									0.145531	0.311888								4	2	0	0	0	6	Abiotic_Stress_ME00339, Abiotic_Stress_ME00327, Abiotic_Stress_ME00328, Abiotic_Stress_ME00329, Biotic_Stress_ME00342, Biotic_Stress_ME00332	1670.46	high
263583_at	AT2G17130	isocitrate dehydrogenase subunit 2 / NAD+ isocitrate dehydrogenase subunit 2, nearly identical to NAD+ dependent isocitrate dehydrogenase subunit 2 (Arabidopsis thaliana) GI:1766048	isocitrate dehydrogenase (NAD+) activity, oxidoreductase activity	201						2			0.145531	0.311888								4	2	0	0	0	6	Abiotic_Stress_ME00339, Abiotic_Stress_ME00327, Abiotic_Stress_ME00328, Abiotic_Stress_ME00329, Biotic_Stress_ME00342, Biotic_Stress_ME00332	869.342	high
251184_at	AT3G62840	small nuclear ribonucleoprotein D2, putative / snRNP core protein D2, putative / Sm protein D2, putative, similar to small nuclear ribonucleoprotein Sm D2 (snRNP core protein D2) (Sm-D2) (Mus musculus) SWISS-PROT:P43330	molecular function unknown	911							2	2	0.1468	0.28701								0	1	0	0	0	1	Biotic_Stress_ME00332	1746.4	high
251234_s_at	AT3G62830	NAD-dependent epimerase/dehydratase family protein, similar to UDP-glucuronic acid decarboxylase Uxs1p from Filobasidiella neoformans GI:14318327; contains Pfam profile PF01370 NAD dependent epimerase/dehydratase family; contains non-consensus AT donor splice site at exon 1 and non-consensus AC acceptor splice site at exon 2 ]	catalytic activity, UDP-glucuronate decarboxylase activity	911								2	0.1468	0.28701								0	1	0	0	0	1	Biotic_Stress_ME00332	1623.6	high
255338_at	AT4G04470	peroxisomal membrane protein 22 kDa (PMP22), identical to peroxisomal membrane protein (Arabidopsis thaliana) gi:3980254:emb:CAA06834	molecular function unknown	40									0.146906	0.351414								0	0	0	1	0	1	Genotype_GSE2473	785.583	high
255345_at	AT4G04460	aspartyl protease family protein, contains Pfam profiles: PF00026 eukaryotic aspartyl protease, PF03489 surfactant protein B, PF05184 saposin-like type B, region 1	aspartic-type endopeptidase activity, pepsin A activity	40						2		4	0.146906	0.351414								0	0	0	1	0	1	Genotype_GSE2473	430.509	medium
256855_at	AT3G15190	chloroplast 30S ribosomal protein S20, putative, contains Pfam profile: PF01649 ribosomal protein S20	RNA binding, structural constituent of ribosome	361							2	4	0.149581	0.375935	1	0	0	0	0	1	Abiotic_Stress_ME00329_F10	5	0	0	0	0	5	Abiotic_Stress_ME00325, Abiotic_Stress_ME00338, Abiotic_Stress_ME00327, Abiotic_Stress_ME00328, Abiotic_Stress_ME00329	5959.32	high
256884_at	AT3G15200	pentatricopeptide (PPR) repeat-containing protein, contains Pfam profile PF01535: PPR repeat		361									0.149581	0.375935	1	0	0	0	0	1	Abiotic_Stress_ME00329_F10	5	0	0	0	0	5	Abiotic_Stress_ME00325, Abiotic_Stress_ME00338, Abiotic_Stress_ME00327, Abiotic_Stress_ME00328, Abiotic_Stress_ME00329	21.5601	low
255982_at	AT1G34000	light stress-responsive one-helix protein (OHP2), contains similarity to photosystem II 22 kDa protein GI:6006279 from (Arabidopsis thaliana)	molecular function unknown	822						2		2	0.15087	0.147105								1	0	0	1	0	2	Abiotic_Stress_ME00328, Genotype_ME00374	2940.09	high
255983_at	AT1G33990	hydrolase, alpha/beta fold family protein, similar to polyneuridine aldehyde esterase GI:6651393 from (Rauvolfia serpentina), SP:Q40708 PIR7A protein {Oryza sativa}, ethylene-induced esterase (Citrus sinensis) GI:14279437; contains Pfam profile PF00561: hydrolase, alpha/beta fold family	catalytic activity, hydrolase activity	822						2	2		0.15087	0.147105								1	0	0	1	0	2	Abiotic_Stress_ME00328, Genotype_ME00374	1607.88	high
249368_at	AT5G40640	expressed protein		757								2	0.152087	0.454603								3	0	0	1	0	4	Abiotic_Stress_ME00339, Abiotic_Stress_ME00327, Abiotic_Stress_ME00328, Genotype_ME00374	117.739	low
249376_at	AT5G40645	nitrate-responsive NOI protein, putative, similar to nitrate-induced NOI protein (Zea mays) GI:2642213	molecular function unknown	757									0.152087	0.454603								3	0	0	1	0	4	Abiotic_Stress_ME00339, Abiotic_Stress_ME00327, Abiotic_Stress_ME00328, Genotype_ME00374	14.6417	low
248762_at	AT5G47455	expressed protein	molecular function unknown	56									0.152353	-0.12796								4	0	0	1	0	5	Abiotic_Stress_ME00339, Abiotic_Stress_ME00325, Abiotic_Stress_ME00327, Abiotic_Stress_ME00328, Genotype_ME00374	279.065	medium
248803_at	AT5G47460	pentatricopeptide (PPR) repeat-containing protein, contains Pfam profile PF01535: PPR repeat	molecular function unknown	56									0.152353	-0.12796								4	0	0	1	0	5	Abiotic_Stress_ME00339, Abiotic_Stress_ME00325, Abiotic_Stress_ME00327, Abiotic_Stress_ME00328, Genotype_ME00374	129.587	medium
256329_at	AT1G76850	expressed protein	molecular function unknown	241								2	0.152643	0.132904	1	0	0	0	0	1	Abiotic_Stress_ME00339_F13	2	0	0	1	0	3	Abiotic_Stress_ME00339, Abiotic_Stress_ME00328, Genotype_ME00374	941.717	high
256333_at	AT1G76860	small nuclear ribonucleoprotein, putative / snRNP, putative / Sm protein, putative, similar to SWISS-PROT:Q9Y4Z1 U6 snRNA-associated Sm-like protein LSm3 (MDS017) (Mouse)	molecular function unknown	241									0.152643	0.132904	1	0	0	0	0	1	Abiotic_Stress_ME00339_F13	2	0	0	1	0	3	Abiotic_Stress_ME00339, Abiotic_Stress_ME00328, Genotype_ME00374	659.005	high
261300_at	AT1G48560	expressed protein	molecular function unknown	333								2	0.153692	-0.118958	1	0	0	0	0	1	Abiotic_Stress_ME00328_F8	5	1	0	0	0	6	Abiotic_Stress_ME00339, Abiotic_Stress_ME00327, Abiotic_Stress_ME00328, Abiotic_Stress_ME00329, Abiotic_Stress_ME00326, Biotic_Stress_ME00332	81.2483	low
261301_at	AT1G48570	zinc finger (Ran-binding) family protein, contains Pfam domain, PF00641: Zn-finger in Ran binding protein and others	binding, zinc ion binding	333								2	0.153692	-0.118958	1	0	0	0	0	1	Abiotic_Stress_ME00328_F8	5	1	0	0	0	6	Abiotic_Stress_ME00339, Abiotic_Stress_ME00327, Abiotic_Stress_ME00328, Abiotic_Stress_ME00329, Abiotic_Stress_ME00326, Biotic_Stress_ME00332	599.877	high
250557_at	AT5G07840	ankyrin repeat family protein, contains ankyrin repeats, Pfam:PF00023	protein binding	690		1				1			0.159787	0.216553								3	1	0	0	0	4	Abiotic_Stress_ME00339, Abiotic_Stress_ME00327, Abiotic_Stress_ME00329, Biotic_Stress_ME00342	277.314	medium
250604_at	AT5G07830	glycosyl hydrolase family 79 N-terminal domain-containing protein, similar to beta-glucuronidase GI:8918740 from (Scutellaria baicalensis)	beta-glucuronidase activity	690		1				1			0.159787	0.216553								3	1	0	0	0	4	Abiotic_Stress_ME00339, Abiotic_Stress_ME00327, Abiotic_Stress_ME00329, Biotic_Stress_ME00342	991.713	high
251407_at	AT3G60350	armadillo/beta-catenin repeat family protein / F-box family protein, contains Pfam profiles PF00514: Armadillo/beta-catenin-like repeat, PF00646: F-box domain; similar to F-box protein FBL2 (GI:6010699) (Rattus norvegicus)	ubiquitin-protein ligase activity	348									0.16289	0.244378								2	0	0	0	0	2	Abiotic_Stress_ME00339, Abiotic_Stress_ME00325	318.513	medium
251408_at	AT3G60340	palmitoyl protein thioesterase family protein, palmitoyl-protein thioesterase precursor, Mus musculus, EMBL:AF071025	palmitoyl-(protein) hydrolase activity	348									0.16289	0.244378								2	0	0	0	0	2	Abiotic_Stress_ME00339, Abiotic_Stress_ME00325	713.64	high
264293_at	AT1G78770	cell division cycle family protein, similar to cell division cycle protein GI:603230 from (Homo sapiens); contains Pfam profile PF00515 TPR Domain 148977 (apparently not full-length).	molecular function unknown	815							2		0.164506	0.259181	1	0	0	0	0	1	Abiotic_Stress_ME00339_F13	1	0	0	0	0	1	Abiotic_Stress_ME00339	253.748	medium
264301_at	AT1G78780	pathogenesis-related family protein, contains similarity to pathogen-related protein (GI:499073) (Swiss-Prot:P16273) (Hordeum vulgare)	molecular function unknown	815									0.164506	0.259181	1	0	0	0	0	1	Abiotic_Stress_ME00339_F13	1	0	0	0	0	1	Abiotic_Stress_ME00339	224.536	medium
253687_at	AT4G29520	expressed protein		973							2		0.166729	0.46545	2	0	0	0	0	2	Abiotic_Stress_ME00339_F9, Abiotic_Stress_ME00325_F12	5	2	0	0	0	7	Abiotic_Stress_ME00339, Abiotic_Stress_ME00325, Abiotic_Stress_ME00327, Abiotic_Stress_ME00328, Abiotic_Stress_ME00329, Biotic_Stress_ME00353, Biotic_Stress_ME00354	505.983	high
253695_at	AT4G29510	protein arginine N-methyltransferase, putative, similar to protein arginine N-methyltransferase 1-variant 2 (Homo sapiens) GI:7453575	S-adenosylmethionine-dependent methyltransferase activity, protein-arginine N-methyltransferase activity	973								2	0.166729	0.46545	2	0	0	0	0	2	Abiotic_Stress_ME00339_F9, Abiotic_Stress_ME00325_F12	5	2	0	0	0	7	Abiotic_Stress_ME00339, Abiotic_Stress_ME00325, Abiotic_Stress_ME00327, Abiotic_Stress_ME00328, Abiotic_Stress_ME00329, Biotic_Stress_ME00353, Biotic_Stress_ME00354	722.641	high
261884_at	AT1G80910	expressed protein		154						2		2	0.166749	0.292857								3	0	0	1	0	4	Abiotic_Stress_ME00339, Abiotic_Stress_ME00325, Abiotic_Stress_ME00327, Genotype_ME00374	465.035	medium
261901_at	AT1G80920	DNAJ heat shock N-terminal domain-containing protein, similar to SP:Q05646 Chaperone protein dnaJ Erysipelothrix rhusiopathiae, SP:P45555 Chaperone protein dnaJ (HSP40) Staphylococcus aureus; contains Pfam profile PF00226 DnaJ domain	heat shock protein binding, unfolded protein binding	154							2		0.166749	0.292857								3	0	0	1	0	4	Abiotic_Stress_ME00339, Abiotic_Stress_ME00325, Abiotic_Stress_ME00327, Genotype_ME00374	3610.24	high
250934_at	AT5G03030	DNAJ heat shock N-terminal domain-containing protein, contains Pfam profile PF00226 DnaJ domain; DNAJ domain-containing protein, Homo sapiens, EMBL:AF126743	heat shock protein binding	35									0.167105	0.187127								2	1	0	0	0	3	Abiotic_Stress_ME00339, Abiotic_Stress_ME00329, Biotic_Stress_ME00332	1276.41	high
250965_at	AT5G03020	kelch repeat-containing F-box family protein, similar to SKP1 interacting partner 6 (Arabidopsis thaliana) GI:10716957; contains Pfam profiles PF01344: Kelch motif, PF00646: F-box domain	molecular function unknown	35									0.167105	0.187127								2	1	0	0	0	3	Abiotic_Stress_ME00339, Abiotic_Stress_ME00329, Biotic_Stress_ME00332	56.7888	low
245937_at	AT5G19750	peroxisomal membrane 22 kDa family protein, similar to SP:P42925 22 kDa peroxisomal membrane protein {Mus musculus}; contains Pfam profile PF04117: Mpv17 / PMP22 family	molecular function unknown	1040									0.171638	0.125239								1	0	0	0	0	1	Abiotic_Stress_ME00327	815.968	high
245939_at	AT5G19760	dicarboxylate/tricarboxylate carrier (DTC), identical to dicarboxylate/tricarboxylate carrier (Arabidopsis thaliana) GI:19913113	binding, oxidative phosphorylation uncoupler activity	1040								4	0.171638	0.125239								1	0	0	0	0	1	Abiotic_Stress_ME00327	7994.55	high
263298_at	AT2G15290	expressed protein	molecular function unknown	600									0.172725	0.215553								1	0	0	0	0	1	Abiotic_Stress_ME00327	2112.41	high
263328_at	AT2G15280	reticulon family protein (RTNLB10), low similarity to neuroendocrine-specific protein C (Homo sapiens) GI:307311, SP:Q64548 Reticulon 1 (Neuroendocrine-specific protein) {Rattus norvegicus}; contains Pfam profile PF02453: Reticulon		600						2			0.172725	0.215553								1	0	0	0	0	1	Abiotic_Stress_ME00327	299.714	medium
256336_at	AT1G72030	GCN5-related N-acetyltransferase (GNAT) family protein, contains Pfam profile PF00583: acetyltransferase, GNAT family	N-acetyltransferase activity	13								2	0.174674	0.473059								4	1	0	1	1	7	Abiotic_Stress_ME00339, Abiotic_Stress_ME00325, Abiotic_Stress_ME00327, Abiotic_Stress_ME00329, Biotic_Stress_ME00332, Genotype_ME00374, Hormone_Treatment_ME00356	1221.03	high
256341_at	AT1G72040	deoxynucleoside kinase family, contains Pfam profile: PF01712 deoxynucleoside kinase	ATP binding, phosphotransferase activity, alcohol group as acceptor	13									0.174674	0.473059								4	1	0	1	1	7	Abiotic_Stress_ME00339, Abiotic_Stress_ME00325, Abiotic_Stress_ME00327, Abiotic_Stress_ME00329, Biotic_Stress_ME00332, Genotype_ME00374, Hormone_Treatment_ME00356	559.774	high
263626_at	AT2G04880	WRKY family transcription factor (ZAP1), identical to ZAP1 GI:1064883 from (Arabidopsis thaliana); contains Pfam profile: PF03106 WRKY DNA -binding domain	transcription factor activity, transcriptional activator activity	661				2				2	0.174898	-0.0580562															589.652	high
263633_at	AT2G04890	scarecrow-like transcription factor 21 (SCL21)	transcription factor activity	661				2				2	0.174898	-0.0580562															261.221	medium
250628_at	AT5G07380	similar to P0436E04.8 [Oryza sativa (japonica cultivar-group)] (GB:NP_908349.1)	molecular function unknown	722									0.177544	0.381929								1	0	0	0	0	1	Abiotic_Stress_ME00339	26.0718	low
250629_at	AT5G07390	respiratory burst oxidase protein A (RbohA) / NADPH oxidase, identical to respiratory burst oxidase protein A from Arabidopsis thaliana (gi:3242781)	calcium ion binding, oxidoreductase activity	722									0.177544	0.381929								1	0	0	0	0	1	Abiotic_Stress_ME00339	76.0253	low
265701_at	AT2G03460	similar to kelch repeat-containing F-box family protein [Arabidopsis thaliana] (TAIR:At5g51250.1)	molecular function unknown	127									0.178928	0.212768								1	0	0	0	0	1	Abiotic_Stress_ME00329	33.4698	low
265702_at	AT2G03450	purple acid phosphatase (PAP9), identical to purple acid phosphatase (Arabidopsis thaliana) GI:20257481; contains Pfam profile: PF00149 calcineurin-like phosphoesterase; contains metallo-phosphoesterase motif (PS50185)	acid phosphatase activity, protein serine/threonine phosphatase activity	127									0.178928	0.212768								1	0	0	0	0	1	Abiotic_Stress_ME00329	211.644	medium
261756_at	AT1G08315	armadillo/beta-catenin repeat family protein, contains Pfam profile: PF00514 armadillo/beta-catenin-like repeat	molecular function unknown	596						2			0.179429	0.470156								3	1	0	0	0	4	Abiotic_Stress_ME00339, Abiotic_Stress_ME00327, Abiotic_Stress_ME00328, Biotic_Stress_ME00332	358.576	medium
261814_at	AT1G08310	esterase/lipase/thioesterase family protein, contains Interpro entry IPR000379	catalytic activity	596									0.179429	0.470156								3	1	0	0	0	4	Abiotic_Stress_ME00339, Abiotic_Stress_ME00327, Abiotic_Stress_ME00328, Biotic_Stress_ME00332	83.8153	low
246320_at	AT1G16560	Per1-like family protein, contains Pfam profile PF04080: Per1-like	molecular function unknown	409						2			0.182599	0.284995								0	0	0	1	0	1	Genotype_ME00374	927.73	high
246351_at	AT1G16570	glycosyl transferase family 1 protein, contains similarity to mannosyltransferase GI:1800223 from Dictyostelium discoideum; contains Pfam glycosyl transferase, group 1 family protein domain PF00534	transferase activity, transferring glycosyl groups	409						4			0.182599	0.284995								0	0	0	1	0	1	Genotype_ME00374	568.203	high
267500_s_at	AT2G45510	cytochrome P450 family protein, contains Pfam PF00067: Cytochrome P450; similar to Cytochrome P450 86A2 (SP:O23066) (Arabidopsis thaliana) ]	monooxygenase activity, iron ion binding, oxygen binding, heme binding	529									0.182788	0.311992								3	0	0	0	0	3	Abiotic_Stress_ME00339, Abiotic_Stress_ME00325, Abiotic_Stress_ME00328	487.925	high
267506_at	AT2G45520	expressed protein	molecular function unknown	529									0.182788	0.311992								3	0	0	0	0	3	Abiotic_Stress_ME00339, Abiotic_Stress_ME00325, Abiotic_Stress_ME00328	736.225	high
260095_at	AT1G73230	nascent polypeptide-associated complex (NAC) domain-containing protein, similar to SP:P20290 Transcription factor BTF3 (RNA polymerase B transcription factor 3) {Homo sapiens}; contains Pfam profile PF01849: NAC domain	molecular function unknown	12									0.184773	0.211298	3	0	0	0	0	3	Abiotic_Stress_ME00327_F10, Abiotic_Stress_ME00327_F12, Abiotic_Stress_ME00328_F9	5	0	0	0	1	6	Abiotic_Stress_ME00339, Abiotic_Stress_ME00325, Abiotic_Stress_ME00327, Abiotic_Stress_ME00328, Abiotic_Stress_ME00329, Hormone_Treatment_ME00356	4276.94	high
260097_at	AT1G73220	sugar transporter family protein, contains Pfam profile: PF00083 sugar (and other) transporter	transporter activity, carbohydrate transporter activity	12							2		0.184773	0.211298	3	0	0	0	0	3	Abiotic_Stress_ME00327_F10, Abiotic_Stress_ME00327_F12, Abiotic_Stress_ME00328_F9	5	0	0	0	1	6	Abiotic_Stress_ME00339, Abiotic_Stress_ME00325, Abiotic_Stress_ME00327, Abiotic_Stress_ME00328, Abiotic_Stress_ME00329, Hormone_Treatment_ME00356	195.142	medium
248305_at	AT5G52560	This gene was shown to have sequence similarities with pea PsUSP gene, encoding an UDP-sugar pyrophosphorylase. UDP-N-acetylglucosamine pyrophosphorylase-related, contains weak similarity to UDP-N-acetylglucosamine pyrophosphorylase (EC 2.7.7.23) (Swiss-Prot:O74933) (Candida albicans).	UDP-sugar pyrophosphorylase activity	80						2	2	2	0.18501	0.33277								5	0	0	1	0	6	Abiotic_Stress_ME00339, Abiotic_Stress_ME00325, Abiotic_Stress_ME00338, Abiotic_Stress_ME00327, Abiotic_Stress_ME00328, Genotype_ME00374	732.31	high
248311_at	AT5G52570	beta-carotene hydroxylase, putative, similar to GI:1575296, beta-carotene hydroxylase	beta-carotene hydroxylase activity	80									0.18501	0.33277								5	0	0	1	0	6	Abiotic_Stress_ME00339, Abiotic_Stress_ME00325, Abiotic_Stress_ME00338, Abiotic_Stress_ME00327, Abiotic_Stress_ME00328, Genotype_ME00374	647.997	high
255413_at	AT4G03140	short-chain dehydrogenase/reductase (SDR) family protein, similar to stem secoisolariciresinol dehydrogenase GI:13752458 from {Forsythia x intermedia}; similar to sex determination protein tasselseed 2 SP:P50160 from (Zea mays)	oxidoreductase activity	298									0.191694	0.289883	0	0	0	0	1	1	Hormone_Treatment_ME00333_F3	3	1	0	0	1	5	Abiotic_Stress_ME00325, Abiotic_Stress_ME00327, Abiotic_Stress_ME00329, Biotic_Stress_ME00332, Hormone_Treatment_ME00333	210.073	medium
255436_at	AT4G03150	expressed protein	molecular function unknown	298									0.191694	0.289883	0	0	0	0	1	1	Hormone_Treatment_ME00333_F3	3	1	0	0	1	5	Abiotic_Stress_ME00325, Abiotic_Stress_ME00327, Abiotic_Stress_ME00329, Biotic_Stress_ME00332, Hormone_Treatment_ME00333	502.11	high
257700_at	AT3G12740	LEM3 (ligand-effect modulator 3) family protein / CDC50 family protein, Similar to GI:4585976; GI:4966357; GI:4835763; GI:9757735 from (Arabidopsis thaliana)		564				1		2	2	1	0.192391	0.25779	1	0	0	0	0	1	Abiotic_Stress_ME00329_F10	3	3	0	0	0	6	Abiotic_Stress_ME00339, Abiotic_Stress_ME00327, Abiotic_Stress_ME00329, Biotic_Stress_ME00342, Biotic_Stress_ME00353, Biotic_Stress_ME00332	2306.19	high
257715_at	AT3G12750	zinc transporter (ZIP1), identical to putative zinc transporter GB:AAC24197 from (Arabidopsis thaliana), ( Proc. Natl. Acad. Sci. U.S.A. 95 (12), 7220-7224 (1998)); member of the Zinc (Zn2+)-Iron (Fe2+) permease (ZIP) family, PMID:11500563	zinc ion transporter activity	564				1				1	0.192391	0.25779	1	0	0	0	0	1	Abiotic_Stress_ME00329_F10	3	3	0	0	0	6	Abiotic_Stress_ME00339, Abiotic_Stress_ME00327, Abiotic_Stress_ME00329, Biotic_Stress_ME00342, Biotic_Stress_ME00353, Biotic_Stress_ME00332	227.833	medium
256871_at	AT3G26480	transducin family protein / WD-40 repeat family protein, contains Pfam profile: PF00400 WD domain, G-beta repeat (5 copies, 2 below cutoff); related to LACK protective antigen (GI:13625467) (Leishmania donovani)	nucleotide binding	625									0.192496	0.197921								3	1	0	0	0	4	Abiotic_Stress_ME00339, Abiotic_Stress_ME00325, Abiotic_Stress_ME00329, Biotic_Stress_ME00354	84.7707	low
256877_at	AT3G26470	expressed protein	molecular function unknown	625									0.192496	0.197921								3	1	0	0	0	4	Abiotic_Stress_ME00339, Abiotic_Stress_ME00325, Abiotic_Stress_ME00329, Biotic_Stress_ME00354	597.225	high
245177_at	AT5G12380	annexin, putative, similar to annexin (Fragaria x ananassa) GI:6010777, annexin p33 (Zea mays) GI:6272285; contains Pfam profile PF00191: Annexin	calcium ion binding, calcium-dependent phospholipid binding	702									0.193787	-0.11623								1	0	0	0	0	1	Abiotic_Stress_ME00328	35.9931	low
245178_at	AT5G12390	expressed protein		702									0.193787	-0.11623								1	0	0	0	0	1	Abiotic_Stress_ME00328	623.653	high
247741_at	AT5G58960	expressed protein, contains Pfam profile PF04859: Plant protein of unknown function (DUF641	molecular function unknown	262							4		0.194603	0.231171								1	0	0	0	0	1	Abiotic_Stress_ME00325	532.242	high
247746_at	AT5G58970	uncoupling protein (UCP2), identical to uncoupling protein GI:4063007 from (Arabidopsis thaliana)	oxidative phosphorylation uncoupler activity	262									0.194603	0.231171								1	0	0	0	0	1	Abiotic_Stress_ME00325	420.111	medium
247083_at	AT5G66290	expressed protein	molecular function unknown	540									0.195553	0.18743								3	0	0	1	0	4	Abiotic_Stress_ME00339, Abiotic_Stress_ME00327, Abiotic_Stress_ME00328, Genotype_ME00374	241.578	medium
247094_at	AT5G66280	GDP-D-mannose 4,6-dehydratase, putative, strong similarity to GDP-D-mannose-4,6-dehydratase (Arabidopsis thaliana) GI:1764100	catalytic activity, GDP-mannose 4,6-dehydratase activity, NAD binding	540									0.195553	0.18743								3	0	0	1	0	4	Abiotic_Stress_ME00339, Abiotic_Stress_ME00327, Abiotic_Stress_ME00328, Genotype_ME00374	203.015	medium
245935_at	AT5G19840	transcription factor jumonji (jmjC) domain-containing protein, low similarity to PASS1 (Homo sapiens) GI:21591407; contains Pfam profile PF02373: jmjC domain	molecular function unknown	941									0.196464	0.316244								2	0	0	0	0	2	Abiotic_Stress_ME00327, Abiotic_Stress_ME00329	141.991	medium
245936_at	AT5G19850	hydrolase, alpha/beta fold family protein, low similarity to hydrolase (Terrabacter sp. DBF63) GI:14196240; contains Pfam profile PF00561: hydrolase, alpha/beta fold family	catalytic activity, hydrolase activity	941									0.196464	0.316244								2	0	0	0	0	2	Abiotic_Stress_ME00327, Abiotic_Stress_ME00329	451.223	medium
259578_at	AT1G27990	expressed protein	molecular function unknown	795									0.197648	-0.0804717								3	3	0	1	0	7	Abiotic_Stress_ME00327, Abiotic_Stress_ME00329, Abiotic_Stress_ME00330, Biotic_Stress_ME00342, Biotic_Stress_ME00353, Biotic_Stress_ME00332, Genotype_ME00374	244.763	medium
259598_at	AT1G27980	pyridoxal-dependent decarboxylase family protein, similar to sphingosine-1-phosphate lyase (Homo sapiens) GI:10129683; contains Pfam profile PF00282: Pyridoxal-dependent decarboxylase conserved domain	carboxy-lyase activity	795									0.197648	-0.0804717								3	3	0	1	0	7	Abiotic_Stress_ME00327, Abiotic_Stress_ME00329, Abiotic_Stress_ME00330, Biotic_Stress_ME00342, Biotic_Stress_ME00353, Biotic_Stress_ME00332, Genotype_ME00374	716.678	high
260498_at	AT2G41710	ovule development protein, putative, similar to ovule development protein AINTEGUMENTA (GI:1209099) (Arabidopsis thaliana);Pfam domain (PF00847)	DNA binding, transcription factor activity	68									0.198845	0.158012								1	0	0	0	0	1	Abiotic_Stress_ME00339	388.947	medium
260500_at	AT2G41705	camphor resistance CrcB family protein, contains Pfam profile PF02537: CrcB-like protein		68									0.198845	0.158012								1	0	0	0	0	1	Abiotic_Stress_ME00339	386.347	medium
256804_at	AT3G20920	translocation protein-related, contains weak similarity to Drosophila translocation protein 1 (GI:558181) (Drosophila melanogaster)	protein transporter activity	308					2				0.201015	-0.0484279															1122.5	high
256806_at	AT3G20910	CCAAT-binding transcription factor (CBF-B/NF-YA) family protein, contains Pfam profile: PF02045 CCAAT-binding transcription factor (CBF-B/NF-YA) subunit B	transcription factor activity	308									0.201015	-0.0484279															190.174	medium
262357_at	AT1G73040	jacalin lectin family protein, similar to jacalin Artocarpus heterophyllus GI:289160, SP:P18674 Agglutinin alpha chain (MPA) Maclura pomifera, SP:P18670 Agglutinin alpha chain (Jacalin alpha chain) Artocarpus integrifolia; contains Pfam profile PF01419 jacalin-like lectin domain	molecular function unknown	764									0.202383	0.373857	1	0	0	0	0	1	Abiotic_Stress_ME00325_F12	4	0	0	1	0	5	Abiotic_Stress_ME00339, Abiotic_Stress_ME00325, Abiotic_Stress_ME00327, Abiotic_Stress_ME00328, Genotype_ME00374	132.31	medium
262367_at	AT1G73030	SNF7 family protein, contains Pfam domain, PF03357: SNF7 family	molecular function unknown	764								2	0.202383	0.373857	1	0	0	0	0	1	Abiotic_Stress_ME00325_F12	4	0	0	1	0	5	Abiotic_Stress_ME00339, Abiotic_Stress_ME00325, Abiotic_Stress_ME00327, Abiotic_Stress_ME00328, Genotype_ME00374	1358.19	high
250424_at	AT5G10550	DNA-binding bromodomain-containing protein, low similarity to kinase (Gallus gallus) GI:1370092; contains Pfam profile PF00439: Bromodomain	DNA binding	1048									0.20473	0.198368	1	0	0	0	0	1	Abiotic_Stress_ME00339_F9	3	0	0	0	0	3	Abiotic_Stress_ME00339, Abiotic_Stress_ME00325, Abiotic_Stress_ME00328	988.558	high
250441_at	AT5G10540	peptidase M3 family protein / thimet oligopeptidase family protein, similar to SP:P27237 Oligopeptidase A (EC 3.4.24.70) {Salmonella typhimurium}; contains Pfam profile PF01432: Peptidase family M3	metalloendopeptidase activity	1048								2	0.20473	0.198368	1	0	0	0	0	1	Abiotic_Stress_ME00339_F9	3	0	0	0	0	3	Abiotic_Stress_ME00339, Abiotic_Stress_ME00325, Abiotic_Stress_ME00328	736.419	high
246862_at	AT5G25760	ubiquitin-conjugating enzyme, putative, similar to SP:O60015 Ubiquitin-conjugating enzyme E2-21 kDa (EC 6.3.2.19) (Ubiquitin-protein ligase) (Ubiquitin carrier protein) {Pichia angusta}; contains Pfam profile PF00179: Ubiquitin-conjugating enzyme	ubiquitin conjugating enzyme activity, protein binding	617						4	2	2	0.205186	0.232929	1	0	0	0	0	1	Abiotic_Stress_ME00325_F12	2	1	0	1	0	4	Abiotic_Stress_ME00325, Abiotic_Stress_ME00327, Biotic_Stress_ME00353, Genotype_ME00374	1070.39	high
246909_at	AT5G25770	expressed protein	catalytic activity	617							2	2	0.205186	0.232929	1	0	0	0	0	1	Abiotic_Stress_ME00325_F12	2	1	0	1	0	4	Abiotic_Stress_ME00325, Abiotic_Stress_ME00327, Biotic_Stress_ME00353, Genotype_ME00374	857.768	high
253520_at	AT4G31410	expressed protein	molecular function unknown	1025									0.210145	0.540007								1	0	0	0	0	1	Abiotic_Stress_ME00327	393.431	medium
253526_at	AT4G31420	zinc finger (C2H2 type) family protein, contains Pfam profile: PF00096 zinc finger, C2H2 type	transcription factor activity	1025					2				0.210145	0.540007								1	0	0	0	0	1	Abiotic_Stress_ME00327	826.299	high
252013_at	AT3G52860	expressed protein	molecular function unknown	306									0.210154	0.243231	1	0	0	0	0	1	Abiotic_Stress_ME00327_F12	1	0	0	0	0	1	Abiotic_Stress_ME00327	168.595	medium
252027_at	AT3G52850	vacuolar sorting receptor, putative, nearly identical to vacuolar sorting receptor homolog (GP:1737218) (Arabidopsis thaliana)	amino-terminal vacuolar sorting propeptide binding	306					2			6	0.210154	0.243231	1	0	0	0	0	1	Abiotic_Stress_ME00327_F12	1	0	0	0	0	1	Abiotic_Stress_ME00327	1629.58	high
261697_at	AT1G32610	hydroxyproline-rich glycoprotein family protein	molecular function unknown	605									0.212826	0.26003								1	0	0	0	0	1	Abiotic_Stress_ME00327	143.4	medium
261704_at	AT1G32600	F-box family protein-related, contains TIGRFAM TIGR01640 : F-box protein interaction domain; identical to hypothetical protein GB:AAF25964 GI:6714268 from (Arabidopsis thaliana)	molecular function unknown	605									0.212826	0.26003								1	0	0	0	0	1	Abiotic_Stress_ME00327	9.69849	low
250931_at	AT5G03200	zinc finger (C3HC4-type RING finger) family protein, contains weak similarity to zinc finger proteins	protein binding, zinc ion binding	322						2			0.213471	-0.0322335								3	0	0	1	0	4	Abiotic_Stress_ME00339, Abiotic_Stress_ME00327, Abiotic_Stress_ME00328, Genotype_ME00374	359.566	medium
250955_at	AT5G03190	expressed protein	molecular function unknown	322									0.213471	-0.0322335								3	0	0	1	0	4	Abiotic_Stress_ME00339, Abiotic_Stress_ME00327, Abiotic_Stress_ME00328, Genotype_ME00374	237.921	medium
261792_at	AT1G15950	cinnamoyl-CoA reductase, putative, nearly identical to CCR1 (GI:12034897), similar to cinnamoyl CoA reductase GI:2058310 from (Eucalyptus gunnii)	cinnamoyl-CoA reductase activity	297				1				5	0.218307	-0.0124875								2	0	0	0	0	2	Abiotic_Stress_ME00339, Abiotic_Stress_ME00327	1788.51	high
261845_at	AT1G15960	similar to NRAMP metal ion transporter 4 (NRAMP4) [Arabidopsis thaliana] (TAIR:At5g67330.1); similar to root-specific metal transporter [Malus baccata] (GB:AAU00158.1); similar to root-specific metal transporter [Lycopersicon esculentum] (GB:AAP21818.1); contains InterPro domain Natural resistance-associated macrophage protein (InterPro:IPR001046)	inorganic anion transporter activity, metal ion transporter activity	297				1				1	0.218307	-0.0124875								2	0	0	0	0	2	Abiotic_Stress_ME00339, Abiotic_Stress_ME00327	171.12	medium
257685_at	AT3G12770	pentatricopeptide (PPR) repeat-containing protein, contains INTERPRO:IPR002885 PPR repeats	molecular function unknown	813									0.218924	0.0882571	1	0	0	0	0	1	Abiotic_Stress_ME00339_F13	1	0	0	0	0	1	Abiotic_Stress_ME00339	87.2702	low
257705_at	AT3G12760	expressed protein, similar to RP42 protein (Homo sapiens) GI:9896486; contains Pfam profile PF00627: UBA/TS-N domain, PF03556: Domain of unknown function (DUF298)	molecular function unknown	813						2			0.218924	0.0882571	1	0	0	0	0	1	Abiotic_Stress_ME00339_F13	1	0	0	0	0	1	Abiotic_Stress_ME00339	2461.9	high
255133_at	AT4G08320	tetratricopeptide repeat (TPR)-containing protein, glutamine-rich tetratricopeptide repeat (TPR) containing protein (SGT) - Rattus norvegicus,PID:e1285298 (SP:O70593); contains Pfam profile PF00515 TPR Domain	molecular function unknown	653				1				3	0.219734	0.268403								2	0	0	1	0	3	Abiotic_Stress_ME00339, Abiotic_Stress_ME00329, Genotype_ME00374	291.29	medium
255134_at	AT4G08330	expressed protein	molecular function unknown	653				1				1	0.219734	0.268403								2	0	0	1	0	3	Abiotic_Stress_ME00339, Abiotic_Stress_ME00329, Genotype_ME00374	255.004	medium
257979_at	AT3G20730	pentatricopeptide (PPR) repeat-containing protein, contains INTERPRO:IPR002885 PPR repeats		655									0.219931	0.139985								1	0	0	0	0	1	Abiotic_Stress_ME00339	61.7031	low
257987_at	AT3G20740	fertilization-independent endosperm protein (FIE), contains 6 WD-40 repeats (PF00400); identical to fertilization-independent endosperm protein (GI:4567095) (Arabidopsis thaliana)	nucleotide binding, transcription factor activity, transcription regulator activity	655									0.219931	0.139985								1	0	0	0	0	1	Abiotic_Stress_ME00339	359.419	medium
260616_at	AT1G53280	DJ-1 family protein, similar to DJ-1 protein (Homo sapiens) GI:1780755; similar to DJ-1 beta (GI:18642508) (Drosophila melanogaster); contains Pfam profile: PF01965 ThiJ/PfpI family; TIGRFAM TIGR01383: DJ-1 family protein		823									0.220437	0.0621765								1	0	0	0	0	1	Abiotic_Stress_ME00327	1373.94	high
260643_at	AT1G53270	ABC transporter family protein, contains similarity to ABC transporter GI:10280532 from (Homo sapiens)	ATPase activity, coupled to transmembrane movement of substances	823									0.220437	0.0621765								1	0	0	0	0	1	Abiotic_Stress_ME00327	53.5665	low
247851_at	AT5G58070	lipocalin, putative, similar to temperature stress-induced lipocalin (Triticum aestivum) GI:18650668	transporter activity	611				1		2	2	1	0.220942	0.145803								4	0	0	0	0	4	Abiotic_Stress_ME00339, Abiotic_Stress_ME00325, Abiotic_Stress_ME00327, Abiotic_Stress_ME00330	4910.82	high
247852_at	AT5G58060	SNARE protein-related, similar to SNARE protein Ykt6 (Homo sapiens) GI:2507637	molecular function unknown	611				1	2			1	0.220942	0.145803								4	0	0	0	0	4	Abiotic_Stress_ME00339, Abiotic_Stress_ME00325, Abiotic_Stress_ME00327, Abiotic_Stress_ME00330	1736.65	high
256813_at	AT3G21360	expressed protein	molecular function unknown	984									0.221498	0.17833								1	1	0	1	0	3	Abiotic_Stress_ME00327, Biotic_Stress_ME00332, Genotype_ME00374	177.443	medium
256814_at	AT3G21370	glycosyl hydrolase family 1 protein, contains Pfam PF00232 : Glycosyl hydrolase family 1 domain; TIGRFAM TIGR01233: 6-phospho-beta-galactosidase; similar to beta-glucosidase (GI:757740) (Brassica napus); similar to beta-glucosidase GB:AAB64244 from (Arabidopsis thaliana), (Plant Mol. Biol. 34 (1), 57-68 (1997))	hydrolase activity, hydrolyzing O-glycosyl compounds	984								2	0.221498	0.17833								1	1	0	1	0	3	Abiotic_Stress_ME00327, Biotic_Stress_ME00332, Genotype_ME00374	172.518	medium
248530_at	AT5G49945	expressed protein, strong similarity to unknown protein (pir::T09896)		327									0.222411	0.153346															447.451	medium
248531_at	AT5G49950	embryogenesis-associated protein-related, contains weak similarity to Embryogenesis-associated protein EMB8 (Swiss-Prot:Q40863) (Picea glauca)	catalytic activity	327									0.222411	0.153346															622.569	high
247773_at	AT5G58630	expressed protein	molecular function unknown	701									0.224323	0.243388	1	0	0	0	0	1	Abiotic_Stress_ME00340_F12	7	2	0	0	0	9	Abiotic_Stress_ME00339, Abiotic_Stress_ME00325, Abiotic_Stress_ME00338, Abiotic_Stress_ME00327, Abiotic_Stress_ME00328, Abiotic_Stress_ME00340, Abiotic_Stress_ME00329, Biotic_Stress_ME00342, Biotic_Stress_ME00332	57.7218	low
247795_at	AT5G58620	zinc finger (CCCH-type) family protein, contains Pfam domain, PF00642: Zinc finger C-x8-C-x5-C-x3-H type (and similar) and Pfam domain, PF00023: Ankyrin repeat	transcription factor activity	701									0.224323	0.243388	1	0	0	0	0	1	Abiotic_Stress_ME00340_F12	7	2	0	0	0	9	Abiotic_Stress_ME00339, Abiotic_Stress_ME00325, Abiotic_Stress_ME00338, Abiotic_Stress_ME00327, Abiotic_Stress_ME00328, Abiotic_Stress_ME00340, Abiotic_Stress_ME00329, Biotic_Stress_ME00342, Biotic_Stress_ME00332	239.199	medium
255438_at	AT4G03070	2-oxoglutarate-dependent dioxygenase (AOP1.2), identical to GI:16118887; contains PF03171: 2OG-Fe(II) oxygenase superfamily domain	oxidoreductase activity, acting on paired donors, with incorporation or reduction of molecular oxygen, 2-oxoglutarate as one donor, and incorporation of one atom each of oxygen into both donors	19									0.224629	0.334812								4	3	0	0	2	9	Abiotic_Stress_ME00325, Abiotic_Stress_ME00327, Abiotic_Stress_ME00328, Abiotic_Stress_ME00329, Biotic_Stress_ME00342, Biotic_Stress_ME00353, Biotic_Stress_ME00332, Hormone_Treatment_ME00335, Hormone_Treatment_ME00352	283.784	medium
255439_at	AT4G03080	kelch repeat-containing serine/threonine phosphoesterase family protein, contains Pfam profiles: PF00149 calcineurin-like phosphoesterase, PF01344 kelch motif	protein serine/threonine phosphatase activity, hydrolase activity	19						2		2	0.224629	0.334812								4	3	0	0	2	9	Abiotic_Stress_ME00325, Abiotic_Stress_ME00327, Abiotic_Stress_ME00328, Abiotic_Stress_ME00329, Biotic_Stress_ME00342, Biotic_Stress_ME00353, Biotic_Stress_ME00332, Hormone_Treatment_ME00335, Hormone_Treatment_ME00352	952.594	high
262464_at	AT1G50280	phototropic-responsive NPH3 family protein, contains NPH3 family domain, Pfam:PF03000	signal transducer activity	1008						2			0.225782	0.313725															68.4944	low
262465_at	AT1G50270	pentatricopeptide (PPR) repeat-containing protein, contains INTERPRO:IPR002885 PPR repeats	molecular function unknown	1008									0.225782	0.313725															90.9844	low
261032_at	AT1G17430	hydrolase, alpha/beta fold family protein, low similarity to SP:Q02104 Lipase 1 precursor (EC 3.1.1.3) (Triacylglycerol lipase) {Psychrobacter immobilis}, contains Pfam profile PF00561: hydrolase, alpha/beta fold family	catalytic activity, hydrolase activity	765									0.22687	0.257687								2	0	0	1	0	3	Abiotic_Stress_ME00325, Abiotic_Stress_ME00329, Genotype_ME00374	366.897	medium
261041_at	AT1G17440	transcription initiation factor IID (TFIID) subunit A family protein, similar to SP:Q16514 Transcription initiation factor TFIID 20/15 kDa subunits (TAFII-20/TAFII-15) {Homo sapiens}; contains Pfam profile PF03847: Transcription initiation factor TFIID subunit A	transcription initiation factor activity	765							2		0.22687	0.257687								2	0	0	1	0	3	Abiotic_Stress_ME00325, Abiotic_Stress_ME00329, Genotype_ME00374	551.895	high
259506_at	AT1G43900	protein phosphatase 2C, putative / PP2C, putative, similar to protein phosphatase type 2C GI:4336436 from (Lotus japonicus)	catalytic activity, protein serine/threonine phosphatase activity, protein phosphatase type 2C activity	665								2	0.227432	0.319894								3	2	0	1	0	6	Abiotic_Stress_ME00339, Abiotic_Stress_ME00328, Abiotic_Stress_ME00329, Biotic_Stress_ME00342, Biotic_Stress_ME00353, Genotype_GSE2473	787.724	high
259507_at	AT1G43910	AAA-type ATPase family protein, contains Pfam profile: ATPase family PF00004	nucleotide binding, ATP binding, ATPase activity, nucleoside-triphosphatase activity	665									0.227432	0.319894								3	2	0	1	0	6	Abiotic_Stress_ME00339, Abiotic_Stress_ME00328, Abiotic_Stress_ME00329, Biotic_Stress_ME00342, Biotic_Stress_ME00353, Genotype_GSE2473	625.948	high
259672_at	AT1G68990	DNA-directed RNA polymerase, mitochondrial (RPOMT), identical to SP:P92969 DNA-directed RNA polymerase, mitochondrial precursor (EC 2.7.7.6) {Arabidopsis thaliana}	DNA binding, DNA-directed RNA polymerase activity	512									0.230409	0.181594								3	0	0	0	0	3	Abiotic_Stress_ME00339, Abiotic_Stress_ME00327, Abiotic_Stress_ME00329	232.026	medium
259700_at	AT1G68980	pentatricopeptide (PPR) repeat-containing protein, contains Pfam profile PF01535: PPR repeat	molecular function unknown	512									0.230409	0.181594								3	0	0	0	0	3	Abiotic_Stress_ME00339, Abiotic_Stress_ME00327, Abiotic_Stress_ME00329	147.7	medium
247314_at	AT5G64000	3'(2'),5'-bisphosphate nucleotidase, putative / inositol polyphosphate 1-phosphatase, putative, similar to SP:Q42546 3'(2'),5'-bisphosphate nucleotidase (EC 3.1.3.7) {Arabidopsis thaliana}; contains Pfam profile PF00459: Inositol monophosphatase family	inositol or phosphatidylinositol phosphatase activity, 3'(2'),5'-bisphosphate nucleotidase activity	913									0.236357	0.443879								4	3	0	0	0	7	Abiotic_Stress_ME00339, Abiotic_Stress_ME00325, Abiotic_Stress_ME00327, Abiotic_Stress_ME00329, Biotic_Stress_ME00353, Biotic_Stress_ME00354, Biotic_Stress_ME00332	164.917	medium
247315_at	AT5G64010	expressed protein	molecular function unknown	913							2		0.236357	0.443879								4	3	0	0	0	7	Abiotic_Stress_ME00339, Abiotic_Stress_ME00325, Abiotic_Stress_ME00327, Abiotic_Stress_ME00329, Biotic_Stress_ME00353, Biotic_Stress_ME00354, Biotic_Stress_ME00332	191.486	medium
246161_at	AT5G20900	expressed protein	molecular function unknown	1035									0.238022	0.249879								5	2	0	0	0	7	Abiotic_Stress_ME00339, Abiotic_Stress_ME00325, Abiotic_Stress_ME00327, Abiotic_Stress_ME00328, Abiotic_Stress_ME00329, Biotic_Stress_ME00342, Biotic_Stress_ME00332	2082.61	high
246189_at	AT5G20910	zinc finger (C3HC4-type RING finger) family protein, contains Pfam profile: PF00097 zinc finger, C3HC4 type (RING finger)	protein binding, zinc ion binding	1035								2	0.238022	0.249879								5	2	0	0	0	7	Abiotic_Stress_ME00339, Abiotic_Stress_ME00325, Abiotic_Stress_ME00327, Abiotic_Stress_ME00328, Abiotic_Stress_ME00329, Biotic_Stress_ME00342, Biotic_Stress_ME00332	331.888	medium
256206_at	AT1G50910	expressed protein	molecular function unknown	325								2	0.241216	0.257259								2	1	0	0	0	3	Abiotic_Stress_ME00327, Abiotic_Stress_ME00328, Biotic_Stress_ME00332	124.493	low
256215_at	AT1G50900	expressed protein	molecular function unknown	325								4	0.241216	0.257259								2	1	0	0	0	3	Abiotic_Stress_ME00327, Abiotic_Stress_ME00328, Biotic_Stress_ME00332	3165.13	high
251320_at	AT3G61530	ketopantoate hydroxymethyltransferase family protein, similar to SP:Q9Y7B6 3-methyl-2-oxobutanoate hydroxymethyltransferase (EC 2.1.2.11) (Ketopantoate hydroxymethyltransferase) {Emericella nidulans}; contains Pfam profile PF02548: Ketopantoate hydroxymethyltransferase	3-methyl-2-oxobutanoate hydroxymethyltransferase activity	280		1				1			0.241496	0.446195								2	0	0	0	0	2	Abiotic_Stress_ME00325, Abiotic_Stress_ME00329	221.87	medium
251327_at	AT3G61540	peptidase family protein, similar to prolyl aminopeptidase (proline iminopeptidase) from Aeromonas sobria SP:P46547, Propionibacterium freudenreichii subsp. shermanii GI:2415704, Hafnia alvei GI:1754489	catalytic activity, aminopeptidase activity, peptidase activity	280		1				1			0.241496	0.446195								2	0	0	0	0	2	Abiotic_Stress_ME00325, Abiotic_Stress_ME00329	481.058	high
261126_at	AT1G04950	TATA box-binding protein-associated factor (TAF) family protein, contains Pfam profile: PF02969 TATA box binding protein associated factor	DNA binding, transcription initiation factor activity	165			1				3		0.24206	0.150749								2	0	0	0	0	2	Abiotic_Stress_ME00339, Abiotic_Stress_ME00329	387.343	medium
261168_at	AT1G04940	expressed protein, similar to PREDICTED: similar to hypothetical protein FLJ20729 [Canis familiaris] (GB:XP_537090.1)		165			1			2	1		0.24206	0.150749								2	0	0	0	0	2	Abiotic_Stress_ME00339, Abiotic_Stress_ME00329	202.241	medium
263589_at	AT2G25280	expressed protein	molecular function unknown	929							2	2	0.245589	0.493764								4	2	0	0	0	6	Abiotic_Stress_ME00325, Abiotic_Stress_ME00327, Abiotic_Stress_ME00328, Abiotic_Stress_ME00329, Biotic_Stress_ME00353, Biotic_Stress_ME00332	710.457	high
263640_at	AT2G25270	expressed protein		929						2		2	0.245589	0.493764								4	2	0	0	0	6	Abiotic_Stress_ME00325, Abiotic_Stress_ME00327, Abiotic_Stress_ME00328, Abiotic_Stress_ME00329, Biotic_Stress_ME00353, Biotic_Stress_ME00332	304.139	medium
248769_at	AT5G47730	SEC14 cytosolic factor, putative / polyphosphoinositide-binding protein, putative, similar to polyphosphoinositide binding protein SEC14 homolog Ssh1p (GI:2739044) {Glycine max}	transporter activity, binding	270									0.246847	0.323037	0	1	0	0	0	1	Biotic_Stress_ME00332_F5	3	1	0	0	0	4	Abiotic_Stress_ME00339, Abiotic_Stress_ME00325, Abiotic_Stress_ME00329, Biotic_Stress_ME00332	476.504	high
248779_at	AT5G47720	acetyl-CoA C-acyltransferase, putative / 3-ketoacyl-CoA thiolase, putative, strong similarity to Acetoacetyl-coenzyme A thiolase (E.C. 2.3.1.9) (Raphanus sativus) GI:1542941; contains InterPro accession IPR002155: Thiolase	acetyl-CoA C-acetyltransferase activity	270									0.246847	0.323037	0	1	0	0	0	1	Biotic_Stress_ME00332_F5	3	1	0	0	0	4	Abiotic_Stress_ME00339, Abiotic_Stress_ME00325, Abiotic_Stress_ME00329, Biotic_Stress_ME00332	656.082	high
254812_at	AT4G12250	NAD-dependent epimerase/dehydratase family protein, similar to nucleotide sugar epimerase from Vibrio vulnificus GI:3093975 (PID:g3093975), WbnF (Escherichia coli) GI:5739472, CAPI protein {Staphylococcus aureus} SP:P39858; contains Pfam profile PF01370 NAD dependent epimerase/dehydratase family	catalytic activity, NAD binding	640									0.250707	0.289314								1	0	0	0	0	1	Abiotic_Stress_ME00339	248.284	medium
254867_at	AT4G12240	zinc finger (C2H2 type) family protein, contains Pfam domain, PF00096: Zinc finger, C2H2 type	nucleic acid binding, transcription factor activity, zinc ion binding	640									0.250707	0.289314								1	0	0	0	0	1	Abiotic_Stress_ME00339	105.363	low
261109_at	AT1G75450	FAD-binding domain-containing protein / cytokinin oxidase family protein, similar to GB:CAA77151 from (Zea mays) (SP:Q9T0N8) (Plant J. 17 (6), 615-626 (1999))	cytokinin dehydrogenase activity	1028									0.251139	0.433803								4	0	0	0	0	4	Abiotic_Stress_ME00339, Abiotic_Stress_ME00325, Abiotic_Stress_ME00327, Abiotic_Stress_ME00329	262.931	medium
261110_at	AT1G75440	ubiquitin-conjugating enzyme 16 (UBC16), E2; identical to gi:2801444, GB:AAC39325 from (Arabidopsis thaliana) (Plant Mol. Biol. 23 (2), 387-396 (1993))	ubiquitin conjugating enzyme activity, ubiquitin-protein ligase activity	1028								2	0.251139	0.433803								4	0	0	0	0	4	Abiotic_Stress_ME00339, Abiotic_Stress_ME00325, Abiotic_Stress_ME00327, Abiotic_Stress_ME00329	402.359	medium
254375_at	AT4G21800	ATP-binding family protein, contains Pfam domain, PF03029: Conserved hypothetical ATP binding protein	ATP binding	406							2		0.251426	0.371119								2	1	0	0	0	3	Abiotic_Stress_ME00339, Abiotic_Stress_ME00329, Biotic_Stress_ME00353	432.958	medium
254378_at	AT4G21810	Der1-like family protein / degradation in the ER-like family protein, contains Pfam profile: PF04511 Der1-like family	molecular function unknown	406									0.251426	0.371119								2	1	0	0	0	3	Abiotic_Stress_ME00339, Abiotic_Stress_ME00329, Biotic_Stress_ME00353	1089.63	high
251108_at	AT5G01620	expressed protein, several hypothetical proteins - Arabidopsis thaliana		497									0.252694	0.394848								3	0	0	0	0	3	Abiotic_Stress_ME00325, Abiotic_Stress_ME00327, Abiotic_Stress_ME00328	284.956	medium
255693_s_at	AT5G01630	BRCA2 repeat-containing protein, low similarity to SP:P51587 Breast cancer type 2 susceptibility protein {Homo sapiens}; contains Pfam profile PF00634: BRCA2 repeat ]	molecular function unknown	497							2		0.252694	0.394848								3	0	0	0	0	3	Abiotic_Stress_ME00325, Abiotic_Stress_ME00327, Abiotic_Stress_ME00328	106.78	low
260343_at	AT1G69200	pfkB-type carbohydrate kinase family protein, contains Pfam profile: PF00294 pfkB family carbohydrate kinase	kinase activity	536									0.252979	-0.0265078								3	2	0	0	0	5	Abiotic_Stress_ME00339, Abiotic_Stress_ME00327, Abiotic_Stress_ME00328, Biotic_Stress_ME00353, Biotic_Stress_ME00332	553.232	high
260359_at	AT1G69210	expressed protein		536									0.252979	-0.0265078								3	2	0	0	0	5	Abiotic_Stress_ME00339, Abiotic_Stress_ME00327, Abiotic_Stress_ME00328, Biotic_Stress_ME00353, Biotic_Stress_ME00332	150.06	medium
246033_at	AT5G08280	hydroxymethylbilane synthase / porphobilinogen deaminase, chloroplast / pre-uroporphyrinogen synthase, identical to SP:Q43316	hydroxymethylbilane synthase activity	708								2	0.253725	0.312251								1	0	0	0	0	1	Abiotic_Stress_ME00327	3458.93	high
250542_at	AT5G08270	expressed protein	molecular function unknown	708									0.253725	0.312251								1	0	0	0	0	1	Abiotic_Stress_ME00327	173.615	medium
267361_at	AT2G39920	acid phosphatase class B family protein, weak similarity to pod storage protein (Phaseolus vulgaris GI:2627233 SP:P10743 STEM 31 kDa glycoprotein precursor (Vegetative storage protein B) {Glycine max}; contains Pfam profile PF03767: HAD superfamily (subfamily IIIB) phosphatase	acid phosphatase activity	47									0.255641	0.328816								2	0	0	1	1	4	Abiotic_Stress_ME00339, Abiotic_Stress_ME00325, Genotype_ME00374, Hormone_Treatment_ME00352	298.89	medium
267362_at	AT2G39910	expressed protein	molecular function unknown	47								2	0.255641	0.328816								2	0	0	1	1	4	Abiotic_Stress_ME00339, Abiotic_Stress_ME00325, Genotype_ME00374, Hormone_Treatment_ME00352	195.312	medium
256846_at	AT3G27980	pectinesterase family protein, contains Pfam profile: PF01095 pectinesterase	pectinesterase activity	385	2	12	3	9	2	12	3	9	0.256273	0.26239								1	0	0	0	0	1	Abiotic_Stress_ME00339	1.65927	low
256850_at	AT3G27990	expressed protein, Unusual gene which contains a pectinesterase gene within a downstream UTR intron, transcribed on the opposite strand; supported by cDNA gi:14596042	molecular function unknown	385	2	12	3	9	2	20	5	31	0.256273	0.26239								1	0	0	0	0	1	Abiotic_Stress_ME00339	26.5585	low
267196_at	AT2G30950	FtsH protease (VAR2), identical to zinc dependent protease VAR2 GI:7650138 from (Arabidopsis thaliana)	ATP-dependent peptidase activity, metallopeptidase activity, zinc ion binding, ATPase activity	164						4		2	0.256631	0.236351															6365.07	high
267197_at	AT2G30960	expressed protein	molecular function unknown	164									0.256631	0.236351															144.262	medium
250858_at	AT5G04760	myb family transcription factor, contains Pfam profile: PF00249 myb-like DNA-binding domain	DNA binding, transcription factor activity	695									0.258297	0.312691	1	0	1	0	0	2	Abiotic_Stress_ME00328_F7, Chemical_Treatment_ME00361_F1	5	0	1	1	0	7	Abiotic_Stress_ME00339, Abiotic_Stress_ME00325, Abiotic_Stress_ME00338, Abiotic_Stress_ME00327, Abiotic_Stress_ME00328, Chemical_Treatment_ME00361, Genotype_ME00374	504.443	high
250863_at	AT5G04750	F1F0-ATPase inhibitor protein, putative, similar to F1F0-ATPase inhibitor protein (Oryza sativa (japonica cultivar-group)) gi:5106371:dbj:BAA81661	ATPase inhibitor activity	695									0.258297	0.312691	1	0	1	0	0	2	Abiotic_Stress_ME00328_F7, Chemical_Treatment_ME00361_F1	5	0	1	1	0	7	Abiotic_Stress_ME00339, Abiotic_Stress_ME00325, Abiotic_Stress_ME00338, Abiotic_Stress_ME00327, Abiotic_Stress_ME00328, Chemical_Treatment_ME00361, Genotype_ME00374	1518.95	high
251766_at	AT3G55910	expressed protein, PA26, p53 regulated PA26-T3 nuclear protein, Homo sapiens, EMBL:AF033121	molecular function unknown	39									0.258613	0.234106	1	0	0	0	0	1	Abiotic_Stress_ME00339_F14	3	0	0	1	0	4	Abiotic_Stress_ME00339, Abiotic_Stress_ME00325, Abiotic_Stress_ME00327, Genotype_GSE2473	159.751	medium
251772_at	AT3G55920	peptidyl-prolyl cis-trans isomerase, putative / cyclophilin, putative / rotamase, putative, similar to cyclophilin (Arabidopsis thaliana) gi:2443755:gb:AAB71401	peptidyl-prolyl cis-trans isomerase activity	39									0.258613	0.234106	1	0	0	0	0	1	Abiotic_Stress_ME00339_F14	3	0	0	1	0	4	Abiotic_Stress_ME00339, Abiotic_Stress_ME00325, Abiotic_Stress_ME00327, Genotype_GSE2473	323.001	medium
259870_at	AT1G76780	expressed protein, ; expression supported by MPSS	molecular function unknown	594					4				0.25913	0.393642								4	0	0	1	1	6	Abiotic_Stress_ME00339, Abiotic_Stress_ME00325, Abiotic_Stress_ME00338, Abiotic_Stress_ME00330, Genotype_ME00374, Hormone_Treatment_ME00337	20.7805	low
259878_at	AT1G76790	O-methyltransferase family 2 protein, similar to caffeic acid O-methyltransferase (Catharanthus roseus)(GI:18025321), catechol O-methyltransferase GB:CAA55358 (Vanilla planifolia)	O-methyltransferase activity	594									0.25913	0.393642								4	0	0	1	1	6	Abiotic_Stress_ME00339, Abiotic_Stress_ME00325, Abiotic_Stress_ME00338, Abiotic_Stress_ME00330, Genotype_ME00374, Hormone_Treatment_ME00337	1708.93	high
247171_at	AT5G65540	expressed protein	molecular function unknown	496							2		0.262064	-0.0684533															252.186	medium
247172_at	AT5G65550	UDP-glucoronosyl/UDP-glucosyl transferase family protein, contains Pfam profile: PF00201 UDP-glucoronosyl and UDP-glucosyl transferase ;similar to flavonol 3-O-glucosyltransferase (anthocyanin rhamnosyl transferase) from Petunia hybrida (SP:Q43716)	transferase activity, transferring glycosyl groups	496									0.262064	-0.0684533															95.8654	low
251191_at	AT3G62590	lipase class 3 family protein, contains Pfam profile PF01764: Lipase	triacylglycerol lipase activity	979									0.263528	0.301775								2	0	0	0	0	2	Abiotic_Stress_ME00327, Abiotic_Stress_ME00328	222.968	medium
251222_at	AT3G62580	expressed protein	molecular function unknown	979									0.263528	0.301775								2	0	0	0	0	2	Abiotic_Stress_ME00327, Abiotic_Stress_ME00328	1480.7	high
246731_at	AT5G27630	acyl-CoA binding family protein, similar to RING finger rngB protein, cytosolic - Dictyostelium discoideum, PIR:S68824; contains Pfam profiles PF01344: Kelch motif, PF00887: Acyl CoA binding protein (ACBP)	acyl-CoA binding	38	1				1	10	2	4	0.265292	-0.0664334															108.639	low
246865_s_at	AT5G27640	eukaryotic translation initiation factor 3 subunit 9, putative / eIF-3 eta, putative / eIF3b, putative, nearly identical to SP:Q9C5Z1 Eukaryotic translation initiation factor 3 subunit 9 (eIF-3 eta) (eIF3 p110) (eIF3b) {Arabidopsis thaliana} ]	nucleic acid binding, translation initiation factor activity, protein binding	38	1				1		2		0.265292	-0.0664334															889.408	high
261852_at	AT1G50440	zinc finger (C3HC4-type RING finger) family protein, contains Pfam profile: PF00097 zinc finger, C3HC4 type (RING finger)	protein binding, zinc ion binding	766						10	14	32	0.266679	0.430566								1	1	0	0	0	2	Abiotic_Stress_ME00339, Biotic_Stress_ME00332	566.361	high
261861_at	AT1G50450	expressed protein		766							2	2	0.266679	0.430566								1	1	0	0	0	2	Abiotic_Stress_ME00339, Biotic_Stress_ME00332	665.729	high
248248_at	AT5G53120	spermidine synthase, putative / putrescine aminopropyltransferase, putative, similar to SP:O82147 Spermidine synthase (EC 2.5.1.16) (Putrescine aminopropyltransferase) (SPDSY) {Coffea arabica}; contains Pfam profile PF01564: Spermine/spermidine synthase	spermidine synthase activity, spermine synthase activity	725						2			0.266806	0.269767								4	0	0	1	0	5	Abiotic_Stress_ME00339, Abiotic_Stress_ME00327, Abiotic_Stress_ME00328, Abiotic_Stress_ME00329, Genotype_ME00374	1202.11	high
248250_at	AT5G53130	cyclic nucleotide-regulated ion channel / cyclic nucleotide-gated channel (CNGC1), almost identical to cyclic nucleotide-regulated ion channel 1 pir:T51354, GI:11357236 from (Arabidopsis thaliana)	intracellular cyclic nucleotide activated cation channel activity, inward rectifier potassium channel activity, cation channel activity, calmodulin binding, cyclic nucleotide binding	725									0.266806	0.269767								4	0	0	1	0	5	Abiotic_Stress_ME00339, Abiotic_Stress_ME00327, Abiotic_Stress_ME00328, Abiotic_Stress_ME00329, Genotype_ME00374	650.474	high
256647_at	AT3G13610	oxidoreductase, 2OG-Fe(II) oxygenase family protein, similar to desacetoxyvindoline 4-hydroxylase (Catharanthus roseus)(GI:1916643), flavonol synthase 1 (SP:Q96330); contains PF03171 2OG-Fe(II) oxygenase superfamily domain	oxidoreductase activity, acting on paired donors, with incorporation or reduction of molecular oxygen, 2-oxoglutarate as one donor, and incorporation of one atom each of oxygen into both donors	188								2	0.268187	0.0838299	0	0	0	0	1	1	Hormone_Treatment_ME00333_F3	3	2	0	0	1	6	Abiotic_Stress_ME00339, Abiotic_Stress_ME00325, Abiotic_Stress_ME00329, Biotic_Stress_ME00342, Biotic_Stress_ME00353, Hormone_Treatment_ME00333	1493.34	high
[truncated: 213 more rows]
