# Supplementary material for: Small RNAs and the regulation of cis-natural antisense transcripts in Arabidopsis
Source: BMC Mol Biol. 2008 Jan 14;9:6. doi: 10.1186/1471-2199-9-6 (PMC2262095; doi:10.1186/1471-2199-9-6)
Supplement: Additional file 4 — Small RNAs with 100% sequence match to the overlapping regions of cis-NATs. [file 1471-2199-9-6-S4.xls]

## Sheet: NAT siRNA
Table S4. Small RNAs with 100% sequence match to the overlapping regions of cis-NATs.
The sequence, length and direction of the small RNAs are indicated in the head row.
They were identified from our own stress-treated 454 sequence dataset as well as ASRP, MPSS and David Bartel's datasets.
Small RNA	Length	Stress 454 dataset	ASRP	MPSS	DB	Gene 1	Gene 2
AAACTCAGATGGTTACAATCATAT	24				DB	AT4G33290	AT4G33300
AAAGAGAGTTTGTTTGTGGT	20		ASRP			AT2G34410	AT2G34420
AAAGCTTTAGAACTCCAATAACA	23				DB	AT2G16575	AT2G16580
AAAGGAAGAAGTGAGATGACGAT	23		ASRP			AT4G16400	AT4G16410
AAAGGGTCTTGGATGGTGTCCT	22		ASRP			AT1G48300	AT1G48310
AAAGGTCCTTTGGAGAATCTCCTTG	25				DB	AT5G54270	AT5G54280
AAATCTATTTGAGGAGATGATGGA	24		ASRP			AT3G27980	AT3G27990
AAATGTGCCAGTTGTATCAGAAGA	24				DB	AT2G16575	AT2G16580
AAATTCTTACCAACAGTTGCGGTG	24		ASRP			AT3G27980	AT3G27990
AACACAGAGTCTGATAACTTCTCC	24				DB	AT2G16575	AT2G16580
AACACTAGATCCTTTAGAAGTAAC	24				DB	AT2G16575	AT2G16580
AACCACTTCCCGTTCCCACAGAGA	24				DB	AT2G16575	AT2G16580
AACGTATGCACATTGAGGGT	20		ASRP			AT1G78570	AT1G78580
AACTGCAGTTCGCTCTG	17			MPSS		AT5G05580	AT5G05590
AACTGCTACACTGATGGTGAG	21		ASRP			AT2G02795	AT2G02800
AACTGCTACACTGATGGTGAGTAC	24				DB	AT2G02795	AT2G02800
AACTTCTCCTTAAAACCATCC	21				DB	AT2G16575	AT2G16580
AAGACAAAGTGGCAAACACTAGAT	24		ASRP			AT2G16575	AT2G16580
AAGACTTCGATGTTGGTCC	19				DB	AT2G16575	AT2G16580
AAGAGAGTTTGTTTGTGGTCTAT	23		ASRP			AT2G34410	AT2G34420
AAGATTTAGAATATCGGCGGGTAT	24				DB	AT4G08320	AT4G08330
AAGCTGCTCATATTCCTTTTC	21				DB	AT2G16575	AT2G16580
AAGCTTGAGTCTATGTTATTGGAG	24				DB	AT2G16575	AT2G16580
AAGGCCGGTTCACAGAT	17			MPSS		AT2G34410	AT2G34420
AAGGCTGTTGCGATTTG	17			MPSS		AT4G28400	AT4G28405
AAGTGATTATGATTGATGATGAA	23		ASRP			AT4G35630	AT4G35640
AATAACATAGACTCAAGCTTCA	22				DB	AT2G16575	AT2G16580
AATAGATTGGACTATGTATAT	21		ASRP			AT5G26030	AT5G26040
AATCTACTCACCTGACC	17			MPSS		AT2G16575	AT2G16580
AATCTACTCACCTGACCCTGGAAA	24				DB	AT2G16575	AT2G16580
AATGAAGAACTCATCTTGATTAAC	24				DB	AT2G16575	AT2G16580
AATGGTATACATTGGACCAACATC	24		ASRP			AT2G16575	AT2G16580
AATGGTGCAAAGGCAGATGATA	22		ASRP			AT4G04860	AT4G04870
AATGTGTCCCCTGGTCATGAC	21				DB	AT4G08685	AT4G08690
AATTTGCTATATGCAATGCGTGAC	24				DB	AT2G16575	AT2G16580
ACAAAAGCTCCCATTCAGAATCTT	24				DB	AT2G16575	AT2G16580
ACAAAGGAAGCCAAATTT	18				DB	AT3G17790	AT3G17800
ACAAAGTGGCAAACACTAGATCCT	24				DB	AT2G16575	AT2G16580
ACAACATCTATAGACTCCAAAAGC	24				DB	AT2G16575	AT2G16580
ACAACGCCTGGTCTTACGCTA	21				DB	AT2G05060	AT2G05070
ACAAGGAACATGCTACAACAT	21				DB	AT2G16575	AT2G16580
ACAAGGAACATGCTACAACATCT	23				DB	AT2G16575	AT2G16580
ACACCACACGACTCGAG	17				DB	AT5G58060	AT5G58070
ACACCGGTTCCACCTGG	17				DB	AT4G29830	AT4G29840
ACACCGTACCTTGGCGA	17				DB	AT1G14370	AT1G14380
ACACTGAAGGACCTAAACTA	20				DB	AT2G02740	AT2G02750
ACACTGAAGGACCTAAACTAA	21				DB	AT2G02740	AT2G02750
ACACTGAAGGACCTAAACTAAC	22		ASRP		DB	AT2G02740	AT2G02750
ACACTGAAGGACCTAAACTAACA	23		ASRP		DB	AT2G02740	AT2G02750
ACACTGCGCCAAAGGCAAATCCTAA	25				DB	AT5G15790	AT5G15800
ACAGAGTCTGATAACTTCTCCTTA	24				DB	AT2G16575	AT2G16580
ACAGCAGATGGGCTATGTTGGGT	23		ASRP			AT2G05060	AT2G05070
ACAGGTGAAGCTTGAGTCTATGTT	24		ASRP			AT2G16575	AT2G16580
ACAGTTATGGAACAGGAAAG	20		ASRP			AT3G17380	AT3G17390
ACATAAACAAGTGTTCGAAACCAA	24				DB	AT3G55520	AT3G55530
ACATAGACTCAAGCTTCACCTG	22				DB	AT2G16575	AT2G16580
ACATGGCTATGATTGGTGTGATGG	24		ASRP			AT3G27980	AT3G27990
ACATTGTTGTACTCTTTAATATCTA	25		ASRP			AT3G47460	AT3G47470
ACATTTGACTGCGAGCTTTTGGAG	24				DB	AT2G16575	AT2G16580
ACCAACAGTTGCGGTGTTGTACGT	24				DB	AT3G27980	AT3G27990
ACCATCTTGACAACCCTGTTGCTA	24				DB	AT5G54270	AT5G54280
ACCATGGGCTGCCTGATGGAC	21		ASRP			AT2G34410	AT2G34420
ACCATTCTCAAAGAACTTGCTT	22		ASRP			AT2G02795	AT2G02800
ACCATTGATTTGTATGACATGACA	24				DB	AT2G16575	AT2G16580
ACCCAGAGACCTTCGCC	17			MPSS		AT2G34410	AT2G34420
ACCCTTCTGCTAGTCACAGC	20	Stress				AT3G27980	AT3G27990
ACCGAAACAGGTGGGATTCTTATGAA	26				DB	AT1G06790	AT1G06800
ACCGTGCTGATCTCATCGCCTACTTG	26				DB	AT1G22840	AT1G22850
ACCTAGAAGAGAAACCAACCATGACGG	27				DB	AT1G69170	AT1G69180
ACCTCGGCAGAGATGCG	17			MPSS		ATMG00050	ATMG00040
ACGAAGCCTCACGGTGGTCA	20				DB	AT1G51390	AT1G51400
ACGACTTGTACCCCGGTGGGCA	22				DB	AT5G54270	AT5G54280
ACGAGAAAGAAAACGAACA	19				DB	AT2G34410	AT2G34420
ACGAGCCTGCTCGACGTGCTG	21				DB	AT2G02795	AT2G02800
ACGCATTGCATATAGCAAATTATC	24				DB	AT2G16575	AT2G16580
ACGCCACTATAAGATCAAG	19				DB	AT3G17790	AT3G17800
ACGGGAAGTGGTTGATG	17			MPSS		AT2G16575	AT2G16580
ACGGGAAGTGGTTGATGTTTGATC	24				DB	AT2G16575	AT2G16580
ACGTAAAATGTCTATGTGAAG	21		ASRP			AT5G54270	AT5G54280
ACGTCGAGCAGGCTCGTGGTGG	22		ASRP			AT2G02795	AT2G02800
ACTCAAGGTGCAGCTGGAGGAA	22		ASRP			AT4G35850	AT4G35860
ACTCAGATCATTCAAGAGAAAGAT	24				DB	AT2G16575	AT2G16580
ACTCGGATACGGTGCAC	17			MPSS		AT5G14120	AT5G14130
ACTCTGTGTTGATTGAT	17			MPSS		AT2G16575	AT2G16580
ACTCTGTGTTGATTGATGAGAAGC	24				DB	AT2G16575	AT2G16580
ACTGAAGGACCTAAACTAAC	20		ASRP			AT2G02740	AT2G02750
ACTGCGAGCTTTTGGAGTCTATAG	24				DB	AT2G16575	AT2G16580
ACTGTACTCTTCAAGCTTCTCA	22				DB	AT2G16575	AT2G16580
ACTGTACTCTTCAAGCTTCTCATC	24				DB	AT2G16575	AT2G16580
ACTTCGATGTTGGTCCAATGTATA	24				DB	AT2G16575	AT2G16580
ACTTTCTCTCTGCTAAT	17			MPSS		AT4G34120	AT4G34131
ACTTTGTCTTGAACAGG	17			MPSS		AT2G16575	AT2G16580
AGAAAGATAATGGATGCTATA	21				DB	AT2G16575	AT2G16580
AGAACCTAAGACCTATATATC	21				DB	AT2G06510	AT2G06520
AGAACTCCAATAACATAGACTCAA	24				DB	AT2G16575	AT2G16580
AGAATGGTGGAGACAATGGTGTAC	24		ASRP			AT2G02795	AT2G02800
AGACAACAAGGAACATGCTAC	21				DB	AT2G16575	AT2G16580
AGACAACAAGGAACATGCTACA	22				DB	AT2G16575	AT2G16580
AGACATGGGTTGTGATCTGGTAG	23				DB	AT2G16575	AT2G16580
AGACATGGGTTGTGATCTGGTAGA	24				DB	AT2G16575	AT2G16580
AGACCCCTCAGATTTTGACGA	21				DB	AT2G16575	AT2G16580
AGACTCTGTGTTGATTGATGA	21				DB	AT2G16575	AT2G16580
AGACTCTGTGTTGATTGATGAG	22				DB	AT2G16575	AT2G16580
AGACTCTGTGTTGATTGATGAGAA	24				DB	AT2G16575	AT2G16580
AGACTGATGCTGTGATGACTG	21				DB	AT1G48300	AT1G48310
AGAGAAAGATAATGGATGCTA	21				DB	AT2G16575	AT2G16580
AGAGAAAGATAATGGATGCTATAA	24				DB	AT2G16575	AT2G16580
AGAGAGGAACAGAAGCTGCC	20				DB	AT1G51390	AT1G51400
AGAGATGCGGTCGTGCTCTTGTGC	24		ASRP			ATMG00050	ATMG00040
AGAGCATGAAGATGAGGA	18	Stress				AT1G51390	AT1G51400
AGAGGAGGTAATGGTAGGTT	20				DB	AT3G17380	AT3G17390
AGAGTAAGATATAGAGCTATACAT	24				DB	AT1G67570	AT1G67580
AGAGTTACTTCTAAAGGATCTAGT	24				DB	AT2G16575	AT2G16580
AGATATAGAGCTATACATTGGAGA	24		ASRP			AT1G67570	AT1G67580
AGATATTGGATCTCTGTGGGAAC	23				DB	AT2G16575	AT2G16580
AGATCAAGAATCAGGCCCAGATGG	24				DB	AT3G12740	AT3G12750
AGATCGTTGCCTCTGTC	17			MPSS		AT4G39080	AT4G39090
AGATGCAGACATGGGTTGTGA	21				DB	AT2G16575	AT2G16580
AGATGTTGTAGCATGTTCCTTGTT	24				DB	AT2G16575	AT2G16580
AGATTGGACTATGTATATTAA	21		ASRP		DB	AT5G26030	AT5G26040
AGCAAGACAGCCTAAGATGGGGCA	24				DB	AT3G27980	AT3G27990
AGCAAGCTGCTCATATTCCTTTTC	24				DB	AT2G16575	AT2G16580
AGCAATGGTAGCTTCATCTGGTTCTTTG	28				DB	AT4G02610	AT4G02620
AGCACAACGATTCATATCCATATG	24				DB	AT4G33290	AT4G33300
AGCACGACCGCATCTCTGCCGAGG	24				DB	ATMG00050	ATMG00040
AGCAGATCTGTGCCGTCAAGG	21				DB	AT1G26630	AT1G26640
AGCAGCTTGCTATATGGTTC	20				DB	AT2G16575	AT2G16580
AGCAGCTTGCTATATGGTTCGGAG	24				DB	AT2G16575	AT2G16580
AGCATGTTCCTTGTTGTCTACCA	23				DB	AT2G16575	AT2G16580
AGCATGTTCCTTGTTGTCTACCAG	24				DB	AT2G16575	AT2G16580
AGCATTGCTTCTGGTGGCCTCGTC	24				DB	AT2G06510	AT2G06520
AGCCAAGGATGACTTCC	17			MPSS		AT1G54150	AT1G54160
AGCCACTGCATCGACTACTTCCAG	24		ASRP			AT1G76690	AT1G76700
AGCCCATGGTACGGATCTGAC	21				DB	AT2G34410	AT2G34420
AGCGTTGACGGCGTCTTCGAC	21		ASRP			AT3G04870	AT3G04880
AGCTCATGATCTGGGTT	17			MPSS		AT1G30010	AT1G30020
AGCTCCCTTGTTGGGGTCGGGTCA	24				DB	AT4G10020	AT4G10030
AGCTCGCAGTCAAATGTGCCAGTT	24				DB	AT2G16575	AT2G16580
AGCTTCAAAAAATGGCTTAGAGT	23		ASRP			AT2G34410	AT2G34420
AGCTTGAAGAGTACAGTGATTGTG	24				DB	AT2G16575	AT2G16580
AGCTTGAAGTAATCCACAGCAGATGG	26				DB	AT2G05060	AT2G05070
AGCTTGAGTCTATGTTATTGGAGT	24				DB	AT2G16575	AT2G16580
AGCTTGCTATATGGTTCGG	19				DB	AT2G16575	AT2G16580
AGCTTGCTATATGGTTCGGAGATGC	25				DB	AT2G16575	AT2G16580
AGCTTTCCAGGGTCAGGTGA	20				DB	AT2G16575	AT2G16580
AGCTTTCCAGGGTCAGGTGAGTA	23				DB	AT2G16575	AT2G16580
AGCTTTTGGAGTCTATAGATGTTG	24				DB	AT2G16575	AT2G16580
AGGAACATGCTACAACATCTATA	23				DB	AT2G16575	AT2G16580
AGGACCAAGGAGTGCCA	17				DB	AT1G65960	AT1G65970
AGGAGAAGTTATCAGACTCTGTGT	24				DB	AT2G16575	AT2G16580
AGGAGTGGCGACGCCGG	17			MPSS		AT2G38230	AT2G38240
AGGATATTCAGAGTGTTAAGCCA	23				DB	AT1G78570	AT1G78580
AGGATGAGGATGAAGACGAAC	21				DB	AT5G20500	AT5G20510
AGGATGTCAAGCGTGCTCTCCA	22				DB	ATMG00050	ATMG00040
AGGCATAGACTAACGGT	17			MPSS		AT4G00360	AT4G00370
AGGCGCATACAAATCATGTGTG	22				DB	AT1G02170	AT1G02180
AGGCTAAGTGTGATACAGAGA	21		ASRP			AT5G51010	AT5G51020
AGGGCAACAGCTGGTCC	17			MPSS		AT3G27980	AT3G27990
AGGGCGATTGACAAAGTGTAAA	22				DB	AT2G01860	AT2G01870
AGGGTTCTTGCCATTCT	17			MPSS		AT2G02795	AT2G02800
AGGTGAAGCTTGAGTCTATGTTAT	24				DB	AT2G16575	AT2G16580
AGGTGAGTAGATTGAGAA	18				DB	AT2G16575	AT2G16580
AGGTGAGTAGATTGAGAAGATAT	23				DB	AT2G16575	AT2G16580
AGGTGAGTAGATTGAGAAGATATT	24				DB	AT2G16575	AT2G16580
AGGTTGGCTATGTTCTCT	18				DB	AT2G34410	AT2G34420
AGTAACCATGGTGTCTGCTCGGTA	24				DB	AT5G04410	AT5G04420
AGTACAGTGATTGTGATCAAACAT	24		ASRP			AT2G16575	AT2G16580
AGTATGCATACGGGCCAAAC	20		ASRP			AT1G78570	AT1G78580
AGTCAAATGTGCCAGTTGTATCA	23				DB	AT2G16575	AT2G16580
AGTCAAATGTGCCAGTTGTATCAG	24				DB	AT2G16575	AT2G16580
AGTCTGATAACTTCTCCTTAAAAC	24				DB	AT2G16575	AT2G16580
AGTGACTCAACTGTTTGCTG	20	Stress				AT3G56900	AT3G56910
AGTGAGTGGTAGGAAAAACTG	21				DB	AT5G35360	AT5G35370
AGTGATGTAATCTTATACACCA	22		ASRP			AT2G02795	AT2G02800
AGTGGTTGATGTTTGATCACAA	22				DB	AT2G16575	AT2G16580
AGTGGTTGATGTTTGATCACAATC	24				DB	AT2G16575	AT2G16580
AGTGTACAGAGCGAACT	17			MPSS		AT5G05580	AT5G05590
AGTGTAGCAGTTAAGCCATATGGT	24				DB	AT2G02795	AT2G02800
AGTGTTTGCCACTTTGTCTTGAAC	24				DB	AT2G16575	AT2G16580
AGTTAATCAAGATGAGTTCTTCAT	24				DB	AT2G16575	AT2G16580
AGTTATCAGACTCTGTGTTGATTG	24				DB	AT2G16575	AT2G16580
AGTTCTAAAGCTTTCCAGGGTCA	23				DB	AT2G16575	AT2G16580
AGTTCTTTGAGAATGGTGGAGACA	24		ASRP			AT2G02795	AT2G02800
AGTTGAAGGTGAAGGAGCTCAAGAAC	26				DB	AT2G34410	AT2G34420
AGTTGCTTAGTCCTGTCACGC	21				DB	AT2G16575	AT2G16580
AGTTGGGACCTGCAATGCTGC	21				DB	AT2G04270	AT2G04280
ATAAATGAAGTGATGATGATTGATG	25		ASRP			AT1G48750	AT1G48760
ATACCTGCCCAACCAGCAGCACGT	24		ASRP			AT2G02795	AT2G02800
ATAGAGCCACATAGATGGAG	20		ASRP			AT2G02795	AT2G02800
ATAGAGTTACTTCTAAAGGATCTA	24				DB	AT2G16575	AT2G16580
ATAGATTGGACTATGTATATT	21		ASRP		DB	AT5G26030	AT5G26040
ATAGCTCTATATCTTACTCTA	21				DB	AT1G67570	AT1G67580
ATAGTACGCTTGGTCTTGATGGT	23		ASRP			AT1G50010	AT1G50020
ATATGGTTCGGAGATGCAGACATG	24				DB	AT2G16575	AT2G16580
ATATTGGAATGTGGATGGTCCTTT	24		ASRP			AT5G02760	AT5G02770
ATATTGGATCTCTGTGGGAACG	22				DB	AT2G16575	AT2G16580
ATCAACGAGTTCGGTGGAGGA	21		ASRP			AT5G19120	AT5G19130
ATCAAGATTGTCTGGTTCTGTTC	23		ASRP			AT3G61540	AT3G61530
ATCAATCAACACAGAGTCTGATA	23				DB	AT2G16575	AT2G16580
ATCAATCAACACAGAGTCTGATAA	24				DB	AT2G16575	AT2G16580
ATCAGAAGATTCTGAATGGGAGC	23				DB	AT2G16575	AT2G16580
ATCAGAAGATTCTGAATGGGAGCT	24				DB	AT2G16575	AT2G16580
ATCAGACTCTGTGTTGATTGATG	23				DB	AT2G16575	AT2G16580
ATCAGACTCTGTGTTGATTGATGA	24				DB	AT2G16575	AT2G16580
ATCCACGCGCAAAGCATCTTAGCCA	25				DB	AT2G05060	AT2G05070
ATCCTTCTGGATACCGT	17			MPSS		AT5G05580	AT5G05590
ATCGTACCAGTTTGGAAACTTCAC	24				DB	AT4G10020	AT4G10030
ATCGTGCAATGACTGTA	17				DB	AT4G24380	AT4G24390
ATCTACAGTGCCGGTAATAAAGC	23	Stress				AT3G27980	AT3G27990
ATCTTCAGTTTTTGCAGACAT	21				DB	AT4G03180	AT4G03190
ATGAAAGTTAATCAAGATGAGTTC	24				DB	AT2G16575	AT2G16580
ATGAGCAGCTTGCTATATGGT	21				DB	AT2G16575	AT2G16580
ATGAGCAGCTTGCTATATGGTT	22				DB	AT2G16575	AT2G16580
ATGAGCAGCTTGCTATATGGTTCG	24				DB	AT2G16575	AT2G16580
ATGATGTTGTTGGTGAAGATTA	22		ASRP			AT5G35670	AT5G35680
ATGCAAGGATCAGCCGA	17			MPSS		AT1G33680	AT1G33700
ATGCAATGCGTGACAGGACTAAGC	24				DB	AT2G16575	AT2G16580
ATGGCTGCCACTGGGTT	17			MPSS		AT3G04550	AT3G04560
ATGGCTTAACTGCTACACTGATGG	24		ASRP			AT2G02795	AT2G02800
ATGGTTCGGAGATGCAGACATGGG	24				DB	AT2G16575	AT2G16580
ATTCAAGAGAAAGATAATGGATGC	24				DB	AT2G16575	AT2G16580
ATTCGTAACCGCCTGAA	17			MPSS		AT2G38230	AT2G38240
ATTGTTTGGTAAGCCTGAGATT	22		ASRP			AT3G17790	AT3G17800
ATTTACAGAGTGAACGTCGATGGG	24		ASRP			AT2G44130	AT2G44140
ATTTGACTGCGAGCTTTTGG	20				DB	AT2G16575	AT2G16580
ATTTGGTGGTAGAATGCTCATTTA	24		ASRP			AT1G34630	AT1G34640
CAAAAGGAGAAGGTGAACAACATG	24		ASRP			AT2G16365	AT2G16360
CAAACACAAGAAGCTCA	17				DB	AT2G02795	AT2G02800
CAAACACTAGATCCTTTAGAA	21				DB	AT2G16575	AT2G16580
CAAATCAATGGTATACATTGGACC	24				DB	AT2G16575	AT2G16580
CAAATGTGCCAGTTGTATCA	20				DB	AT2G16575	AT2G16580
CAAATGTGCCAGTTGTATCAG	21				DB	AT2G16575	AT2G16580
CAAATGTGCCAGTTGTATCAGAAG	24				DB	AT2G16575	AT2G16580
CAACAAGGAACATGCTACAACATC	24				DB	AT2G16575	AT2G16580
CAACACAGAGTCTGATAACTTC	22		ASRP			AT2G16575	AT2G16580
CAAGAAGCTCAGGTTATTTGATGA	24		ASRP			AT2G02795	AT2G02800
CAAGAAGTTGCTGCTTA	17			MPSS		AT1G62740	AT1G62750
CAAGAGAAAGATAATGGATGC	21				DB	AT2G16575	AT2G16580
CAAGAGAAAGATAATGGATGCTA	23				DB	AT2G16575	AT2G16580
CAAGATGAGTTCTTCATTGAA	21				DB	AT2G16575	AT2G16580
CAAGATGAGTTCTTCATTGAAGA	23				DB	AT2G16575	AT2G16580
CAAGATGGACAAGGCTTTGAC	21				DB	AT2G06510	AT2G06520
CAAGCACAGAGAACTCAGAGGTCTCACC	28				DB	AT4G17380	AT4G17390
CAAGCCAAAGGGTCCATCAGGCAGCCC	27				DB	AT2G34410	AT2G34420
CAAGCTTCACCTGTTCAAGACAAA	24				DB	AT2G16575	AT2G16580
CAAGTATCTATGTTCGT	17			MPSS		AT1G10070	AT1G10090
CAAGTTCTTTGAGAATGGTGGA	22		ASRP			AT2G02795	AT2G02800
CAAGTTCTTTGAGAATGGTGGAGA	24		ASRP			AT2G02795	AT2G02800
CAAGTTGTGCTCATGGGGTTCAT	23		ASRP			AT2G05060	AT2G05070
CAATAACATAGACTCAAGCTTCAC	24				DB	AT2G16575	AT2G16580
CAATCAGCGTGTACCATGTA	20				DB	AT1G79380	AT1G79390
CAATGGTATACATTGGACCAA	21				DB	AT2G16575	AT2G16580
CACAATCACTGTACTCTTCAA	21				DB	AT2G16575	AT2G16580
CACCGTAACCTAGTAATGCTC	21				DB	AT2G32800	AT2G32810
CACGAATCGGTACTGATCGTG	21				DB	AT4G00360	AT4G00370
CACTGAAGGACCTAAACTAAC	21		ASRP		DB	AT2G02740	AT2G02750
CACTTTGTCTTGAACAGGTGAAGC	24				DB	AT2G16575	AT2G16580
CAGAACATCATGTCTTGTTCGGTGTGG	27				DB	AT4G16400	AT4G16410
CAGAAGGAGGTCTTGAT	17				DB	AT2G05060	AT2G05070
CAGACATGGGTTGTGATCTGGTAG	24				DB	AT2G16575	AT2G16580
CAGACATTAAAACATCTCCAA	21		ASRP			AT5G17630	AT5G17640
CAGACCAAAGATGTCGT	17			MPSS		AT4G21366	AT4G21370
CAGACTCTGTGTTGATTGATGA	22		ASRP		DB	AT2G16575	AT2G16580
CAGAGGACAGACCAAAGATGT	21				DB	AT4G21366	AT4G21370
CAGAGTCTGATAACTTCTCCT	21				DB	AT2G16575	AT2G16580
CAGATCACAACCCATGTCTGCATC	24				DB	AT2G16575	AT2G16580
CAGCACATAAACAATTGAATTGCT	24				DB	AT4G34850	AT4G34860
CAGGTGAGTAGATTGAGAAGATAT	24				DB	AT2G16575	AT2G16580
CAGGTGATCCTGCTGTTGAGCTAC	24				DB	ATMG00050	ATMG00040
CAGTCAAATGTGCCAGTTGT	20				DB	AT2G16575	AT2G16580
CATAATAACATGCTGGACTCGGAA	24				DB	AT2G04880	AT2G04890
CATACCTGCCCAACCAGCAGCACG	24				DB	AT2G02795	AT2G02800
CATCAACCACTTCCCGTTCCC	21				DB	AT2G16575	AT2G16580
CATCAACCACTTCCCGTTCCCA	22				DB	AT2G16575	AT2G16580
CATCCCTCTGGTCATCTTCGTC	22		ASRP			AT5G41680	AT5G41685
CATCTATAGACTCCAAAAGCTCGC	24				DB	AT2G16575	AT2G16580
CATCTTTGGTCTGTCCT	17			MPSS		AT4G21366	AT4G21370
CATGACATTTCGAGAAGACCCCT	23				DB	AT2G16575	AT2G16580
CATGGCTATGATTGGTGTGATGGA	24		ASRP			AT3G27980	AT3G27990
CATGGGGTTCATTGAAGGC	19				DB	AT2G05060	AT2G05070
CATGTTCCTTGTTGTCTAC	19				DB	AT2G16575	AT2G16580
CATTGAAGACTTCGATGTTGGTCC	24				DB	AT2G16575	AT2G16580
CATTGGTCTTATCGTTGGTGC	21		ASRP			AT3G16240	AT3G16250
CATTTGGGCTACTCAAGTTATC	22		ASRP			AT2G34410	AT2G34420
CCAACCAAGGTACAGAG	17				DB	AT2G04880	AT2G04890
CCAATTTCAAGAGCTGCAACAC	22				DB	AT1G64630	AT1G64640
CCACTTCCCGTTCCCACAGAG	21				DB	AT2G16575	AT2G16580
CCACTTTGTCTTGAACAGGTGAAG	24				DB	AT2G16575	AT2G16580
CCAGATACTGTTTCGAACA	19				DB	AT1G10522	AT1G10530
CCAGATCACAACCCATGTCTG	21				DB	AT2G16575	AT2G16580
CCAGCTTGGACTGTGCATCAAC	22				DB	AT4G38250	AT4G38260
CCAGGGTCAGGTGAGTAG	18				DB	AT2G16575	AT2G16580
CCAGTGCGATGTCTCCGACG	20				DB	AT4G24220	AT4G24230
CCATAGAGCCACATAGATGGAG	22		ASRP			AT2G02795	AT2G02800
CCATAGAGCCACATAGATGGAGA	23		ASRP			AT2G02795	AT2G02800
CCATATCTGTTCTTCCTTTCC	21				DB	AT5G42310	AT5G42320
CCATCAGGCAGCCCATGGT	19				DB	AT2G34410	AT2G34420
CCATGATCTGATATGTGTATCACTGTA	27				DB	AT2G31380	AT2G31390
CCATTGATTTGTATGACATGA	21				DB	AT2G16575	AT2G16580
CCCAACGAAGCTATGACATCCT	22		ASRP			AT2G02795	AT2G02800
CCCAGGAGAACCTTCAAG	18				DB	AT1G04030	AT1G04040
CCCATAGAGCCACATAGATGGAGA	24		ASRP			AT2G02795	AT2G02800
CCCATAGTGAATCGTGGC	18				DB	AT2G45530	AT2G45540
CCCATGTCTGCATCTCCGAACCAT	24				DB	AT2G16575	AT2G16580
CCCTTGATGCTGCTTTGAGGGC	22				DB	AT2G02795	AT2G02800
CCGCTGGTCTATCCGCC	17			MPSS		AT2G34410	AT2G34420
CCGGGAAAAACCGCGACGGTGTTTAT	26				DB	AT1G15810	AT1G15820
CCGTAAGAGGCATTTCACTGTGCTC	25				DB	ATMG00050	ATMG00040
CCGTGATGGCTCTTGAACGTGT	22				DB	AT2G38230	AT2G38240
CCGTTCCCACAGAGATCCAATATC	24				DB	AT2G16575	AT2G16580
CCTCACCGGAGAATTCCCTGGCGA	24				DB	AT5G54270	AT5G54280
CCTCACGTTGGTTAACGCATTGAA	24				DB	AT2G02795	AT2G02800
CCTCTATGCTGTCCTGTA	18				DB	AT3G15260	AT3G15270
CCTCTGCACGTTCTTGAACAC	21				DB	AT4G21366	AT4G21370
CCTGACAGAGTGAAGTACTTAGGAC	25		ASRP			AT5G54270	AT5G54280
CCTTCTTCTTGTGTTTGGTGAG	22				DB	AT1G75170	AT1G75180
CCTTGATGCTGCTTTGAGGGCCA	23		ASRP			AT2G02795	AT2G02800
CCTTGTTGTCTACCAGATCACAAC	24				DB	AT2G16575	AT2G16580
CCTTTATAACTGCAGTT	17			MPSS		AT5G05580	AT5G05590
CCTTTCTTCTCGGCATGTTGC	21		ASRP			AT3G05080	AT3G05090
CGAACTATACCGGCGATCAGGGAT	24				DB	AT1G15810	AT1G15820
CGACATCTTTGGTCTGTCCTC	21				DB	AT4G21366	AT4G21370
CGACATCTTTGGTCTGTCCTCTGC	24				DB	AT4G21366	AT4G21370
CGACATGGCTATGATTGGTGTGA	23		ASRP			AT3G27980	AT3G27990
CGACATGGCTATGATTGGTGTGAT	24		ASRP			AT3G27980	AT3G27990
CGACCCAACAAACACTC	17			MPSS		AT2G38230	AT2G38240
CGACGGTGAGGCTTGTT	17			MPSS		AT1G74430	AT1G74440
CGAGAAGACCCCTCAGATTTTGAC	24				DB	AT2G16575	AT2G16580
CGAGCAGGCTCGTGGTGGTGAG	22		ASRP			AT2G02795	AT2G02800
CGAGCAGGCTCGTGGTGGTGAGCA	24		ASRP			AT2G02795	AT2G02800
CGAGCCTGCTCGACGTGCTGCTGG	24				DB	AT2G02795	AT2G02800
CGAGCTTGGTCCACGCTC	18				DB	AT2G34410	AT2G34420
CGATGACGATGAAGAGGAGGAA	22	Stress				AT1G74550	AT1G74560
CGATGCCTCGGACTCTGGCTCC	22				DB	AT3G63400	AT3G63410
CGATGTTGGCATTCTTAGG	19				DB	AT3G47460	AT3G47470
CGATGTTGGTCCAATGTATAC	21				DB	AT2G16575	AT2G16580
CGCAGTCAAATGTGCCAGTTGTAT	24				DB	AT2G16575	AT2G16580
CGCCGGAGATGGTCCATTGGG	21				DB	AT2G34410	AT2G34420
CGCCTGAGCACAGTGAAATGCC	22				DB	ATMG00050	ATMG00040
CGCGATGTCATTGGTCA	17				DB	AT2G06510	AT2G06520
CGCTACTTCAGAATTTCTTT	20				DB	AT5G02760	AT5G02770
CGCTATTACTAACCGAAGAGCCAGT	25				DB	AT3G19800	AT3G19810
CGCTTGGGCCTTCGCCACC	19				DB	AT2G34410	AT2G34420
CGGAAACCCTAACTTGATCCA	21				DB	AT2G05060	AT2G05070
CGGACTAGCCGGTATAATCCA	21				DB	AT3G10060	AT3G10070
CGGAGAAACCGAAGATCGTGTGGAACG	27				DB	AT1G21760	AT1G21770
CGGAGATGCAGACATGGGTTGTGA	24				DB	AT2G16575	AT2G16580
CGGAGCAACAGTGTGACGGAGGAT	24				DB	AT5G35360	AT5G35370
CGGAGGGGATTTTAAGGTGGT	21				DB	AT3G04550	AT3G04560
CGGATAGACCAGCGGTG	17			MPSS		AT2G34410	AT2G34420
CGGATGCACTTAACCTTCA	19				DB	AT3G22942	AT3G22950
CGGCCAATCACAAATTCA	18				DB	AT2G27080	AT2G27090
CGGGAAGTGGTTGATGTTTGA	21				DB	AT2G16575	AT2G16580
CGGGAAGTGGTTGATGTTTGAT	22				DB	AT2G16575	AT2G16580
CGGGAAGTGGTTGATGTTTGATCA	24				DB	AT2G16575	AT2G16580
CGGGCCAAACAAGAAAACCTGAAGA	25				DB	AT1G78570	AT1G78580
CGGTAAACGTGGTGATGCTCGG	22				DB	AT1G15410	AT1G15415
CGGTCAACCAGATCCCGGGGGT	22				DB	AT1G54780	AT1G54790
CGGTCGTCTTGCCATGTTCTCTA	23				DB	AT2G05060	AT2G05070
CGGTTTAGAATGTGGGATTCC	21				DB	AT4G01690	AT4G01700
CGTCGAGCAGGCTCGTGGTGG	21		ASRP			AT2G02795	AT2G02800
CGTCGAGCAGGCTCGTGGTGGTGA	24		ASRP			AT2G02795	AT2G02800
CGTCGTACCGTCAAGTCTACTCCCCA	26				DB	AT2G05060	AT2G05070
CGTGACAGGACTAAGCAACTCAGA	24				DB	AT2G16575	AT2G16580
CGTGGACATCGCAGCGT	17			MPSS		AT2G44130	AT2G44140
CGTGGTGGTGAGCAGTGATGTAAT	24		ASRP			AT2G02795	AT2G02800
CGTGTTTGTGTAGAGATGGAGAAC	24				DB	AT1G67920	AT1G67930
CTAAGCAACTCAGATCATTCA	21				DB	AT2G16575	AT2G16580
CTACATCGACTACATTGCAA	20				DB	AT3G22620	AT3G22630
CTACCTCTACTGTGAAGAC	19				DB	AT1G78570	AT1G78580
CTACTACGTTGTGTGTAGCTGGTCC	25		ASRP			AT3G16175	AT3G16180
CTAGGATCGATAGAAGGAGTA	21		ASRP			AT3G16240	AT3G16250
CTATAGATGTACTTGTTGGTT	21		ASRP			AT5G02760	AT5G02770
CTATATGGTTCGGAGATGCAGA	22				DB	AT2G16575	AT2G16580
CTATGAAAGTTAATCAAGATGAGT	24				DB	AT2G16575	AT2G16580
CTATGTTCTCTATGTTTG	18				DB	AT2G34410	AT2G34420
CTATGTTCTCTATGTTTG	18				DB	AT5G54270	AT5G54280
CTATTTTGTGTGTTTGAGGTAC	22		ASRP			AT2G33620	AT2G33630
CTCAAGAAGGATGAGCTT	18	Stress				AT3G09250	AT3G09260
CTCAATCCTATCCCCCCA	18				DB	AT4G00830	AT4G00840
CTCCTCTGACAGAGACGGGAT	21	Stress				AT5G40400	AT5G40395
CTCGCTGCCGAAGCCCTTAGC	21				DB	AT3G17790	AT3G17800
CTCTATGAAAGTTAATCAAGATGA	24				DB	AT2G16575	AT2G16580
CTCTGAGGATGGAAACGAGG	20		ASRP			AT4G19140	AT4G19150
CTCTGTGTTGATTGATGAGAAG	22				DB	AT2G16575	AT2G16580
CTCTTGAATGATCTGAGTTGC	21				DB	AT2G16575	AT2G16580
CTGACCACTTCACCCTTCTGCTAG	24				DB	AT3G27980	AT3G27990
CTGAGGGGTCTTCTCGAAATGTCA	24				DB	AT2G16575	AT2G16580
CTGAGTTGCTTAGTCCTGTCACGC	24				DB	AT2G16575	AT2G16580
CTGCACAACCAAATCATACGG	21				DB	AT2G38230	AT2G38240
CTGCGGGTGAAGCTACATCGG	21		ASRP			AT5G19120	AT5G19130
CTGCGGTGCTGGATGTTG	18				DB	AT3G56940	AT3G56950
CTGCTCATATTCCTTTTCTCT	21				DB	AT2G16575	AT2G16580
CTGCTGACTCTCTCTATTTA	20				DB	AT4G39080	AT4G39090
CTGCTTTGAGGGCCAAACACAAGA	24		ASRP			AT2G02795	AT2G02800
CTGGTGGGCGACACTTTGATGGC	23		ASRP			AT1G78570	AT1G78580
CTGGTTCACGTATCTCAGCAAC	22				DB	AT2G38330	AT2G38340
CTGGTTCTGAAGATCGC	17			MPSS		AT2G31880	AT2G31890
CTGTCCTCTGCACGTTCTTGAACA	24		ASRP			AT4G21366	AT4G21370
CTGTCTGTTTAGATATTATGTTG	23		ASRP			AT5G02280	AT5G02290
CTGTGACTAACGATGAGATCGC	22		ASRP			AT3G17380	AT3G17390
CTTAACTGCTACACTGATGGTGAG	24		ASRP			AT2G02795	AT2G02800
CTTCGATGTTGGTCCAATGTATA	23				DB	AT2G16575	AT2G16580
CTTGATGCTGCTTTGAGGGCCA	22		ASRP			AT2G02795	AT2G02800
CTTGATGCTGCTTTGAGGGCCAAA	24		ASRP			AT2G02795	AT2G02800
CTTGGAGAACACCGCCACCGA	21				DB	AT5G02370	AT5G02380
CTTGGGCAACCCGAGCT	17			MPSS		AT2G34410	AT2G34420
CTTGGGTCCATTCTCCGGCGA	21				DB	AT2G34410	AT2G34420
CTTGTTCATGTGCATTT	17			MPSS		AT2G02795	AT2G02800
CTTTCCTTAAGCCATTACCTCTGAAA	26				DB	AT2G06510	AT2G06520
CTTTCTCTGCCCTTGATGCTGC	22		ASRP			AT2G02795	AT2G02800
CTTTCTCTGCCCTTGATGCTGCTT	24		ASRP			AT2G02795	AT2G02800
CTTTGAGGGCCAAACACAAGAAGC	24		ASRP			AT2G02795	AT2G02800
CTTTGTCTTGAACAGGT	17			MPSS		AT2G16575	AT2G16580
CTTTGTCTTGAACAGGTGAAGC	22				DB	AT2G16575	AT2G16580
CTTTTACATAATCGGTTTTGGTA	23		ASRP			AT2G37990	AT2G38000
GAAAAGCTCAAGCCGAGAGAGA	22		ASRP			AT5G54270	AT5G54280
GAAACAGATCTCACCTTAA	19				DB	AT3G56740	AT3G56750
GAAACGTCTGGTTCGTAA	18				DB	AT3G56900	AT3G56910
GAAACGTGCTTACAGAAT	18				DB	AT1G76050	AT1G76060
GAACAGGTGAAGCTTGA	17			MPSS		AT2G16575	AT2G16580
GAACAGGTGAAGCTTGAGTCTA	22				DB	AT2G16575	AT2G16580
GAACAGGTGAAGCTTGAGTCTATG	24				DB	AT2G16575	AT2G16580
GAACCAAAGGTGAGGCTGG	19				DB	AT2G38230	AT2G38240
GAACGGAAGATTGGCTA	17			MPSS		AT5G54270	AT5G54280
GAACGTACTAGATTGGGTCTT	21		ASRP			AT1G34630	AT1G34640
GAACGTGCAGAGGACAGACCA	21				DB	AT4G21366	AT4G21370
GAAGACTTCGATGTTGGTCC	20				DB	AT2G16575	AT2G16580
GAAGACTTCGATGTTGGTCCA	21				DB	AT2G16575	AT2G16580
GAAGCAGAGGGACTGAA	17			MPSS		AT3G63490	AT3G63500
GAAGCTTGAAGAGTACAGTGA	21				DB	AT2G16575	AT2G16580
GAAGCTTGAAGAGTACAGTGATTG	24				DB	AT2G16575	AT2G16580
GAAGCTTGAGTCTATGT	17			MPSS		AT2G16575	AT2G16580
GAAGCTTGAGTCTATGTTATTGGA	24				DB	AT2G16575	AT2G16580
GAAGGCTACAGAGTCGCCGGA	21		ASRP			AT2G34410	AT2G34420
GAATATCATACCTGCCCAACCAGC	24		ASRP			AT2G02795	AT2G02800
GACAACAAGGAACATGCTACAA	22				DB	AT2G16575	AT2G16580
GACACCGCTGGACTCTCGGCTGAC	24				DB	AT2G05060	AT2G05070
GACACTGAAGGACCTAAACTAAC	23		ASRP			AT2G02740	AT2G02750
GACAGGACTAAGCAACTCAGAT	22				DB	AT2G16575	AT2G16580
GACATGGCTATGATTGGTGTGATG	24		ASRP			AT3G27980	AT3G27990
GACATGGGTTGTGATCTGGTA	21				DB	AT2G16575	AT2G16580
GACCACTTCACCCTTCTGCTAGTC	24				DB	AT3G27980	AT3G27990
GACTAGCAGAAGGGTGAAGTGGTC	24		ASRP			AT3G27980	AT3G27990
GACTCTGTGTTGATTGATGAG	21				DB	AT2G16575	AT2G16580
GACTCTGTGTTGATTGATGAGAAG	24		ASRP		DB	AT2G16575	AT2G16580
GAGAAGACCCCTCAGATTTTGAC	23				DB	AT2G16575	AT2G16580
GAGAAGCTTGAAGAGTACAGTGAT	24				DB	AT2G16575	AT2G16580
GAGAGGAAGGATTTGAACGAG	21				DB	AT5G06310	AT5G06320
GAGCAGCTTGCTATATGGTTC	21				DB	AT2G16575	AT2G16580
GAGCGGCTGCTTATTAT	17			MPSS		AT2G34410	AT2G34420
GAGGATGTCAAGCGTGCTCTCCAGTTGG	28				DB	ATMG00050	ATMG00040
GAGGCTCGCAATGGTTGCCAT	21		ASRP			AT1G15810	AT1G15820
GAGGGGGATGGTTTTAAGGAGAA	23				DB	AT2G16575	AT2G16580
GAGTATTCCCTTAGGCTGCA	20		ASRP			AT1G59710	AT1G59720
GAGTTGCTTAGTCCTGTCACG	21				DB	AT2G16575	AT2G16580
GATAACTTCTCCTTAAAACCATCC	24				DB	AT2G16575	AT2G16580
GATATAGAGCTATACATTGGAGA	23		ASRP			AT1G67570	AT1G67580
GATATAGAGCTATACATTGGAGAT	24		ASRP		DB	AT1G67570	AT1G67580
GATCGACATGGCTATGATTGGTG	23		ASRP			AT3G27980	AT3G27990
GATCGACATGGCTATGATTGGTGT	24		ASRP			AT3G27980	AT3G27990
GATGAAGAAAAACAAGAATGTCTAA	25				DB	AT3G56900	AT3G56910
GATGAAGCAGAGTTTGTTGT	20		ASRP			AT5G13690	AT5G13700
GATGCAGACATGGGTTGTGATCTG	24				DB	AT2G16575	AT2G16580
GATGCGGTCGTGCTCTTGTGCC	22				DB	ATMG00050	ATMG00040
GATGTCAAGCGTGCTCTCCAGTTG	24				DB	ATMG00050	ATMG00040
GATGTTGGTCCAATGTATACCATT	24				DB	AT2G16575	AT2G16580
GATTGGACTATGTATATTAA	20		ASRP			AT5G26030	AT5G26040
GATTTCTAAGGAAACAAGTGATGA	24		ASRP			AT3G16240	AT3G16250
GCAAACGAGGTTCTCTTGG	19				DB	AT5G19140	AT5G19150
GCAACTCCTTCTCCTCCACATCA	23				DB	AT3G53530	AT3G53540
GCAAGCTGCTCATATTCCTTTTCT	24				DB	AT2G16575	AT2G16580
GCAATCTCCGGCTATTAATCT	21				DB	AT5G13510	AT5G13520
GCACAAGAGCACGACCGCATCTC	23				DB	ATMG00050	ATMG00040
GCAGAGGACTTGCTTTACC	19				DB	AT2G34410	AT2G34420
GCAGCTTGCTATATGGTTC	19				DB	AT2G16575	AT2G16580
GCAGCTTGCTATATGGTTCGGAGA	24				DB	AT2G16575	AT2G16580
GCATCCATTATCTTTCTCTTGAAT	24				DB	AT2G16575	AT2G16580
GCCCAACCAGCAGCACGTCGA	21		ASRP			AT2G02795	AT2G02800
GCGAATATCAAAATAGGGGTCCGG	24				DB	AT3G27980	AT3G27990
GCGCATGCGCCGTGATGGCTC	21		ASRP			AT2G38230	AT2G38240
GCGGAAACCAGACTGGTGGTTA	22		ASRP			AT5G64960	AT5G64970
GCGTAAGAAGTCGACTAATTACTGGG	26				DB	AT4G27500	AT4G27510
GCTGAGCTGGACGTTGATGGAT	22		ASRP			AT5G45930	AT5G45940
GCTGTTCTGTGGTTTGT	17			MPSS		AT1G04940	AT1G04950
GCTTAATGCACAAGCCATGATC	22				DB	AT4G15820	AT4G15830
GCTTCCACTGGCTCAACCACTCTTC	25				DB	AT2G38330	AT2G38340
GCTTGAAGAGTACAGTGATTGTGA	24				DB	AT2G16575	AT2G16580
GCTTGGGCCTTCGCCACCA	19				DB	AT2G34410	AT2G34420
GCTTTCCAGGGTCAGGTGAG	20				DB	AT2G16575	AT2G16580
GCTTTCCAGGGTCAGGTGAGTAGA	24				DB	AT2G16575	AT2G16580
GGAACATGCTACAACATCTATAGA	24				DB	AT2G16575	AT2G16580
GGAACGGGAAGTGGTTGATGT	21				DB	AT2G16575	AT2G16580
GGACTTGCTTTACCCAG	17			MPSS		AT2G34410	AT2G34420
GGAGAAGGTGAACAACA	17				DB	AT2G16365	AT2G16360
GGAGACAATGGTGTACT	17			MPSS		AT2G02795	AT2G02800
GGAGCCGCCATGATAAGAACC	21				DB	AT2G38230	AT2G38240
GGAGCCGTTGGAATTCGATGAGGT	24				DB	AT4G00360	AT4G00370
GGAGCTCAAGAACGGAAG	18				DB	AT2G34410	AT2G34420
GGAGCTTTGTTGTTGGATGAGT	22				DB	AT1G48300	AT1G48310
GGAGGCGGCCATGGTACGGAAAGC	24				DB	ATMG00050	ATMG00040
GGAGGTGCGTTCGACCCATTGAACTTG	27				DB	AT2G05060	AT2G05070
GGAGTCTATAGATGTTGTAGCATG	24				DB	AT2G16575	AT2G16580
GGAGTGAAGTTCGGAGAAGCGGTTTGGT	28				DB	AT2G34410	AT2G34420
GGAGTTCTAAAGCTTTCCAGGGT	23				DB	AT2G16575	AT2G16580
GGAGTTCTAAAGCTTTCCAGGGTC	24				DB	AT2G16575	AT2G16580
GGATCTAGTGTTTGCCAC	18				DB	AT2G16575	AT2G16580
GGATCTAGTGTTTGCCACTTTGT	23				DB	AT2G16575	AT2G16580
GGATCTCTGTGGGAACG	17			MPSS		AT2G16575	AT2G16580
GGATGCTATAAAATCGAAAAGAAG	24				DB	AT2G16575	AT2G16580
GGATGTCAAGCGTGCTCTCCA	21				DB	ATMG00050	ATMG00040
GGCACATTTGACTGCGAGC	19				DB	AT2G16575	AT2G16580
GGCCATGGTACGGAAAGCCC	20				DB	ATMG00050	ATMG00040
GGCCGGTTCACAGATCTTCA	20				DB	AT2G34410	AT2G34420
GGCCTAGGAAAGATGCTTGGG	21				DB	AT1G68585	AT1G68590
GGCGGTTTGGACTACTTAGGC	21				DB	AT5G54270	AT5G54280
GGCTGTGTTGAGGTGCCGCTGCA	23				DB	AT3G27980	AT3G27990
GGCTTCTGGTTGTAACG	17			MPSS		AT1G48300	AT1G48310
GGCTTTGGTTGCAACTG	17				DB	AT2G06510	AT2G06520
GGGAAAGACCCGGCTTTTCTGAAATG	26				DB	AT1G15810	AT1G15820
GGGAACGGGAAGTGGTTGATGT	22				DB	AT2G16575	AT2G16580
GGGAACGGGAAGTGGTTGATGTT	23				DB	AT2G16575	AT2G16580
GGGAAGTGGTTGATGTTTGA	20				DB	AT2G16575	AT2G16580
GGGAAGTGGTTGATGTTTGATCA	23				DB	AT2G16575	AT2G16580
GGGATCTTCGTCGGCCAGGCCT	22				DB	AT1G15810	AT1G15820
GGGATGGTTTTAAGGAGAAGTTA	23				DB	AT2G16575	AT2G16580
GGGCTTGGGCGGCTCATTCAAGAC	24				DB	AT2G02795	AT2G02800
GGGGAAAATGCTCAGATGATGT	22				DB	AT1G14350	AT1G14360
GGGGAACCCGAGGATGGAGTC	21				DB	AT5G35360	AT5G35370
GGGGTCTTCTCGAAATGTCA	20				DB	AT2G16575	AT2G16580
GGGTCAGGTGAGTAGATTGAGA	22				DB	AT2G16575	AT2G16580
GGGTCAGGTGAGTAGATTGAGAA	23				DB	AT2G16575	AT2G16580
GGGTTGTGATCTGGTAGACAACAA	24				DB	AT2G16575	AT2G16580
GGTCAGGTGAGTAGATTGAGAAG	23				DB	AT2G16575	AT2G16580
GGTCTCAATGTTGGAGATGGG	21				DB	AT1G53440	AT1G53450
GGTCTTGATTACCTCGGAA	19				DB	AT2G05060	AT2G05070
GGTGAAGGAGCTCAAGAACGGA	22				DB	AT2G34410	AT2G34420
GGTGACTTATTCGATCTACG	20				DB	AT4G00360	AT4G00370
GGTGGCAGCTTCGACCC	17			MPSS		AT2G34410	AT2G34420
GGTTATAGTAGTGTGACTGAT	21				DB	AT3G01830	AT3G01840
GGTTCAAGGCCGGTTCA	17			MPSS		AT2G34410	AT2G34420
GGTTGCTGTATCTAGATCCGAA	22				DB	AT3G27980	AT3G27990
GTAGCAGTTAAGCCATATGGTTA	23		ASRP			AT2G02795	AT2G02800
GTAGCATGTTCCTTGTTGTCTAC	23				DB	AT2G16575	AT2G16580
GTAGCCAAGGATGACTT	17			MPSS		AT1G54150	AT1G54160
GTAGCCGTGCTGCGTGGAAGG	21				DB	AT2G30870	AT2G30880
GTATACATTGGACCAACATCGAA	23				DB	AT2G16575	AT2G16580
GTATACCATTGATTTGTATGACA	23				DB	AT2G16575	AT2G16580
GTCAAAATCTGAGGGGTCTTCTC	23				DB	AT2G16575	AT2G16580
GTCAAATGTGCCAGTTGTATCA	22				DB	AT2G16575	AT2G16580
GTCAAATGTGCCAGTTGTATCAGA	24				DB	AT2G16575	AT2G16580
GTCACACTAGGCGCTAGGCAC	21				DB	AT1G79660	AT1G79670
GTCTATGTCTATGAGCTAA	19				DB	AT3G47800	AT3G47810
GTCTTGAACAGGTGAAGCTTGAG	23				DB	AT2G16575	AT2G16580
GTGGACCACTCGGAGAAGGAC	21				DB	AT2G05060	AT2G05070
GTGTCGTCGTCGGCGTCTCCAA	22		ASRP			AT2G06510	AT2G06520
GTGTGTTTCATCTTAGAGTTC	21				DB	AT3G47460	AT3G47470
GTGTTTTTGTTATTGCA	17			MPSS		AT3G15450	AT3G15460
GTTAAGGCCCTCAAGATGGACAA	23		ASRP			AT2G06510	AT2G06520
GTTCAAGAACGTGCAGAGGAC	21				DB	AT4G21366	AT4G21370
GTTCAAGACAAAGTGGCAAACAC	23				DB	AT2G16575	AT2G16580
GTTCCCGGGCGTCTACGCAGCCAC	24		ASRP			AT3G04870	AT3G04880
GTTTCTGAAACCTGCGGATGG	21		ASRP			AT4G17520	AT4G17530
GTTTCTTGTGGGGAACGGTGCTTT	24		ASRP			AT5G07830	AT5G07840
TAAAGCTTTCCAGGGTCAGGTGAG	24				DB	AT2G16575	AT2G16580
TAAAGGATCTAGTGTTTGCCA	21				DB	AT2G16575	AT2G16580
TAAATGATGTGATTTTTGGGT	21		ASRP			AT2G35860	AT2G35870
TAACTTTCATAGAGTTACTTCTA	23				DB	AT2G16575	AT2G16580
TAAGATATAGAGCTATACATTGG	23				DB	AT1G67570	AT1G67580
TAAGATATAGAGCTATACATTGGA	24				DB	AT1G67570	AT1G67580
TAATAACAATTGGTGCTTGAG	21		ASRP			AT5G13510	AT5G13520
TAATACGCTGTGGATATGAATAAAG	25		ASRP			AT4G39080	AT4G39090
TAATCTATACTATCGTTGTCCTA	23				DB	AT5G58210	AT5G58220
TAATGGATGCTATAAAATCGA	21				DB	AT2G16575	AT2G16580
TAATGGATGCTATAAAATCGAA	22				DB	AT2G16575	AT2G16580
TAATGGATGGAGAATTCTTGC	21				DB	AT5G52100	AT5G52110
TAATTGCAGAGGTCTCTTAAG	21				DB	AT2G23740	AT2G23755
TAATTTGCTATATGCAATGCGTGA	24				DB	AT2G16575	AT2G16580
TACAAAAGCTCCCATTCAGAATCT	24				DB	AT2G16575	AT2G16580
TACAACATCTATAGACTCCAAAAG	24				DB	AT2G16575	AT2G16580
TACAACTGGCACATTTGACTG	21				DB	AT2G16575	AT2G16580
CAGTACCGATTCGTGGCGTTTA	22	Stress				AT4G00360	AT4G00370
TACGGGCCAAACAAGAAAACCTGAAG	26				DB	AT1G78570	AT1G78580
TACTCACCTGACCCTGGAAAGC	22				DB	AT2G16575	AT2G16580
TACTCTCGATAAACTGATGGAAC	23		ASRP			AT2G19160	AT2G19170
TAGAAGTTATCCACAGCAGATGGGCC	26				DB	AT2G34410	AT2G34420
TAGACAACAAGGAACATGCTA	21				DB	AT2G16575	AT2G16580
TAGACAAGTCCAAGATCGTTGCCT	24	Stress				AT4G39080	AT4G39090
TAGACTACACAGATGTTTGCC	21		ASRP			AT1G17100	AT1G17110
TAGAGTTACTTCTAAAGGATCTA	23				DB	AT2G16575	AT2G16580
TAGATCCTTTAGAAGTAACTCTA	23				DB	AT2G16575	AT2G16580
TAGCCCATAGAGCCACATAGAT	22				DB	AT2G02795	AT2G02800
TAGTTCACCAGATGGGA	17			MPSS		AT3G48680	AT3G48690
TATACATTGGACCAACATCGAA	22				DB	AT2G16575	AT2G16580
TATAGAGCTATACATTGGAGA	21		ASRP			AT1G67570	AT1G67580
TATCAGAAGATTCTGAATGGGAGC	24				DB	AT2G16575	AT2G16580
TATCAGACTCTGTGTTGATTGATG	24				DB	AT2G16575	AT2G16580
TATCGAGAAGGTAAATATGTA	21				DB	AT1G48300	AT1G48310
TATCGTCAAAATCTGAGGGGTC	22				DB	AT2G16575	AT2G16580
TATCGTCAAAATCTGAGGGGTCTT	24				DB	AT2G16575	AT2G16580
TATGAGCAGCTTGCTATATGGTTC	24				DB	AT2G16575	AT2G16580
TATGCAATGCGTGACAGGACTAAG	24				DB	AT2G16575	AT2G16580
TATTATTATTTGGTTTCTTTT	21				DB	AT5G26030	AT5G26040
TCAAAATCTGAGGGGTCTTCT	21				DB	AT2G16575	AT2G16580
TCAAACAGACTAAAAAGCCTA	21				DB	AT3G20790	AT3G20800
TCAAATGTGCCAGTTGTATCA	21				DB	AT2G16575	AT2G16580
TCAAATGTGCCAGTTGTATCAGAA	24				DB	AT2G16575	AT2G16580
TCAACAAGGGTCACTATGACTATTACTA	28				DB	AT3G16175	AT3G16180
TCAACGAAATGACCAATTCTA	21				DB	AT2G38230	AT2G38240
TCAAGACAAAGTGGCAAACAC	21				DB	AT2G16575	AT2G16580
TCAAGAGAAAGATAATGGATGCTA	24				DB	AT2G16575	AT2G16580
TCAAGATGAGTTCTTCATTGAAGA	24				DB	AT2G16575	AT2G16580
TCAAGCGTGCTCTCCAGTTGGC	22				DB	ATMG00050	ATMG00040
TCAAGCTTCTCATCAATCAACACA	24				DB	AT2G16575	AT2G16580
TCAATACCCAAGAGGTCATAAAGA	24				DB	AT5G23235	AT5G23240
TCAATAGATTGGACTATGTAT	21		ASRP		DB	AT5G26030	AT5G26040
TCAATCAACACAGAGTCTGATAAC	24				DB	AT2G16575	AT2G16580
TCACATCGTCAGATGTTGTCC	21				DB	AT3G22200	AT3G22210
TCACCTGTTCAAGACAAAGTGG	22				DB	AT2G16575	AT2G16580
TCACTGTACTCTTCAAGCTTCTCA	24				DB	AT2G16575	AT2G16580
TCAGAAGATTCTGAATGGGAGC	22				DB	AT2G16575	AT2G16580
TCAGACTCTGTGTTGATTGAT	21				DB	AT2G16575	AT2G16580
TCAGACTCTGTGTTGATTGATGAG	24				DB	AT2G16575	AT2G16580
TCAGATGCTTCGTGGCG	17			MPSS		AT2G38230	AT2G38240
TCAGCTGCTTTGCCTTG	17			MPSS		AT4G21180	AT4G21190
TCAGTCACTGTAATAACAATT	21				DB	AT5G13510	AT5G13520
TCATACCTATCTATCTTCCATCA	23				DB	AT3G47460	AT3G47470
TCATAGAGTTACTTCTAAAGGATC	24				DB	AT2G16575	AT2G16580
TCATCCAAAAGGTGGGCGTCT	21				DB	AT2G05060	AT2G05070
TCATTCAAGAGAAAGATAATGGAT	24				DB	AT2G16575	AT2G16580
TCATTGAAGACTTCGATGTTGG	22				DB	AT2G16575	AT2G16580
TCATTGAAGACTTCGATGTTGGTC	24				DB	AT2G16575	AT2G16580
TCCAATATCTTCTCAATCTAC	21				DB	AT2G16575	AT2G16580
TCCACTTCATGCTTTCCTCCTA	22				DB	AT1G50010	AT1G50020
TCCAGTTCTTGGAGAGGAA	19	Stress				AT2G02740	AT2G02750
TCCATCACACCAATCATAGCCATG	24				DB	AT3G27980	AT3G27990
TCCATCAGGCAGCCCATGGTAC	22		ASRP			AT2G34410	AT2G34420
TCCATCTCAACCCATCTGGTC	21				DB	AT3G17380	AT3G17390
TCCATTGATGTGAGCTCTAGTGTGC	25		ASRP			AT5G58710	AT5G58720
TCCCTGGCGATTATGGT	17			MPSS		AT5G54270	AT5G54280
TCCGACAAGTCATGTACCTCA	21		ASRP			AT4G28220	AT4G28240
TCCGTTCATTGATGAGCTCAGGGG	24				DB	ATMG00050	ATMG00040
TCCTCCTTCAGCATCGCA	18				DB	AT1G15950	AT1G15960
TCCTTGGGCCATCAAGG	17				DB	AT4G24380	AT4G24390
TCGACATGGCTATGATTGGTGTG	23		ASRP			AT3G27980	AT3G27990
TCGACATGGCTATGATTGGTGTGA	24		ASRP			AT3G27980	AT3G27990
TCGACCCATTGGGCCTCGCTACT	23				DB	AT2G34410	AT2G34420
TCGAGCAGGCTCGTGGTGGTGAG	23		ASRP			AT2G02795	AT2G02800
TCGAGCTCAAGGCGGTGTTGC	21				DB	AT2G38230	AT2G38240
TCGATGTTGGTCCAATGTATA	21				DB	AT2G16575	AT2G16580
TCGATGTTGGTCCAATGTATAC	22				DB	AT2G16575	AT2G16580
TCGATGTTGGTCCAATGTATACCA	24				DB	AT2G16575	AT2G16580
TCGCAGAGTTGAAGGTGAAGG	21		ASRP			AT2G34410	AT2G34420
TCGCCGGAGATGGTCCATTGGGAGAAGC	28				DB	AT2G34410	AT2G34420
TCGGCAGAGATGCGGTCGTGCTC	23				DB	ATMG00050	ATMG00040
TCGTCAAAATCTGAGGGGTCTT	22				DB	AT2G16575	AT2G16580
TCGTCAAAATCTGAGGGGTCTTCT	24				DB	AT2G16575	AT2G16580
TCTAAAGCTTTCCAGGGTCAG	21				DB	AT2G16575	AT2G16580
TCTAAAGGATCTAGTGTTTGC	21				DB	AT2G16575	AT2G16580
TCTAAAGGATCTAGTGTTTGCCA	23				DB	AT2G16575	AT2G16580
TCTACATGATGCAACACTCGA	21		ASRP			AT3G09085	AT3G09090
TCTACTTGGGATCTGAT	17			MPSS		AT5G18580	AT5G18590
TCTCAATAGCAATAATAATCAT	22				DB	AT1G68585	AT1G68590
TCTCATTTGTTGTCTCTG	18				DB	AT2G30870	AT2G30880
TCTCCGCGGCTGCTCTTACT	20		ASRP			AT2G06510	AT2G06520
TCTCGAAATGTCATGTCATACAAA	24				DB	AT2G16575	AT2G16580
TCTCTAAACAGACTACACCGA	21		ASRP			AT1G53440	AT1G53450
TCTCTGGCAACAAAGTGGCGGC	22				DB	AT1G68585	AT1G68590
TCTCTGTTGGGGTCTTGAATGA	22		ASRP			AT2G02795	AT2G02800
TCTCTTCTTCTTTTCGATTTTATA	24				DB	AT2G16575	AT2G16580
TCTGAGCTGAAGGTGAAGGAGCTC	24	Stress				AT2G05060	AT2G05070
TCTGAGGATGAGCATTAA	18	Stress				AT4G08685	AT4G08690
TCTGATAACTTCTCCTTAAAAC	22				DB	AT2G16575	AT2G16580
TCTGCTGACGTTGGTCTAGATGCTGA	26				DB	AT3G17380	AT3G17390
TCTGGTAGACAACAAGGAACATGC	24				DB	AT2G16575	AT2G16580
TCTGTAGGGTTGATGAT	17				DB	AT4G16400	AT4G16410
TCTGTCCTCTGCACGTT	17			MPSS		AT4G21366	AT4G21370
TCTGTGGGAACGGGAAGTGGTTGA	24				DB	AT2G16575	AT2G16580
TCTGTGTTGATTGATGAGAAGC	22				DB	AT2G16575	AT2G16580
TCTGTGTTGATTGATGAGAAGCTT	24				DB	AT2G16575	AT2G16580
TCTTCATTGAAGACTTCGATG	21				DB	AT2G16575	AT2G16580
TCTTGGATGGTGTCCTAACTGAA	23		ASRP			AT1G48300	AT1G48310
TCTTTCTCTGCCCTTGATGCTG	22		ASRP			AT2G02795	AT2G02800
TCTTTCTCTGCCCTTGATGCTGCT	24		ASRP			AT2G02795	AT2G02800
TGAAAACCTCATTTCTA	17			MPSS		AT3G27980	AT3G27990
TGAACAGGTGAAGCTTGAGTC	21				DB	AT2G16575	AT2G16580
TGAAGACTTCGATGTTGGT	19				DB	AT2G16575	AT2G16580
TGAAGACTTCGATGTTGGTCC	21				DB	AT2G16575	AT2G16580
TGAAGAGTACAGTGATTGTG	20				DB	AT2G16575	AT2G16580
TGAAGCTGCTGGTTCTGGAAT	21	Stress				AT2G06510	AT2G06520
TGAAGGAGGAGTGATGATGAA	21				DB	AT2G44130	AT2G44140
TGAAGGTGAAGGAGCTCAAGAAC	23				DB	AT2G05060	AT2G05070
TGAAGGTGAAGGAGCTCAAGAAC	23				DB	AT2G34410	AT2G34420
TGAAGGTTTCCGCATCAACGGTC	23				DB	AT5G54270	AT5G54280
TGAATAGAGTAGAAGTGTGTA	21				DB	AT1G48300	AT1G48310
TGAATGTGTATATATCAAATTA	22				DB	AT2G43160	AT2G43180
TGAATTACGGTGATAATAAAA	21				DB	AT1G12810	AT1G12820
TGACATGACATTTCGAGAAGACC	23				DB	AT2G16575	AT2G16580
TGACATTTCGAGAAGACCCCT	21				DB	AT2G16575	AT2G16580
TGACCATCTTGACAACCCT	19				DB	AT5G54270	AT5G54280
TGACGATACTCCTACAGCTCAA	22				DB	AT1G33265	AT1G33270
TGACTGCGAGCTTTTGGAGTCTA	23				DB	AT2G16575	AT2G16580
TGAGCAGCTTGCTATATGGTTC	22				DB	AT2G16575	AT2G16580
TGAGCAGCTTGCTATATGGTTCGG	24				DB	AT2G16575	AT2G16580
TGAGCTAGAAGTTATCCACAGC	22				DB	AT2G34410	AT2G34420
TGAGGAATGATCTCTTATGCC	21				DB	AT1G77765	AT1G77770
TGAGGGGTCTTCTCGAAATGTC	22				DB	AT2G16575	AT2G16580
TGAGTTGCTTAGTCCTGTCAC	21				DB	AT2G16575	AT2G16580
TGATACAACTGGCACATTTGACTG	24				DB	AT2G16575	AT2G16580
TGATCAAACATCAACCACTTCCCG	24				DB	AT2G16575	AT2G16580
TGATCCATGGCCGATGGGCG	20				DB	AT1G15810	AT1G15820
TGATCCTGTGGCTAACAACGCCT	23				DB	AT2G05060	AT2G05070
TGATGGAGTGTTTGTTGGGTC	21				DB	AT2G38230	AT2G38240
TGATGTTTGATCACAATCACTGTA	24				DB	AT2G16575	AT2G16580
TGATTACCTCGGAAACCCTA	20				DB	AT2G05060	AT2G05070
TGATTACCTGTTTATGTAG	19				DB	AT3G01350	AT3G01360
TGATTGATGAGAAGCTTGAAG	21				DB	AT2G16575	AT2G16580
TGATTGATGAGAAGCTTGAAGAGT	24				DB	AT2G16575	AT2G16580
TGATTGCCGCCATTTTCA	18				DB	AT5G39510	AT5G39520
TGATTTAGCCGTGTCAA	17			MPSS		AT4G01690	AT4G01700
TGCAAGCAACAGTGGGACATG	21				DB	AT5G58210	AT5G58220
TGCAATGCGTGACAGGAC	18				DB	AT2G16575	AT2G16580
TGCACATTCCAATATGA	17			MPSS		AT1G47230	AT1G47240
TGCACCTGGAGCTTAAATTTTC	22				DB	AT5G54270	AT5G54280
TGCACGGCCAGAAGATG	17			MPSS		AT4G04860	AT4G04870
TGCAGCTGTGTGCTCCTTAGCTAA	24				DB	AT1G51390	AT1G51400
TGCAGGACATGGGGTTACTTGT	22				DB	AT4G27030	AT4G27040
TGCCACTTTGTCTTGAACAGG	21				DB	AT2G16575	AT2G16580
TGCCCAACCAGCAGCACGTCGAGC	24				DB	AT2G02795	AT2G02800
TGCTACACTGATGGTGA	17			MPSS		AT2G02795	AT2G02800
TGCTATATGCAATGCGTGACA	21				DB	AT2G16575	AT2G16580
TGCTCATATTCCTTTTCTCTTCTT	24				DB	AT2G16575	AT2G16580
TGCTCGGAGCCCTAGGCTG	19				DB	AT2G34410	AT2G34420
TGCTCGTTTGGTCCTTCTTCCC	22				DB	AT2G01340	AT2G01350
TGCTTAGTCCTGTCACGCATTGC	23				DB	AT2G16575	AT2G16580
TGGAAAGCTTTAGAACTCCA	20				DB	AT2G16575	AT2G16580
TGGAATCCGTTCATTGATGAG	21		ASRP			ATMG00050	ATMG00040
TGGATCTCTGTGGGAACGGGAAGT	24				DB	AT2G16575	AT2G16580
TGGCCACATCAGCTATCCAACAAT	24				DB	AT2G05060	AT2G05070
TGGCGATTATGGTTGGGACACCGCC	25				DB	AT5G54270	AT5G54280
TGGCGGCTCTGTCCCTGG	18				DB	AT5G55700	AT5G55710
TGGCTAATTCTCGTTGATTTTGC	23				DB	AT3G15450	AT3G15460
TGGCTGATCCTGTGGCT	17			MPSS		AT2G05060	AT2G05070
TGGCTGTGTTGAGGTGCCGCTGCA	24				DB	AT3G27980	AT3G27990
TGGCTTAACTGCTACACTGAT	21		ASRP			AT2G02795	AT2G02800
TGGCTTAACTGCTACACTGATGGT	24		ASRP			AT2G02795	AT2G02800
TGGGAACGGGAAGTGGTTGATGTT	24				DB	AT2G16575	AT2G16580
TGGGAAGGGTTCATGACGGCTTCTGA	26				DB	AT4G24220	AT4G24230
TGGGCTACTCAAGTTATCCTC	21				DB	AT2G34410	AT2G34420
TGGGTGCTCTCGGATGC	17				DB	AT2G05060	AT2G05070
TGGGTGGAGGAGTAACGA	18				DB	AT1G03970	AT1G03980
TGGGTTGTGATCTGGTAGACAA	22				DB	AT2G16575	AT2G16580
TGGGTTTCCGTTTTAGCTCTGGCGGCG	27				DB	AT1G48750	AT1G48760
TGGTAGACAACAAGGAACATGCTA	24				DB	AT2G16575	AT2G16580
TGGTATACATTGGACCAACATCGA	24				DB	AT2G16575	AT2G16580
TGGTCATTGAAGAAGGCTAA	20	Stress				AT5G41680	AT5G41685
TGGTCCACGCTCAGAGC	17			MPSS		AT2G34410	AT2G34420
TGGTCTGTCCTCTGCAC	17			MPSS		AT4G21366	AT4G21370
TGGTCTTCTTCTTGTGCT	18				DB	AT1G29320	AT1G29330
TGGTGAAGGTGATGTGGGTTTCCGTT	26				DB	AT1G48750	AT1G48760
TGGTGGACTCATTGGAGCTGC	21				DB	AT1G70760	AT1G70770
TGGTGGAGACAATGGTGTACTCAC	24				DB	AT2G02795	AT2G02800
TGGTTCGATTCATTGGC	17			MPSS		AT2G45530	AT2G45540
TGGTTGGTCTTAATTTGGATG	21				DB	AT2G38230	AT2G38240
TGGTTTTAAGGAGAAGTTATC	21				DB	AT2G16575	AT2G16580
TGTACAGAGCGAACTGC	17			MPSS		AT5G05580	AT5G05590
TGTACTCTTCAAGCTTCTCAT	21				DB	AT2G16575	AT2G16580
TGTAGCATGTTCCTTGTTGTCTA	23				DB	AT2G16575	AT2G16580
TGTAGCATGTTCCTTGTTGTCTAC	24				DB	AT2G16575	AT2G16580
TGTATATTAAATTTGACTAAG	21				DB	AT5G26030	AT5G26040
TGTCATACAAATCAATGGTATA	22				DB	AT2G16575	AT2G16580
TGTCCTCTGCACGTTCTTGAA	21				DB	AT4G21366	AT4G21370
TGTCGTTGCTGTTGAGTGA	19	Stress				AT5G27630	AT5G27640
TGTCTGCTCGGTTCACTCA	19				DB	AT3G17790	AT3G17800
TGTCTTGAACAGGTGAAGCTTGAG	24				DB	AT2G16575	AT2G16580
TGTCTTGGTTAAATTCAATAT	21				DB	AT5G26030	AT5G26040
TGTGAAGATTTTGTTGAAGTTTGTTAC	27				DB	AT2G37480	AT2G37500
TGTGATCTGGTAGACAACA	19				DB	AT2G16575	AT2G16580
TGTGATCTGGTAGACAACAAGGAA	24				DB	AT2G16575	AT2G16580
TGTGCCAGTTGTATCAGAAGATT	23				DB	AT2G16575	AT2G16580
TGTGCTGGAGTATATGTTGGA	21		ASRP			AT4G34850	AT4G34860
TGTGGGAACGGGAAGTGGTTG	21				DB	AT2G16575	AT2G16580
TGTGGGAACGGGAAGTGGTTGATG	24				DB	AT2G16575	AT2G16580
TGTGTGGGTCGCAACTA	17			MPSS		AT4G04860	AT4G04870
TGTGTTCAAGAACGTGCAGAGG	22				DB	AT4G21366	AT4G21370
TGTGTTGATTGATGAGAAG	19				DB	AT2G16575	AT2G16580
TGTTCAAGAACGTGCAGAGGA	21				DB	AT4G21366	AT4G21370
TGTTCAAGACAAAGTGGCAAACA	23				DB	AT2G16575	AT2G16580
TGTTGGGTGCTCTCGGATGCACATTCC	27				DB	AT2G05060	AT2G05070
TGTTGGTCCAATGTATACCATTG	23				DB	AT2G16575	AT2G16580
TGTTGGTGTAGATATTGAGGC	21		ASRP			AT5G08390	AT5G08400
TGTTTACAATATTGGGACGAAGAA	24				DB	AT1G78570	AT1G78580
TGTTTAGGTCCCTTAGTTT	19				DB	AT2G02740	AT2G02750
TGTTTGCCACTTTGTCTTGAACAG	24				DB	AT2G16575	AT2G16580
TGTTTGTTTAGGTCCCTTAGT	21				DB	AT2G02740	AT2G02750
TTAACAAAATAGTTGATGTCCT	22				DB	AT5G43430	AT5G43440
TTAACTGCTACACTGATGGTG	21		ASRP			AT2G02795	AT2G02800
TTAAGGAGAAGTTATCAGACTC	22				DB	AT2G16575	AT2G16580
TTAATGAGCCTTTTTATCAAG	21				DB	AT4G39080	AT4G39090
TTACTGATCACAATGTCGTGC	21				DB	AT2G44850	AT2G44860
TTAGAAGTAACTCTATGAAAGTTA	24				DB	AT2G16575	AT2G16580
TTAGGCAATATCATGGAACCC	21				DB	AT2G19160	AT2G19170
TTATCGTCAAAATCTGAGGGGTCT	24				DB	AT2G16575	AT2G16580
TTATGTGTTCAAGAACGTGCA	21		ASRP		DB	AT4G21366	AT4G21370
TTCAAGCTTCTCATCAATCAA	21				DB	AT2G16575	AT2G16580
TTCAAGCTTCTCATCAATCAACAC	24				DB	AT2G16575	AT2G16580
TTCACAGCCTTTCCGGC	17			MPSS		AT2G34410	AT2G34420
TTCCTCAAGCTTCTTCT	17				DB	AT4G24220	AT4G24230
TTCCTTGTTGTCTACCAGATC	21		ASRP			AT2G16575	AT2G16580
TTCGATGTTGGTCCAATGTATA	22				DB	AT2G16575	AT2G16580
TTCTAAAGGATCTAGTGTTTGCCA	24				DB	AT2G16575	AT2G16580
TTCTTCCTGCTGAAGTC	17			MPSS		AT2G33620	AT2G33630
TTCTTTCTCTGCCCTTGATGC	21		ASRP			AT2G02795	AT2G02800
TTCTTTCTCTGCCCTTGATGCTG	23		ASRP			AT2G02795	AT2G02800
TTCTTTCTCTGCCCTTGATGCTGC	24		ASRP			AT2G02795	AT2G02800
TTGAAGACTTCGATGTTGGTCCA	23				DB	AT2G16575	AT2G16580
TTGAAGAGTACAGTGATTGTG	21		ASRP			AT2G16575	AT2G16580
TTGAAGCTTCAGGTTGTACACTCA	24				DB	AT3G25910	AT3G25920
TTGATGAGAAGCTTGAAGAGT	21				DB	AT2G16575	AT2G16580
TTGATTGATGAGAAGCTTGAA	21				DB	AT2G16575	AT2G16580
TTGCTATATGCAATGCGTGAC	21				DB	AT2G16575	AT2G16580
TTGCTTAGTCCTGTCAC	17			MPSS		AT2G16575	AT2G16580
TTGGAGGTGTTTCTCTGTT	19				DB	AT4G09000	AT4G09010
TTGGAGTTCTAAAGCTTTCCA	21				DB	AT2G16575	AT2G16580
TTGGATTGATTCCCCCA	17			MPSS		AT5G05580	AT5G05590
TTGGTCTGTCCTCTGCA	17			MPSS		AT4G21366	AT4G21370
TTGGTCTGTCCTCTGCACGTT	21				DB	AT4G21366	AT4G21370
TTGTATTGCCAATTAGGGATGT	22		ASRP			AT1G50480	AT1G50490
TTGTGATCTGGTAGACAACAA	21				DB	AT2G16575	AT2G16580
TTGTGCTGGAACTATATGTATC	22		ASRP			AT5G05490	AT5G05480
TTGTTGGTCACCATGCAATGA	21		ASRP			AT3G17790	AT3G17800
TTGTTGTCTCTGGTTTCTTGTATT	24		ASRP			AT2G30870	AT2G30880
TTGTTTAGGTCCCTTAGTTT	20				DB	AT2G02740	AT2G02750
TTGTTTAGGTCCCTTAGTTTC	21		ASRP		DB	AT2G02740	AT2G02750
TTGTTTAGGTCCCTTAGTTTCT	22		ASRP		DB	AT2G02740	AT2G02750
TTTAGCGATGGTGTGAAAAACTCC	24		ASRP			AT1G02170	AT1G02180
TTTCGCAGAGTTGAAGGTGAA	21		ASRP			AT2G34410	AT2G34420
TTTGCTATATGCAATGCGTGAC	22				DB	AT2G16575	AT2G16580
TTTGGTCTGTCCTCTGC	17			MPSS		AT4G21366	AT4G21370
TTTGTGGTCTATTCTATGTAAA	22		ASRP			AT2G34410	AT2G34420
TTTGTTTAGGTCCCTTAGTT	20		ASRP			AT2G02740	AT2G02750
TTTGTTTAGGTCCCTTAGTTTC	22		ASRP			AT2G02740	AT2G02750
TTTGTTTAGGTCCCTTAGTTTCT	23				DB	AT2G02740	AT2G02750
TTTTCAACAGTCGCGGT	17			MPSS		AT3G27980	AT3G27990
TTTTCCAGTTTCAGTGT	17			MPSS		AT1G50480	AT1G50490
TTTTTGTAAGTGGGTCCGCTTCAT	24				DB	AT1G17130	AT1G17140
