# Supplementary material for: Small RNAs and the regulation of cis-natural antisense transcripts in Arabidopsis
Source: BMC Mol Biol. 2008 Jan 14;9:6. doi: 10.1186/1471-2199-9-6 (PMC2262095; doi:10.1186/1471-2199-9-6)
Supplement: Additional file 5 — Small RNAs with 100% sequence match to the full-length cis-NATs. [file 1471-2199-9-6-S5.xls]

## Sheet: NAT genes
Table S5. Small RNAs with 100% sequence match to the full-length cis-NATs.
Small RNA sequence	Length	Direction	Stress 454 dataset	ASRP	MPSS	DB	Gene ID
AAAAACAGTTGCTTACTATAAAAA	24	REVERSE		ASRP			AT5G25760
AAAAAGCCCATAAAAGTTGGTCC	23	REVERSE		ASRP		DB	AT1G14800
AAAAAGCCCATAAAAGTTGGTCCA	24	REVERSE				DB	AT1G14800
AAAACAAGGATGTTTTC	17	REVERSE			MPSS		AT2G05060
AAAACATTTTGATTCAAAAAA	21	REVERSE		ASRP			AT1G15215
AAAACTATCCTTGCAAG	17	REVERSE			MPSS		AT4G28080
AAAACTTCTATCTTTGT	17	REVERSE			MPSS		AT4G02700
AAAACTTCTATCTTTGTGGGACA	23	REVERSE		ASRP			AT4G02700
AAAAGATCGCATTGTTGGCG	20	FORWARD		ASRP			AT4G29010
AAAAGATGGAGCTGTGGCCA	20	FORWARD				DB	AT1G20290
AAAAGCCCATAAAAGTTGGTCCA	23	REVERSE				DB	AT1G14800
AAAAGTTGAATCTCTGTGCTA	21	FORWARD		ASRP			AT2G02800
AAAAGTTGAATCTCTGTGCTAGC	23	FORWARD		ASRP			AT2G02800
AAAAGTTGGTCCATGATCCTATCA	24	REVERSE				DB	AT1G14800
AAAATTGGGGAAAATATGTGTTTTA	25	FORWARD		ASRP			AT5G56795
AAACAAAGATTACATATCAAA	21	FORWARD		ASRP			AT1G20290
AAACACCAACAGGTTTG	17	REVERSE			MPSS		AT5G05590
AAACATAAGGTAGCAACAATACAC	24	FORWARD				DB	AT2G34790
AAACATCTGATCGTTTG	17	REVERSE			MPSS		AT4G33300
AAACATCTGATCGTTTGACTTGAC	24	REVERSE		ASRP		DB	AT4G33300
AAACATTTGACGTTGTCCTTGAC	23	FORWARD		ASRP			AT3G63140
AAACCAACGATGTATTGCCTT	21	FORWARD		ASRP			AT5G26040
AAACCAATGATATTCACTAATTTG	24	FORWARD				DB	AT1G75090
AAACCATTGCTTTCACGCTTACAA	24	REVERSE				DB	AT3G21210
AAACGAACAAAAAACTGATGG	21	FORWARD				DB	AT1G18880
AAACGAAGAGTGGCTATATCCAAGGC	26	FORWARD				DB	AT5G28220
AAACGACGAATCCGCCG	17	FORWARD			MPSS		AT1G20300
AAACGAGCAGAACAATCTGGAACC	24	FORWARD				DB	AT2G02800
AAACGATCAGATGTTTA	17	FORWARD			MPSS		AT4G33300
AAACGATCAGATGTTTACAT	20	FORWARD				DB	AT4G33300
AAACGATCAGATGTTTACATGTGT	24	FORWARD		ASRP		DB	AT4G33300
AAACGCAGCGATCTCCGAGAAA	22	FORWARD				DB	AT5G35370
AAACGCTGGTCCTAATACTAATG	23	FORWARD		ASRP			AT3G62030
AAACGGCTCACCCTGTTGCCTTCT	24	REVERSE				DB	AT1G20290
AAACTCAGATGGTTACAATCATAT	24	FORWARD				DB	AT4G33290
AAACTCAGATGGTTACAATCATAT	24	REVERSE				DB	AT4G33300
AAACTGGAAAACGATAACACGAAA	24	REVERSE		ASRP			AT4G19095
AAACTGTTTTCCCGTTT	17	FORWARD			MPSS		AT4G02700
AAAGAACAGAAAAGAAAAGTGGTC	24	FORWARD				DB	AT3G27990
AAAGAACGAACCAGAAGAAAATGA	24	FORWARD				DB	AT2G16580
AAAGAAGCGTTTGATGTTGCG	21	FORWARD		ASRP			AT5G63890
AAAGAGAGTTTGTTTGTGGT	20	FORWARD		ASRP			AT2G34420
AAAGAGAGTTTGTTTGTGGT	20	REVERSE		ASRP			AT2G34410
AAAGAGTTCGGAATTAATGGTGTA	24	FORWARD		ASRP			AT1G52090
AAAGCAAAATAACCGGATGGATAC	24	REVERSE		ASRP			AT4G04330
AAAGCAACTTAATCAATTTATCCT	24	FORWARD		ASRP			AT3G27990
AAAGCAGAAAGAGACTCATG	20	REVERSE		ASRP			AT2G02800
AAAGCTGGTTTGGTCTACATCAAC	24	FORWARD		ASRP			AT5G04420
AAAGCTTTAGAACTCCAATAACA	23	FORWARD				DB	AT2G16575
AAAGCTTTAGAACTCCAATAACA	23	REVERSE				DB	AT2G16580
AAAGGAAGAAGTGAGATGACGAT	23	FORWARD		ASRP			AT4G16410
AAAGGAAGAAGTGAGATGACGAT	23	REVERSE		ASRP			AT4G16400
AAAGGATGAACCAGAGAAACTCAG	24	REVERSE				DB	AT2G16580
AAAGGCAAAGGAGAAGGAGC	20	FORWARD		ASRP			AT1G44910
AAAGGGAACACTTACTGGTGTGCT	24	FORWARD				DB	AT4G33290
AAAGGGTCTTGGATGGTGTCCT	22	FORWARD		ASRP			AT1G48310
AAAGGGTCTTGGATGGTGTCCT	22	REVERSE		ASRP			AT1G48300
AAAGGTCCTTTGGAGAATCTCCTTG	25	FORWARD				DB	AT5G54270
AAAGGTCCTTTGGAGAATCTCCTTG	25	REVERSE				DB	AT5G54280
AAAGGTTGGATATTTAATTAA	21	FORWARD				DB	AT5G64750
AAAGTGTTTGCTGATTCTGCCC	22	REVERSE		ASRP			AT5G20730
AAAGTTAAATCCTATAAGCTAAGC	24	REVERSE				DB	AT4G33300
AAAGTTAAATTTTGAATGACACA	23	REVERSE		ASRP			AT4G33300
AAAGTTGAATCTCTGTG	17	FORWARD			MPSS		AT2G02800
AAAGTTGCTAATTCATA	17	FORWARD			MPSS		AT4G33300
AAAGTTGGATGGTTTCTCCAT	21	FORWARD				DB	AT1G78580
AAAGTTGGTCCATGATCCTATCAC	24	REVERSE		ASRP			AT1G14800
AAATAACTATATGACGGCATAAGA	24	REVERSE		ASRP			AT4G28080
AAATACGCCACAATCTGCAAA	21	REVERSE				DB	AT2G38480
AAATACTCGAACGGGTC	17	REVERSE			MPSS		AT4G33300
AAATCCATGGTGGTGGGATAGTC	23	FORWARD		ASRP			AT5G58320
AAATCCGTGACGGAGCAAGGCCA	23	FORWARD				DB	AT3G59970
AAATCTATTTGAGGAGATGATGGA	24	FORWARD		ASRP			AT3G27980
AAATCTATTTGAGGAGATGATGGA	24	REVERSE		ASRP			AT3G27990
AAATCTGTTATGGTTGC	17	REVERSE			MPSS		AT3G05770
AAATCTGTTATGGTTGCCGCCACC	24	REVERSE		ASRP			AT3G05770
AAATGAGAAGATTTTGTTACAATA	24	REVERSE				DB	AT2G16580
AAATGCTTATAGAATAAATAAAAA	24	FORWARD				DB	AT1G20290
AAATGGCGTCGTTTGATGAAGC	22	FORWARD		ASRP			AT1G22840
AAATGTGCCAGTTGTATCAGAAGA	24	FORWARD				DB	AT2G16575
AAATGTGCCAGTTGTATCAGAAGA	24	REVERSE				DB	AT2G16580
AAATGTGGAATCAACTACCAACCT	24	FORWARD		ASRP			AT5G19780
AAATTACTCATGAGACCGCCAAAA	24	FORWARD		ASRP			AT5G58720
AAATTCACAACAGTAATT	18	REVERSE	Stress				AT5G08550
AAATTCTTACCAACAGTTGCGGTG	24	FORWARD		ASRP			AT3G27990
AAATTCTTACCAACAGTTGCGGTG	24	REVERSE		ASRP			AT3G27980
AAATTGATTAAGTTGCTTTGC	21	REVERSE		ASRP			AT3G27990
AAATTTGGCTTTCGGTT	17	FORWARD			MPSS		AT1G52087
AAATTTTGAATGACACATGTA	21	REVERSE		ASRP			AT4G33300
AAATTTTGAATGACACATGTAAAC	24	REVERSE		ASRP		DB	AT4G33300
AACAAATGGAGGGGGATGGTTTTA	24	REVERSE				DB	AT2G16580
AACAACAACAACAATAATGGCGTC	24	FORWARD		ASRP			AT5G26700
AACAACAACAAGATGGGTTGCA	22	REVERSE				DB	AT5G26700
AACAACAGATTCTGCAT	17	REVERSE			MPSS		AT2G04280
AACAACGACAAATACTACCGAGGA	24	FORWARD				DB	AT2G16580
AACAATGACATTGATGATGAG	21	REVERSE		ASRP			AT4G21366
AACAATGACATTGATGATGAG	21	REVERSE		ASRP			AT4G21370
AACAATGACATTGATGATGAGG	22	REVERSE				DB	AT4G21366
AACAATGACATTGATGATGAGG	22	REVERSE				DB	AT4G21370
AACACAGAGTCTGATAACTTCTCC	24	FORWARD				DB	AT2G16580
AACACAGAGTCTGATAACTTCTCC	24	REVERSE				DB	AT2G16575
AACACATGAAGGTGCAAAGAG	21	REVERSE				DB	AT1G12820
AACACGAGGAGTTCACGAAAG	21	FORWARD		ASRP			AT5G64610
AACACTAATGGCAATGC	17	FORWARD			MPSS		AT1G20290
AACACTAGATCCTTTAGAAGTAAC	24	FORWARD				DB	AT2G16575
AACACTAGATCCTTTAGAAGTAAC	24	REVERSE				DB	AT2G16580
AACAGCCAAAATACTGAACCA	21	REVERSE				DB	AT4G03080
AACAGTTATTCACTAAAAGGTAC	23	FORWARD				DB	AT1G14800
AACATCTGATCGTTTGA	17	REVERSE			MPSS		AT4G33300
AACATCTGATCGTTTGACTTGACA	24	REVERSE		ASRP			AT4G33300
AACATGTTTCATGCGAT	17	FORWARD			MPSS		AT4G28080
AACCACTTCCCGTTCCCACAGAGA	24	FORWARD				DB	AT2G16575
AACCACTTCCCGTTCCCACAGAGA	24	REVERSE				DB	AT2G16580
AACCAGAGAAACTCAGGGAGGAAC	24	REVERSE				DB	AT2G16580
AACCAGGGTTTAGGGCC	17	REVERSE			MPSS		AT1G10522
AACCCGATGACCCTATGGAGGTAT	24	FORWARD				DB	AT1G52087
AACCGTCAAAGTATTAGCTGC	21	REVERSE				DB	AT5G64750
AACCTCCGTCCTCTTCA	17	FORWARD			MPSS		AT5G41990
AACCTCTGAAGGAACGA	17	FORWARD			MPSS		AT1G20290
AACCTCTGAAGGAACGATTATGGA	24	FORWARD				DB	AT1G20290
AACCTGTCCTGTGGTTGGTGGC	22	REVERSE		ASRP			AT2G26920
AACGATCAGATGTTTAC	17	FORWARD			MPSS		AT4G33300
AACGATCAGATGTTTACATGTGT	23	FORWARD		ASRP			AT4G33300
AACGATCAGATGTTTACATGTGTC	24	FORWARD		ASRP		DB	AT4G33300
AACGGTACACACTCAAAAAACCAA	24	FORWARD				DB	AT3G47800
AACGTATGCACATTGAGGGT	20	FORWARD		ASRP			AT1G78570
AACGTATGCACATTGAGGGT	20	REVERSE		ASRP			AT1G78580
AACGTGATCGCTACGAGAA	19	FORWARD	Stress				AT1G48440
AACGTTTCCAACTACGATCGTACC	24	FORWARD				DB	AT1G14780
AACTAACCATTGTCAGTTTTTCTA	24	REVERSE		ASRP			AT4G28080
AACTACGAATGGCTTGA	17	FORWARD			MPSS		AT2G22940
AACTATTTTCATGTGTGTTTACTTT	25	FORWARD		ASRP			AT2G30570
AACTCAAGTAATGAATGTGTTAGC	24	FORWARD				DB	AT1G20290
AACTCGGGTTGATGGAAAAG	20	FORWARD		ASRP			AT4G15545
AACTCTAAAAAATATTCTTACAAG	24	FORWARD				DB	AT1G14800
AACTCTTCCGCGAGATG	17	FORWARD			MPSS		AT1G62720
AACTGCAGTTCGCTCTG	17	FORWARD			MPSS		AT5G05590
AACTGCAGTTCGCTCTG	17	REVERSE			MPSS		AT5G05580
AACTGCTACACTGATGGTGAG	21	FORWARD		ASRP			AT2G02795
AACTGCTACACTGATGGTGAG	21	REVERSE		ASRP			AT2G02800
AACTGCTACACTGATGGTGAGTAC	24	FORWARD				DB	AT2G02795
AACTGCTACACTGATGGTGAGTAC	24	REVERSE				DB	AT2G02800
AACTTCGTCGTTAGTCT	17	FORWARD			MPSS		AT1G14800
AACTTCTCCTTAAAACCATCC	21	FORWARD				DB	AT2G16580
AACTTCTCCTTAAAACCATCC	21	REVERSE				DB	AT2G16575
AACTTGGTGGGAATGGGAATC	21	FORWARD	Stress				AT2G05710
AAGAACAATTTGTGTTTAGTTGAA	24	FORWARD		ASRP			AT5G42820
AAGAAGATGATGATTGGGAAGGA	23	FORWARD		ASRP			AT4G24230
AAGAAGATTGGTGAAGCCTC	20	FORWARD		ASRP			AT1G20290
AAGAATCCTAACATATGGTGG	21	REVERSE		ASRP			AT1G12820
AAGACAAAGTGGCAAACACTAGAT	24	FORWARD		ASRP			AT2G16575
AAGACAAAGTGGCAAACACTAGAT	24	REVERSE		ASRP			AT2G16580
AAGACTATCTAACAACCTCATCA	23	FORWARD		ASRP			AT1G20290
AAGACTTACCGAGGTGA	17	REVERSE			MPSS		AT5G41990
AAGACTTCGATGTTGGTCC	19	FORWARD				DB	AT2G16575
AAGACTTCGATGTTGGTCC	19	REVERSE				DB	AT2G16580
AAGAGAGTTTGTTTGTGGTCTAT	23	FORWARD		ASRP			AT2G34420
AAGAGAGTTTGTTTGTGGTCTAT	23	REVERSE		ASRP			AT2G34410
AAGAGGGAAAAACCTATATGAGC	23	FORWARD		ASRP			AT1G14800
AAGATGGAGAATGATCTCGT	20	REVERSE	Stress				AT5G40890
AAGATTGGTGAAGCCTCTGAA	21	FORWARD				DB	AT1G20290
AAGATTTAGAATATCGGCGGGTAT	24	FORWARD				DB	AT4G08320
AAGATTTAGAATATCGGCGGGTAT	24	REVERSE				DB	AT4G08330
AAGCATGTCTTGACGCAGAAA	21	FORWARD		ASRP			AT3G13450
AAGCCCATTGTAAAAGT	17	REVERSE			MPSS		AT3G01920
AAGCGGTTGCTGCAGAGGATAGCGA	25	REVERSE		ASRP			AT1G14800
AAGCTCTGCATTGCCAT	17	REVERSE			MPSS		AT1G20290
AAGCTGACGTCGGACGC	17	FORWARD			MPSS		AT3G16240
AAGCTGCTCATATTCCTTTTC	21	FORWARD				DB	AT2G16580
AAGCTGCTCATATTCCTTTTC	21	REVERSE				DB	AT2G16575
AAGCTTGAGTCTATGTTATTGGAG	24	FORWARD				DB	AT2G16580
AAGCTTGAGTCTATGTTATTGGAG	24	REVERSE				DB	AT2G16575
AAGCTTGTCTCTCTTCA	17	REVERSE			MPSS		AT4G29000
AAGGCCGGTTCACAGAT	17	FORWARD			MPSS		AT2G34420
AAGGCCGGTTCACAGAT	17	REVERSE			MPSS		AT2G34410
AAGGCTGTTGCGATTTG	17	FORWARD			MPSS		AT4G28405
AAGGCTGTTGCGATTTG	17	REVERSE			MPSS		AT4G28400
AAGGGTGGAATCTACATGGTC	21	FORWARD		ASRP			AT5G64960
AAGGGTTGGGACTGCTT	17	FORWARD			MPSS		AT5G38640
AAGGTCTGTTATTGTCTACTTATC	24	FORWARD		ASRP			AT1G14800
AAGGTGGATTGAAAGAGGAGAA	22	FORWARD	Stress				AT4G32940
AAGGTGGTGGTGGTGGT	17	FORWARD			MPSS		AT2G30560
AAGTAATTTAATAGATTTGCACAC	24	REVERSE				DB	AT4G33300
AAGTATGAGCTGGATCCAAC	20	FORWARD	Stress				AT4G31420
AAGTCAAACGATCAGAT	17	FORWARD			MPSS		AT4G33300
AAGTCAAACGATCAGATGTTT	21	FORWARD		ASRP			AT4G33300
AAGTCAAACGATCAGATGTTTACA	24	FORWARD				DB	AT4G33300
AAGTCTGTGGCGATGAGGTC	20	FORWARD		ASRP			AT5G44030
AAGTCTTTCACTGTGAG	17	FORWARD			MPSS		AT4G33290
AAGTGATTATGATTGATGATGAA	23	FORWARD		ASRP			AT4G35630
AAGTGATTATGATTGATGATGAA	23	REVERSE		ASRP			AT4G35640
AAGTGTGAGAAGGAAGAGAA	20	FORWARD				DB	AT1G73030
AATAACATAGACTCAAGCTTCA	22	FORWARD				DB	AT2G16575
AATAACATAGACTCAAGCTTCA	22	REVERSE				DB	AT2G16580
AATACTCGAACGGGTCT	17	REVERSE			MPSS		AT4G33300
AATAGATTGGACTATGTATAT	21	FORWARD		ASRP			AT5G26030
AATAGATTGGACTATGTATAT	21	REVERSE		ASRP			AT5G26040
AATAGGTTTGAGATCTTAAGTGTG	24	FORWARD				DB	AT1G67820
AATCATAACAATTTGCT	17	FORWARD			MPSS		AT5G05590
AATCCAACTCTTTTTGG	17	FORWARD			MPSS		AT1G14800
AATCCTGGTGACTGGGC	17	REVERSE			MPSS		AT1G50440
AATCGGTAAAGACTACGACCAATC	24	REVERSE		ASRP			AT4G33300
AATCTACTCACCTGACC	17	FORWARD			MPSS		AT2G16575
AATCTACTCACCTGACC	17	REVERSE			MPSS		AT2G16580
AATCTACTCACCTGACCCTGGAAA	24	FORWARD				DB	AT2G16575
AATCTACTCACCTGACCCTGGAAA	24	REVERSE				DB	AT2G16580
AATCTGGAACCTTATCC	17	FORWARD			MPSS		AT2G02800
AATCTTCTCGGCTACGT	17	FORWARD			MPSS		AT4G21366
AATCTTCTCGGCTACGT	17	FORWARD			MPSS		AT4G21370
AATGAAATGATGTTGCCAATTT	22	FORWARD		ASRP			AT1G80910
AATGAAGAACTCATCTTGATTAAC	24	FORWARD				DB	AT2G16580
AATGAAGAACTCATCTTGATTAAC	24	REVERSE				DB	AT2G16575
AATGAAGTCGGAGCTAAAT	19	FORWARD	Stress				AT5G08790
AATGACACATGTAAACATCTGAT	23	REVERSE		ASRP			AT4G33300
AATGACATTGATGATGAGGAA	21	REVERSE		ASRP			AT4G21366
AATGACATTGATGATGAGGAA	21	REVERSE		ASRP			AT4G21370
AATGAGGATTTTGATATTGAGGTC	24	FORWARD		ASRP			AT1G52087
AATGATGATGTCTCGTTTAAGCAG	24	FORWARD		ASRP			AT1G56000
AATGCTGGTGGTATTGCTGAAATGG	25	FORWARD		ASRP			AT1G15690
AATGGCAACGATGTGTAAAATAAC	24	FORWARD				DB	AT1G14800
AATGGTATACATTGGACCAACATC	24	FORWARD		ASRP			AT2G16580
AATGGTATACATTGGACCAACATC	24	REVERSE		ASRP			AT2G16575
AATGGTCACAATGGTGTGGTGA	22	REVERSE		ASRP			AT2G02800
AATGGTCACAATGGTGTGGTGAA	23	REVERSE		ASRP			AT2G02800
AATGGTCACAATGGTGTGGTGAAG	24	REVERSE		ASRP			AT2G02800
AATGGTGCAAAGGCAGATGATA	22	FORWARD		ASRP			AT4G04860
AATGGTGCAAAGGCAGATGATA	22	REVERSE		ASRP			AT4G04870
AATGGTGCAGAACAAAAAACTGTT	24	REVERSE		ASRP			AT1G10522
AATGGTTCGCGTGCTGC	17	FORWARD			MPSS		AT5G05590
AATGTAAGGTGCTTGAACTTAGAT	24	FORWARD		ASRP		DB	AT1G20290
AATGTGTCCCCTGGTCATGAC	21	FORWARD				DB	AT4G08685
AATGTGTCCCCTGGTCATGAC	21	REVERSE				DB	AT4G08690
AATTCAAGAGTAAAGATGCTGCTG	24	FORWARD		ASRP			AT2G47390
AATTCAAGTTGCCTTCC	17	FORWARD			MPSS		AT5G05590
AATTCATAGGATCGTGC	17	FORWARD			MPSS		AT4G33300
AATTCATAGGATCGTGCCACGT	22	FORWARD				DB	AT4G33300
AATTCATAGGATCGTGCCACGTGT	24	FORWARD				DB	AT4G33300
AATTCTGCGCGAGCCTCTTGC	21	REVERSE				DB	AT1G12820
AATTGTTCGTGGTTAAATCATTCA	24	FORWARD		ASRP			AT2G15800
AATTTGCTATATGCAATGCGTGAC	24	FORWARD				DB	AT2G16575
AATTTGCTATATGCAATGCGTGAC	24	REVERSE				DB	AT2G16580
AATTTGCTGCAGTGGAC	17	FORWARD			MPSS		AT5G05590
AATTTTGAATGACACATGTAAAC	23	REVERSE		ASRP			AT4G33300
AATTTTGAATGACACATGTAAACA	24	REVERSE		ASRP			AT4G33300
AATTTTTCGTCCTCCTTCACCAC	23	FORWARD		ASRP			AT2G02800
ACAAAAACGAGTCCTTTTATAAAA	24	FORWARD				DB	AT2G02800
ACAAAAATGAATTGTCT	17	FORWARD			MPSS		AT1G31810
ACAAAACTCAAAAGGACACACTGA	24	REVERSE				DB	AT1G20290
ACAAAAGCTCCCATTCAGAATCTT	24	FORWARD				DB	AT2G16580
ACAAAAGCTCCCATTCAGAATCTT	24	REVERSE				DB	AT2G16575
ACAAAAGTGTCTACTTTGACTTA	23	FORWARD				DB	AT3G16140
ACAAACCACCCATAAAAAACACCC	24	REVERSE				DB	AT5G38600
ACAAAGGAAGCCAAATTT	18	FORWARD				DB	AT3G17800
ACAAAGGAAGCCAAATTT	18	REVERSE				DB	AT3G17790
ACAAAGTGGCAAACACTAGATCCT	24	FORWARD				DB	AT2G16575
ACAAAGTGGCAAACACTAGATCCT	24	REVERSE				DB	AT2G16580
ACAAATACTACCGAGGAAGTCGAC	24	FORWARD				DB	AT2G16580
ACAAATCTATTGTGTGAATCCTTG	24	FORWARD				DB	AT2G22940
ACAAATCTGTTATGGTTGCCGC	22	REVERSE		ASRP			AT3G05770
ACAAATCTGTTATGGTTGCCGCCA	24	REVERSE				DB	AT3G05770
ACAAATGTCAAAATGTTAGTCCGG	24	REVERSE				DB	AT1G20290
ACAACAACGACAAATACTACCGAG	24	FORWARD				DB	AT2G16580
ACAACATCTATAGACTCCAAAAGC	24	FORWARD				DB	AT2G16575
ACAACATCTATAGACTCCAAAAGC	24	REVERSE				DB	AT2G16580
ACAACGACAAATACTACCGAGGA	23	FORWARD				DB	AT2G16580
ACAACGACAAATACTACCGAGGAA	24	FORWARD				DB	AT2G16580
ACAACGAGAACAAATGTGCC	20	FORWARD		ASRP			AT2G28290
ACAACGCCTGGTCTTACGCTA	21	FORWARD				DB	AT2G05070
ACAACGCCTGGTCTTACGCTA	21	REVERSE				DB	AT2G05060
ACAACTACAGCACATACTATG	21	REVERSE		ASRP			AT1G79810
ACAAGGAACATGCTACAACAT	21	FORWARD				DB	AT2G16575
ACAAGGAACATGCTACAACAT	21	REVERSE				DB	AT2G16580
ACAAGGAACATGCTACAACATCT	23	FORWARD				DB	AT2G16575
ACAAGGAACATGCTACAACATCT	23	REVERSE				DB	AT2G16580
ACAATAAACCCTCACAGTGAAAG	23	REVERSE				DB	AT4G33290
ACAATAATGGCGTCTTTTGCAAC	23	FORWARD				DB	AT5G26700
ACAATCCTAGTATCGTCTTTCAAG	24	REVERSE				DB	AT4G33290
ACAATCTTGCTAGACCGGAAGAG	23	FORWARD				DB	AT2G03280
ACAATGACTTCATTCCGTTTG	21	REVERSE				DB	AT1G20290
ACAATGACTTCATTCCGTTTGC	22	REVERSE				DB	AT1G20290
ACAATGGTCACAATGGTGTGGTG	23	REVERSE		ASRP			AT2G02800
ACAATGGTCACAATGGTGTGGTGA	24	REVERSE		ASRP			AT2G02800
ACAATTTGCTGCAGTGG	17	FORWARD			MPSS		AT5G05590
ACACAATGGTCACAATGGTGTGGT	24	REVERSE		ASRP			AT2G02800
ACACATGTAAACATCTGAT	19	REVERSE				DB	AT4G33300
ACACCAACAGGTTTGGC	17	REVERSE			MPSS		AT5G05590
ACACCACACGACTCGAG	17	FORWARD				DB	AT5G58070
ACACCACACGACTCGAG	17	REVERSE				DB	AT5G58060
ACACCGGACTTCCATATCGC	20	REVERSE				DB	AT5G63020
ACACCGGTATATATGTCGCCTG	22	FORWARD				DB	AT2G05060
ACACCGGTTCCACCTGG	17	FORWARD				DB	AT4G29840
ACACCGGTTCCACCTGG	17	REVERSE				DB	AT4G29830
ACACCGTACCTTGGCGA	17	FORWARD				DB	AT1G14370
ACACCGTACCTTGGCGA	17	REVERSE				DB	AT1G14380
ACACTGAAGGACCTAAACTA	20	FORWARD				DB	AT2G02750
ACACTGAAGGACCTAAACTA	20	REVERSE				DB	AT2G02740
ACACTGAAGGACCTAAACTAA	21	FORWARD				DB	AT2G02750
ACACTGAAGGACCTAAACTAA	21	REVERSE				DB	AT2G02740
ACACTGAAGGACCTAAACTAAC	22	FORWARD		ASRP		DB	AT2G02750
ACACTGAAGGACCTAAACTAAC	22	REVERSE		ASRP		DB	AT2G02740
ACACTGAAGGACCTAAACTAACA	23	FORWARD		ASRP		DB	AT2G02750
ACACTGAAGGACCTAAACTAACA	23	REVERSE		ASRP		DB	AT2G02740
ACACTGCAGCTCAATTT	17	REVERSE			MPSS		AT5G05590
ACACTGCGCCAAAGGCAAATCCTAA	25	FORWARD				DB	AT5G15800
ACACTGCGCCAAAGGCAAATCCTAA	25	REVERSE				DB	AT5G15790
ACACTGTAGGAGAGAATGCCACT	23	FORWARD	Stress				AT1G51730
ACACTTACTGGTGTGCTAGAGAA	23	FORWARD				DB	AT4G33290
ACACTTTCTTCAAGCCAAAATTCA	24	FORWARD				DB	AT3G56940
ACAGAATGGGTACCCTTTGTCACC	24	FORWARD				DB	AT4G28080
ACAGACATTGTTATCGTTATGAA	23	REVERSE		ASRP			AT5G52840
ACAGACCAAAGATGTCGTCGGTGG	24	FORWARD				DB	AT4G21370
ACAGAGACCTGTGGATC	17	FORWARD			MPSS		AT1G52087
ACAGAGATTCAACTTTTCTCAGAG	24	REVERSE		ASRP			AT2G02800
ACAGAGGGAGTAGACCAC	18	REVERSE				DB	AT4G02700
ACAGAGGGAGTAGACCACTAGAA	23	REVERSE				DB	AT4G02700
ACAGAGGGAGTAGACCACTAGAAA	24	REVERSE				DB	AT4G02700
ACAGAGTCTGATAACTTCTCCTTA	24	FORWARD				DB	AT2G16580
ACAGAGTCTGATAACTTCTCCTTA	24	REVERSE				DB	AT2G16575
ACAGATTAGAGTTTTGATCAAGAA	24	REVERSE				DB	AT2G22940
ACAGATTGTCTACGGCAAACTC	22	FORWARD				DB	AT3G63170
ACAGATTTGTTGATGAGGTATATC	24	FORWARD				DB	AT3G05770
ACAGCAGATGGGCTATGTTGGGT	23	FORWARD		ASRP			AT2G05070
ACAGCAGATGGGCTATGTTGGGT	23	REVERSE		ASRP			AT2G05060
ACAGCTACGGAGTTGTGTTGCTGG	24	FORWARD				DB	AT1G49730
ACAGCTGGATAAGGTTCCAGATTG	24	REVERSE				DB	AT2G02800
ACAGGAGTGAACACCGAAGGAAACAAT	27	FORWARD				DB	AT5G24380
ACAGGATTCTGAAAAGGATGATGC	24	FORWARD				DB	AT1G52087
ACAGGGTGAGCCGTTTTTATCTA	23	FORWARD				DB	AT1G20290
ACAGGGTGAGCCGTTTTTATCTAC	24	FORWARD				DB	AT1G20290
ACAGGTGAAGCTTGAGTCTATGTT	24	FORWARD		ASRP			AT2G16580
ACAGGTGAAGCTTGAGTCTATGTT	24	REVERSE		ASRP			AT2G16575
ACAGTGAAAGAGAACACTAATGG	23	FORWARD				DB	AT1G20290
ACAGTGAAAGAGAACACTAATGGC	24	FORWARD				DB	AT1G20290
ACAGTTAGTTTGCAGCGGTTTTTT	24	REVERSE				DB	AT3G47800
ACAGTTATGGAACAGGAAAG	20	FORWARD		ASRP			AT3G17390
ACAGTTATGGAACAGGAAAG	20	REVERSE		ASRP			AT3G17380
ACATAAACAAGTGTTCGAAACCAA	24	FORWARD				DB	AT3G55520
ACATAAACAAGTGTTCGAAACCAA	24	REVERSE				DB	AT3G55530
ACATACACTCTGTATATTGAA	21	FORWARD				DB	AT5G17410
ACATAGAAACCTCTGTGCAGC	21	REVERSE		ASRP			AT2G34410
ACATAGACTCAAGCTTCACCTG	22	FORWARD				DB	AT2G16575
ACATAGACTCAAGCTTCACCTG	22	REVERSE				DB	AT2G16580
ACATAGTACGACACAATGGTCACA	24	REVERSE		ASRP			AT2G02800
ACATATCAAATCTTGGTCAGATCTA	25	FORWARD	Stress				AT5G52100
ACATCGGTAGAGCTTCTCGTC	21	FORWARD				DB	AT1G09100
ACATCTGATCGTTTGAC	17	REVERSE			MPSS		AT4G33300
ACATCTGATCGTTTGACTTGACAC	24	REVERSE		ASRP			AT4G33300
ACATGAAATTTGCGTCG	17	REVERSE			MPSS		AT3G61370
ACATGGCTATGATTGGTGTGATGG	24	FORWARD		ASRP			AT3G27980
ACATGGCTATGATTGGTGTGATGG	24	REVERSE		ASRP			AT3G27990
ACATGTAAACATCTGATCGTT	21	REVERSE		ASRP			AT4G33300
ACATGTAAACATCTGATCGTTTGA	24	REVERSE		ASRP		DB	AT4G33300
ACATGTCAGTATACACCTCTGGT	23	FORWARD				DB	AT5G17530
ACATGTCCATCTTCACAATG	20	REVERSE				DB	AT2G32810
ACATGTGTCATTCAAAATTTAAC	23	FORWARD				DB	AT4G33300
ACATGTTTCATGCGATT	17	FORWARD			MPSS		AT4G28080
ACATTAAGCCAAATGCTTCTGAAATCAG	28	FORWARD				DB	AT1G76350
ACATTGTTGTACTCTTTAATATCTA	25	FORWARD		ASRP			AT3G47470
ACATTGTTGTACTCTTTAATATCTA	25	REVERSE		ASRP			AT3G47460
ACATTTGACTGCGAGCTTTTGGAG	24	FORWARD				DB	AT2G16580
ACATTTGACTGCGAGCTTTTGGAG	24	REVERSE				DB	AT2G16575
ACCAACAGTTGCGGTGTTGTACGT	24	FORWARD				DB	AT3G27990
ACCAACAGTTGCGGTGTTGTACGT	24	REVERSE				DB	AT3G27980
ACCAACCAACAAAACTACTTGTTACAA	27	REVERSE				DB	ATCG01000
ACCAACTCCGTTCCATTTCTTCTGC	25	FORWARD				DB	AT1G09390
ACCAACTTTTATGGGCTTTTTGGG	24	FORWARD				DB	AT1G14800
ACCAATCATCGCCTCACGACATAA	24	REVERSE				DB	AT2G15800
ACCAATTAACCAACCAAC	18	REVERSE				DB	ATCG01000
ACCAATTAACCAACCAACA	19	REVERSE				DB	ATCG01000
ACCAATTAACCAACCAACAAA	21	REVERSE				DB	ATCG01000
ACCAATTAACCAACCAACAAAACTA	25	REVERSE				DB	ATCG01000
ACCAATTAACCAACCAACAAAACTAC	26	REVERSE				DB	ATCG01000
ACCACACCATTGTGACC	17	FORWARD			MPSS		AT2G02800
ACCACCACCACCACCAG	17	REVERSE			MPSS		AT1G71950
ACCACTGACTCTTTCACTTTCCTTAG	26	FORWARD				DB	AT2G28930
ACCACTTCGCTTACATCATCTACTTCA	27	FORWARD				DB	AT1G70330
ACCAGAAACTAATTGAATGGATAC	24	REVERSE				DB	AT4G04330
ACCAGAGAGGAGAGCTG	17	REVERSE				DB	AT2G37990
ACCAGGTTGAGTTGCATTTTGATG	24	REVERSE				DB	AT2G37330
ACCATATAAAAACTTTTGGGTTAG	24	REVERSE				DB	AT1G52087
ACCATCTGAGTTTTCTTCTCTAGC	24	REVERSE				DB	AT4G33290
ACCATCTTGACAACCCTGTTGCTA	24	FORWARD				DB	AT5G54270
ACCATCTTGACAACCCTGTTGCTA	24	REVERSE				DB	AT5G54280
ACCATGGGCTGCCTGATGGAC	21	FORWARD		ASRP			AT2G34410
ACCATGGGCTGCCTGATGGAC	21	REVERSE		ASRP			AT2G34420
ACCATGTGGCGGATGATGATGA	22	FORWARD				DB	AT1G59710
ACCATTAACATCTCGGGTTTTGCAG	25	FORWARD				DB	AT5G22830
ACCATTCTCAAAGAACTTGCTT	22	FORWARD		ASRP			AT2G02795
ACCATTCTCAAAGAACTTGCTT	22	REVERSE		ASRP			AT2G02800
ACCATTGATTTGTATGACATGACA	24	FORWARD				DB	AT2G16575
ACCATTGATTTGTATGACATGACA	24	REVERSE				DB	AT2G16580
ACCATTGTCAGTTTTTCTATGGAT	24	REVERSE				DB	AT4G28080
ACCATTGTTCTCCAACTCAAAAAT	24	FORWARD		ASRP			AT3G58600
ACCCACGACCTATGAACCACA	21	REVERSE				DB	AT5G39410
ACCCACTAACATTGAAGATTATGC	24	REVERSE				DB	AT1G14800
ACCCAGAGACCTTCGCC	17	FORWARD			MPSS		AT2G34420
ACCCAGAGACCTTCGCC	17	REVERSE			MPSS		AT2G34410
ACCCCCCGACGTGTGCCATCCAAG	24	FORWARD				DB	AT1G14800
ACCCTTCTGCTAGTCACAGC	20	FORWARD	Stress				AT3G27990
ACCCTTCTGCTAGTCACAGC	20	REVERSE	Stress				AT3G27980
ACCGAAACAGGTGGGATTCTTATGAA	26	FORWARD				DB	AT1G06790
ACCGAAACAGGTGGGATTCTTATGAA	26	REVERSE				DB	AT1G06800
ACCGAACCGAACTTTCAAATTAAC	24	REVERSE				DB	AT4G04330
ACCGAGGAAGTCGACTTGACAAAG	24	FORWARD				DB	AT2G16580
ACCGATGCATTTTTTGTAAAACC	23	FORWARD				DB	AT4G04460
ACCGCATCATATCACCTATGTAAA	24	FORWARD		ASRP			AT5G28220
ACCGCCGCGTCTCTGCT	17	FORWARD			MPSS		AT5G05590
ACCGGGTGACTCGGTCAAGTCCCGGA	26	FORWARD				DB	AT3G19680
ACCGTGACGCCATCGCT	17	FORWARD			MPSS		AT5G19150
ACCGTGACGGGACACAGTCTC	21	FORWARD				DB	AT1G06800
ACCGTGCTGATCTCATCGCCTACTTG	26	FORWARD				DB	AT1G22840
ACCGTGCTGATCTCATCGCCTACTTG	26	REVERSE				DB	AT1G22850
ACCGTGTCCAGAGCCTG	17	FORWARD			MPSS		AT1G06650
ACCGTTGCTGAAGAGGTTGAAGA	23	FORWARD				DB	AT2G15800
ACCTAGAAGAGAAACCAACCATGACGG	27	FORWARD				DB	AT1G69180
ACCTAGAAGAGAAACCAACCATGACGG	27	REVERSE				DB	AT1G69170
ACCTATTCGGGTTCGGG	17	FORWARD			MPSS		AT4G33300
ACCTCACTTATAGTCGTCTCTGGTGAA	27	FORWARD				DB	AT1G48570
ACCTCGGCAGAGATGCG	17	FORWARD			MPSS		ATMG00050
ACCTCGGCAGAGATGCG	17	REVERSE			MPSS		ATMG00040
ACCTTATCCAGCTGTCCCTCTGAG	24	FORWARD		ASRP			AT2G02800
ACCTTCCCTGGCCACTT	17	REVERSE			MPSS		AT5G05590
ACCTTTAATTTTGTGTCTCGTTGA	24	FORWARD		ASRP			AT1G06070
ACGAACAAAAAACTGATGGAA	21	FORWARD		ASRP		DB	AT1G18880
ACGAACCAGAAGAAAATGAAGAGG	24	FORWARD				DB	AT2G16580
ACGAAGCCTCACGGTGGTCA	20	FORWARD				DB	AT1G51400
ACGAAGCCTCACGGTGGTCA	20	REVERSE				DB	AT1G51390
ACGACACAATGGTCACAATGGT	22	REVERSE		ASRP			AT2G02800
ACGACACAATGGTCACAATGGTG	23	REVERSE		ASRP			AT2G02800
ACGACACAATGGTCACAATGGTGT	24	REVERSE		ASRP			AT2G02800
ACGACTGATGACTTGCT	17	REVERSE			MPSS		AT3G54460
ACGACTTGTACCCCGGTGGGCA	22	FORWARD				DB	AT5G54270
ACGACTTGTACCCCGGTGGGCA	22	REVERSE				DB	AT5G54280
ACGAGAAAGAAAACGAACA	19	FORWARD				DB	AT2G34420
ACGAGAAAGAAAACGAACA	19	REVERSE				DB	AT2G34410
ACGAGAATATCGCTAGGGAGG	21	FORWARD				DB	AT2G22940
ACGAGCCTGCTCGACGTGCTG	21	FORWARD				DB	AT2G02795
ACGAGCCTGCTCGACGTGCTG	21	REVERSE				DB	AT2G02800
ACGAGGAACAAAAATATCTTTAG	23	FORWARD		ASRP			AT2G36360
ACGAGTCCTTTTATAAAACGAGCA	24	FORWARD				DB	AT2G02800
ACGATCAGATGTTTACATGTGTC	23	FORWARD		ASRP		DB	AT4G33300
ACGATCAGATGTTTACATGTGTCA	24	FORWARD		ASRP		DB	AT4G33300
ACGATCGTAGTTGGAAACGTTGAC	24	REVERSE				DB	AT1G14780
ACGATTATGGAAGAGAGGACTACAC	25	FORWARD				DB	AT1G20290
ACGATTTTGACTCTGAT	17	FORWARD			MPSS		AT4G33290
ACGCATTGCATATAGCAAATTATC	24	FORWARD				DB	AT2G16580
ACGCATTGCATATAGCAAATTATC	24	REVERSE				DB	AT2G16575
ACGCCACTATAAGATCAAG	19	FORWARD				DB	AT3G17800
ACGCCACTATAAGATCAAG	19	REVERSE				DB	AT3G17790
ACGCCGCGGTGAAAACCTCCAAC	23	FORWARD				DB	AT2G05060
ACGCGTGAGTTTGTTTTGAAAAT	23	FORWARD				DB	AT2G02800
ACGGATGCAAAATAGTATTCA	21	FORWARD				DB	AT5G63020
ACGGCAAGACTACTGTTGATGTGA	24	FORWARD		ASRP			AT1G29670
ACGGCTCACCCTGTTGCCTTCTC	23	REVERSE				DB	AT1G20290
ACGGCTCGGTGGTCGTTTGAGAGG	24	REVERSE		ASRP			AT2G22940
ACGGGAAGTGGTTGATG	17	FORWARD			MPSS		AT2G16580
ACGGGAAGTGGTTGATG	17	REVERSE			MPSS		AT2G16575
ACGGGAAGTGGTTGATGTTTGATC	24	FORWARD				DB	AT2G16580
ACGGGAAGTGGTTGATGTTTGATC	24	REVERSE				DB	AT2G16575
ACGGTAGGATGCTAGGCAC	19	FORWARD	Stress				AT5G40890
ACGTAAAATGTCTATGTGAAG	21	FORWARD		ASRP			AT5G54270
ACGTAAAATGTCTATGTGAAG	21	REVERSE		ASRP			AT5G54280
ACGTATAATAAGTTGATGGA	20	REVERSE				DB	AT2G16580
ACGTATAATAAGTTGATGGATA	22	REVERSE				DB	AT2G16580
ACGTATAATAAGTTGATGGATACA	24	REVERSE				DB	AT2G16580
ACGTCATCATAAGATCAGCAA	21	REVERSE		ASRP			AT5G24490
ACGTCGAGCAGGCTCGTGGTGG	22	FORWARD		ASRP			AT2G02800
ACGTCGAGCAGGCTCGTGGTGG	22	REVERSE		ASRP			AT2G02795
ACGTGCCATTACTCTGGGAGAAGTT	25	FORWARD				DB	AT5G13030
ACGTGGCACGATCCTATGAATTAG	24	REVERSE		ASRP		DB	AT4G33300
ACGTGTCAAGTCAAACGATCA	21	FORWARD				DB	AT4G33300
ACGTGTCAAGTCAAACGATCAGAT	24	FORWARD		ASRP		DB	AT4G33300
ACGTTCTTCAATCTTTA	17	FORWARD			MPSS		AT5G55930
ACTAAATGGTTTAGTCGATCAAGC	24	FORWARD				DB	AT3G17380
ACTAACTATAGAATTGAAAAGAA	23	REVERSE		ASRP			AT4G28080
ACTAAGCTGGTGATAGGATCATGG	24	FORWARD				DB	AT1G14800
ACTACCGAGGAAGTCGACTTGACA	24	FORWARD				DB	AT2G16580
ACTAGAGGAGAAGGCAACAGGGTG	24	FORWARD				DB	AT1G20290
ACTAGATGACTATGGATTGTAAAA	24	FORWARD				DB	AT4G28080
ACTAGATGAGTACCCACGCTACGC	24	FORWARD		ASRP		DB	AT2G02800
ACTATCCTTGCAAGTTGAACCAAA	24	REVERSE				DB	AT4G28080
ACTATGGGATGATGTCGCCGCAAC	24	FORWARD		ASRP			AT1G14800
ACTATGTCTCGACTCTTGACAGC	23	FORWARD		ASRP			AT2G02800
ACTATTGGGAAGAACAAAATTGAT	24	FORWARD		ASRP			AT5G20720
ACTCAAAATATTTCGGTTGGTATC	24	FORWARD				DB	AT4G04330
ACTCAACAGGTTGTTGGTCGCCTA	24	FORWARD				DB	AT1G14800
ACTCAAGGTGCAGCTGGAGGAA	22	FORWARD		ASRP			AT4G35860
ACTCAAGGTGCAGCTGGAGGAA	22	REVERSE		ASRP			AT4G35850
ACTCAGAAAAGCCGAACTTGATGC	24	FORWARD				DB	AT5G40640
ACTCAGATCATTCAAGAGAAAGAT	24	FORWARD				DB	AT2G16575
ACTCAGATCATTCAAGAGAAAGAT	24	REVERSE				DB	AT2G16580
ACTCATAATAGCTCACACAACAAC	24	FORWARD				DB	AT2G16580
ACTCGAGCTTGCATATTCTG	20	REVERSE				DB	AT2G06510
ACTCGGATACGGTGCAC	17	FORWARD			MPSS		AT5G14120
ACTCGGATACGGTGCAC	17	REVERSE			MPSS		AT5G14130
ACTCTATCGCGAGTAGTGCCATT	23	FORWARD				DB	AT5G66190
ACTCTGTGTTGATTGAT	17	FORWARD			MPSS		AT2G16575
ACTCTGTGTTGATTGAT	17	REVERSE			MPSS		AT2G16580
ACTCTGTGTTGATTGATGAGAAGC	24	FORWARD				DB	AT2G16575
ACTCTGTGTTGATTGATGAGAAGC	24	REVERSE				DB	AT2G16580
ACTCTTTTTGGCTAATTCGCGAAG	24	FORWARD		ASRP			AT1G14800
ACTGAAGGACCTAAACTAAC	20	FORWARD		ASRP			AT2G02750
ACTGAAGGACCTAAACTAAC	20	REVERSE		ASRP			AT2G02740
ACTGATCAGATTCCCCATGAT	21	REVERSE		ASRP			AT5G03200
ACTGATCAGATTCTGTTTCTAG	22	FORWARD				DB	AT2G45380
ACTGATCGGTGTAGAGATTGG	21	FORWARD		ASRP			AT5G02120
ACTGATGACCCCATGGATGTCAA	23	FORWARD		ASRP			AT1G52087
ACTGCCACAAACATTATAGGGAAT	24	REVERSE				DB	AT1G14800
ACTGCGAGCTTTTGGAGTCTATAG	24	FORWARD				DB	AT2G16580
ACTGCGAGCTTTTGGAGTCTATAG	24	REVERSE				DB	AT2G16575
ACTGCGGATCACTGGAT	17	FORWARD			MPSS		AT1G20290
ACTGCTAAATCGTTTGC	17	REVERSE			MPSS		AT5G28220
ACTGGTGTAAGCTTGCATGAAGTT	24	FORWARD				DB	AT1G31480
ACTGTACTCTTCAAGCTTCTCA	22	FORWARD				DB	AT2G16580
ACTGTACTCTTCAAGCTTCTCA	22	REVERSE				DB	AT2G16575
ACTGTACTCTTCAAGCTTCTCATC	24	FORWARD				DB	AT2G16580
ACTGTACTCTTCAAGCTTCTCATC	24	REVERSE				DB	AT2G16575
ACTGTGAGGGTTTATTGTTATGCA	24	FORWARD		ASRP			AT4G33290
ACTGTGGACCGTTTTCAAACTAA	23	FORWARD		ASRP			AT3G47800
ACTTAACGAAATGGTGTGTAGTGCTT	26	FORWARD				DB	AT1G29670
ACTTACTGGTGTGCTAGAGAA	21	FORWARD				DB	AT4G33290
ACTTACTGGTGTGCTAGAGAAGA	23	FORWARD				DB	AT4G33290
ACTTACTGGTGTGCTAGAGAAGAA	24	FORWARD				DB	AT4G33290
ACTTAGGTGATTTGATGATAG	21	REVERSE		ASRP			AT3G53240
ACTTCATTTTGCAACTC	17	FORWARD			MPSS		AT2G02800
ACTTCGATGTTGGTCCAATGTATA	24	FORWARD				DB	AT2G16575
ACTTCGATGTTGGTCCAATGTATA	24	REVERSE				DB	AT2G16580
ACTTCTACAACTTCTTTGGTT	21	FORWARD		ASRP			AT4G35640
ACTTGACAAAGAACGAACCAGAA	23	FORWARD		ASRP			AT2G16580
ACTTGACACGTGGCACG	17	REVERSE			MPSS		AT4G33300
ACTTGACACGTGGCACGATCCT	22	REVERSE		ASRP			AT4G33300
ACTTGACACGTGGCACGATCCTA	23	REVERSE		ASRP		DB	AT4G33300
ACTTGACACGTGGCACGATCCTAT	24	REVERSE		ASRP			AT4G33300
ACTTGTCTCGTGCATACTTCC	21	FORWARD				DB	AT5G54280
ACTTGTTTAGGTGACTTGTACAGT	24	FORWARD				DB	AT4G32940
ACTTTCAAATTAACCGAAGGGATA	24	REVERSE				DB	AT4G04330
ACTTTCTCTCTGCTAAT	17	FORWARD			MPSS		AT4G34120
ACTTTCTCTCTGCTAAT	17	REVERSE			MPSS		AT4G34131
ACTTTGATGAGTTTAGGGCCA	21	FORWARD				DB	AT3G01830
ACTTTGTCTTGAACAGG	17	FORWARD			MPSS		AT2G16580
ACTTTGTCTTGAACAGG	17	REVERSE			MPSS		AT2G16575
ACTTTTATGGGCTTTTTGGG	20	FORWARD		ASRP			AT1G14800
ACTTTTTGATTCCGCCTGATG	21	FORWARD		ASRP			AT4G24940
AGAAAAACTAAGCTGGTGATAGG	23	FORWARD				DB	AT1G14800
AGAAAAACTAAGCTGGTGATAGGA	24	FORWARD				DB	AT1G14800
AGAAAACCCGTTAGTGTCCTTGCG	24	REVERSE				DB	AT1G54790
AGAAAATAATGTTGCTT	17	FORWARD			MPSS		AT3G58140
AGAAAATATTAGGATGTTTTGGAT	24	REVERSE				DB	AT4G33300
AGAAAATTTATCTTTATGGGACA	23	REVERSE		ASRP		DB	AT4G02700
AGAAACTAAACCGAAAT	17	REVERSE			MPSS		AT4G18570
AGAAACTATCCTGATCTACGAAGC	24	FORWARD				DB	AT1G20290
AGAAACTTCCCCATTCTTCGGTAC	24	REVERSE				DB	AT1G14780
AGAAAGAAGAGGTAGCTGTGAAAA	24	FORWARD				DB	AT2G24440
AGAAAGAGAGGATGGATGGGATTGA	25	FORWARD		ASRP			AT5G26710
AGAAAGATAATGGATGCTATA	21	FORWARD				DB	AT2G16575
AGAAAGATAATGGATGCTATA	21	REVERSE				DB	AT2G16580
AGAAATGATTGGTATTAAAGTA	22	REVERSE				DB	AT5G54090
AGAACAATTTGGTCGTCCAGT	21	FORWARD				DB	AT3G45300
AGAACAGAAAAGAAAAGTGGTCC	23	FORWARD				DB	AT3G27990
AGAACCGACTTAAGGATAAATGGA	24	FORWARD				DB	AT2G22940
AGAACCTAAGACCTATATATC	21	FORWARD				DB	AT2G06520
AGAACCTAAGACCTATATATC	21	REVERSE				DB	AT2G06510
AGAACGAACCAGAAGAAAATGAAG	24	FORWARD				DB	AT2G16580
AGAACTCCAATAACATAGACTCAA	24	FORWARD				DB	AT2G16575
AGAACTCCAATAACATAGACTCAA	24	REVERSE				DB	AT2G16580
AGAAGAAGAGGATGATTTGAT	21	FORWARD				DB	AT5G24490
AGAAGATTGGTGAAGCCTCTGAA	23	FORWARD				DB	AT1G20290
AGAAGATTGGTGAAGCCTCTGAAG	24	FORWARD				DB	AT1G20290
AGAAGCCAGTTGGTTACA	18	FORWARD				DB	AT3G15354
AGAAGGTAGATTTATTT	17	FORWARD				DB	AT2G29190
AGAAGTTTTATATTTCCAATGCA	23	FORWARD				DB	AT4G02700
AGAAGTTTTCGAAGGATAAACCTC	24	FORWARD				DB	AT2G15800
AGAATAGTCAAATGTGTCAGATCC	24	REVERSE				DB	AT1G52087
AGAATATGCACTAGATGACTATG	23	FORWARD				DB	AT4G28080
AGAATGAAGTCGGAGCTAAA	20	FORWARD	Stress				AT5G08790
AGAATGCAAATCCTTAG	17	FORWARD			MPSS		AT1G50440
AGAATGCAAATCCTTAG	17	REVERSE			MPSS		AT1G50440
AGAATGCAAATCCTTAGCTAT	21	FORWARD				DB	AT1G50440
AGAATGCAAATCCTTAGCTAT	21	REVERSE				DB	AT1G50440
AGAATGGTGGAGACAATGGTGTAC	24	FORWARD		ASRP			AT2G02800
AGAATGGTGGAGACAATGGTGTAC	24	REVERSE		ASRP			AT2G02795
AGAATGTGTCTCATTGCAGTA	21	FORWARD				DB	AT5G63020
AGAATGTTGCTGATGATGATGATGA	25	FORWARD		ASRP			AT4G27500
AGACAACAAGGAACATGCTAC	21	FORWARD				DB	AT2G16575
AGACAACAAGGAACATGCTAC	21	REVERSE				DB	AT2G16580
AGACAACAAGGAACATGCTACA	22	FORWARD				DB	AT2G16575
AGACAACAAGGAACATGCTACA	22	REVERSE				DB	AT2G16580
AGACAATGACTTCATTCCGTTTGC	24	REVERSE				DB	AT1G20290
AGACAGCGTGTGTGAAT	17	REVERSE			MPSS		AT1G52087
AGACATAGTACGACACAATGGTC	23	REVERSE		ASRP			AT2G02800
AGACATCGAGGTTCCTCCTATTCCG	25	FORWARD				DB	AT1G11050
AGACATGGGTTGTGATCTGGTAG	23	FORWARD				DB	AT2G16575
AGACATGGGTTGTGATCTGGTAG	23	REVERSE				DB	AT2G16580
AGACATGGGTTGTGATCTGGTAGA	24	FORWARD				DB	AT2G16575
AGACATGGGTTGTGATCTGGTAGA	24	REVERSE				DB	AT2G16580
AGACATGTAGCCGCTAC	17	REVERSE			MPSS		AT4G21370
AGACCCCTCAGATTTTGACGA	21	FORWARD				DB	AT2G16575
AGACCCCTCAGATTTTGACGA	21	REVERSE				DB	AT2G16580
AGACCCGTTCGAGTATTTGAAAAT	24	FORWARD				DB	AT4G33300
AGACCTGAAATATACCTGC	19	REVERSE				DB	AT3G07700
AGACGGTTCTGTGCTGGTGTCA	22	FORWARD				DB	AT3G22780
AGACGTGACCGTTGTGTTGCGTA	23	FORWARD	Stress				AT5G56795
AGACGTTTTAATATGGATTTCTTC	24	FORWARD				DB	AT1G14800
AGACTATCTAACAACCTCATCAGC	24	FORWARD				DB	AT1G20290
AGACTCTGTGTTGATTGATGA	21	FORWARD				DB	AT2G16575
AGACTCTGTGTTGATTGATGA	21	REVERSE				DB	AT2G16580
AGACTCTGTGTTGATTGATGAG	22	FORWARD				DB	AT2G16575
AGACTCTGTGTTGATTGATGAG	22	REVERSE				DB	AT2G16580
AGACTCTGTGTTGATTGATGAGAA	24	FORWARD				DB	AT2G16575
AGACTCTGTGTTGATTGATGAGAA	24	REVERSE				DB	AT2G16580
AGACTGATGCTGTGATGACTG	21	FORWARD				DB	AT1G48300
AGACTGATGCTGTGATGACTG	21	REVERSE				DB	AT1G48310
AGACTTTGATTACAAAATAAAATA	24	FORWARD				DB	AT1G20290
AGAGAAACTCAGGGAGGAACA	21	REVERSE				DB	AT2G16580
AGAGAAACTCAGGGAGGAACAAAT	24	REVERSE				DB	AT2G16580
AGAGAAAGATAATGGATGCTA	21	FORWARD				DB	AT2G16575
AGAGAAAGATAATGGATGCTA	21	REVERSE				DB	AT2G16580
AGAGAAAGATAATGGATGCTATAA	24	FORWARD				DB	AT2G16575
AGAGAAAGATAATGGATGCTATAA	24	REVERSE				DB	AT2G16580
AGAGAACACTAATGGCAATGC	21	FORWARD				DB	AT1G20290
AGAGAATGCAACCAAATGGCCACA	24	REVERSE				DB	AT1G20290
AGAGACAAACAAAGTGGTGCAG	22	REVERSE				DB	AT4G27030
AGAGAGATGGAGATGTC	17	FORWARD			MPSS		AT5G64750
AGAGAGGAACAGAAGCTGCC	20	FORWARD				DB	AT1G51400
AGAGAGGAACAGAAGCTGCC	20	REVERSE				DB	AT1G51390
AGAGAGGACTACACTAGAGGAG	22	FORWARD				DB	AT1G20290
AGAGAGGACTACACTAGAGGAGA	23	FORWARD				DB	AT1G20290
AGAGAGGCATCTCAAGGAAAAAAG	24	REVERSE				DB	AT1G14800
AGAGAGTTGGAAACTGTTTTTAAA	24	FORWARD				DB	AT1G14800
AGAGATAAGAGGGCCCTATGGAAAAT	26	REVERSE				DB	ATCG01000
AGAGATGAAACTAAGATAGC	20	REVERSE		ASRP			AT3G02090
AGAGATGCGGTCGTGCTCTTGTGC	24	FORWARD		ASRP			ATMG00050
AGAGATGCGGTCGTGCTCTTGTGC	24	REVERSE		ASRP			ATMG00040
AGAGATTCCAAAGGATGAACC	21	REVERSE				DB	AT2G16580
AGAGATTCCAAAGGATGAACCAGA	24	REVERSE				DB	AT2G16580
AGAGATTCTCGCTTCAC	17	FORWARD			MPSS		AT2G20500
AGAGCATGAAGATGAGGA	18	FORWARD	Stress				AT1G51400
AGAGCATGAAGATGAGGA	18	REVERSE	Stress				AT1G51390
AGAGGAGAAGGCAACAGGGTGAGC	24	FORWARD				DB	AT1G20290
AGAGGAGCCTCCACCGA	17	FORWARD			MPSS		AT5G64960
AGAGGAGGTAATGGTAGGTT	20	FORWARD				DB	AT3G17390
AGAGGAGGTAATGGTAGGTT	20	REVERSE				DB	AT3G17380
AGAGGAGTGGTTGTGTCCA	19	FORWARD				DB	AT2G16580
AGAGGAGTGGTTGTGTCCATA	21	FORWARD				DB	AT2G16580
AGAGGAGTGGTTGTGTCCATACCT	24	FORWARD				DB	AT2G16580
AGAGGATAGCGAAGAACAGAGA	22	REVERSE		ASRP			AT1G14800
AGAGGATTCCACAACTCCGG	20	FORWARD				DB	AT4G21366
AGAGGATTCCACAACTCCGG	20	FORWARD				DB	AT4G21370
AGAGGCTCGCGCAGAATTCGC	21	FORWARD				DB	AT1G12820
AGAGGGAATGTTTGGATGC	19	FORWARD				DB	AT5G43950
AGAGGGACAGCTGGATAAGGTTCC	24	REVERSE				DB	AT2G02800
AGAGGTACTTTTGCTAATATC	21	FORWARD				DB	AT2G05710
AGAGTAACTGCAGTAAGTGGCAGC	24	FORWARD		ASRP			AT4G26100
AGAGTAAGATATAGAGCTATACAT	24	FORWARD				DB	AT1G67570
AGAGTAAGATATAGAGCTATACAT	24	REVERSE				DB	AT1G67580
AGAGTCTACCACCTCATCA	19	FORWARD				DB	AT1G71950
AGAGTGGAGCTTCATTTGGTGAGA	24	FORWARD		ASRP			AT5G27630
AGAGTGGTTGGACTTGACCGGATC	24	FORWARD				DB	AT2G40890
AGAGTTACTTCTAAAGGATCTAGT	24	FORWARD				DB	AT2G16580
AGAGTTACTTCTAAAGGATCTAGT	24	REVERSE				DB	AT2G16575
AGAGTTCAAATGGAAGCATGTTTA	24	FORWARD				DB	AT1G20290
AGATAAGGCCCGTCTATTTAG	21	REVERSE				DB	AT4G33300
AGATATAGAGCTATACATTGGAGA	24	FORWARD		ASRP			AT1G67570
AGATATAGAGCTATACATTGGAGA	24	REVERSE		ASRP			AT1G67580
AGATATCTCAAGTCTTTCACTGTG	24	FORWARD				DB	AT4G33290
AGATATGCAGCAGATGGAGCA	21	FORWARD		ASRP			AT4G08940
AGATATTGGATCTCTGTGGGAAC	23	FORWARD				DB	AT2G16580
AGATATTGGATCTCTGTGGGAAC	23	REVERSE				DB	AT2G16575
AGATCAAAATGTTGATG	17	FORWARD			MPSS		AT1G18890
AGATCAAGAATCAGGCCCAGATGG	24	FORWARD				DB	AT3G12740
AGATCAAGAATCAGGCCCAGATGG	24	REVERSE				DB	AT3G12750
AGATCACGCAGCGATGCTTCAA	22	REVERSE				DB	AT1G76400
AGATCAGGATAGTTTCTCTGGTTC	24	REVERSE				DB	AT1G20290
AGATCGTTGCCTCTGTC	17	FORWARD			MPSS		AT4G39090
AGATCGTTGCCTCTGTC	17	REVERSE			MPSS		AT4G39080
AGATGAAAGAGAGAAGGTTGA	21	FORWARD				DB	AT1G12820
AGATGAATGCCTATGCGTTGATGAATC	27	FORWARD				DB	AT1G56000
AGATGACTATGGATTGTAAAAGA	23	FORWARD		ASRP			AT4G28080
AGATGACTATGGATTGTAAAAGAA	24	FORWARD		ASRP			AT4G28080
AGATGAGTACCCACGCT	17	FORWARD			MPSS		AT2G02800
AGATGAGTACCCACGCTACGC	21	FORWARD		ASRP			AT2G02800
AGATGATTTTCTTGAATGGTACATTT	26	FORWARD				DB	AT3G52590
AGATGCACTTTTGGTTATCCTCATACC	27	FORWARD				DB	AT2G01100
AGATGCAGACATGGGTTGTGA	21	FORWARD				DB	AT2G16575
AGATGCAGACATGGGTTGTGA	21	REVERSE				DB	AT2G16580
AGATGCCTCTCTATTTATAGAAAA	24	FORWARD				DB	AT1G14800
AGATGTTGGCCCTACAATTGAGAG	24	FORWARD		ASRP			AT1G14800
AGATGTTGTAGCATGTTCCTTGTT	24	FORWARD				DB	AT2G16580
AGATGTTGTAGCATGTTCCTTGTT	24	REVERSE				DB	AT2G16575
AGATGTTTAAAGATCTTAGGGTTC	24	REVERSE				DB	AT4G18370
AGATGTTTACATGTGTCATTCA	22	FORWARD				DB	AT4G33300
AGATGTTTACATGTGTCATTCAA	23	FORWARD				DB	AT4G33300
AGATGTTTACATGTGTCATTCAAA	24	FORWARD		ASRP		DB	AT4G33300
AGATTAAGGTTGAGAATA	18	REVERSE				DB	AT3G27990
AGATTATTGCCTGCAAAACCATTC	24	REVERSE		ASRP			AT1G20290
AGATTCAAGGTGGATTCGCCG	21	FORWARD				DB	AT1G48560
AGATTCCAAAGGATGAACCAG	21	REVERSE				DB	AT2G16580
AGATTCCAAAGGATGAACCAGAGA	24	REVERSE				DB	AT2G16580
AGATTGGACTATGTATATTAA	21	FORWARD		ASRP		DB	AT5G26030
AGATTGGACTATGTATATTAA	21	REVERSE		ASRP		DB	AT5G26040
AGATTGGTGAAGCCTCTGAAG	21	FORWARD				DB	AT1G20290
AGATTGGTGAAGCCTCTGAAGAA	23	FORWARD				DB	AT1G20290
AGATTGTCAGTGGAAAGAGGA	21	FORWARD		ASRP			AT4G21366
AGATTGTCAGTGGAAAGAGGA	21	FORWARD		ASRP			AT4G21370
AGATTGTTGATCCACCT	17	REVERSE			MPSS		AT1G08260
AGATTTATTAATGGTATAGAATA	23	REVERSE				DB	AT2G16580
AGATTTTCAGAAACAGTT	18	REVERSE	Stress				ATCG01000
AGATTTTTTTTTTTTTT	17	FORWARD			MPSS		AT1G78580
AGATTTTTTTTTTTTTT	17	FORWARD			MPSS		AT2G19710
AGATTTTTTTTTTTTTT	17	FORWARD			MPSS		AT2G36020
AGATTTTTTTTTTTTTT	17	FORWARD			MPSS		AT4G36380
AGATTTTTTTTTTTTTT	17	FORWARD			MPSS		AT4G39235
AGATTTTTTTTTTTTTT	17	FORWARD			MPSS		AT5G65490
AGATTTTTTTTTTTTTT	17	REVERSE			MPSS		AT2G34390
AGATTTTTTTTTTTTTT	17	REVERSE			MPSS		AT2G36010
AGATTTTTTTTTTTTTT	17	REVERSE			MPSS		AT5G65480
AGCAAAAACCTCCTATA	17	FORWARD			MPSS		AT1G14800
AGCAAAGCATTGATGAATGCTGA	23	REVERSE				DB	AT3G47450
AGCAAGACAGCCTAAGATGGGGCA	24	FORWARD				DB	AT3G27980
AGCAAGACAGCCTAAGATGGGGCA	24	REVERSE				DB	AT3G27990
AGCAAGCTGCTCATATTCCTTTTC	24	FORWARD				DB	AT2G16580
AGCAAGCTGCTCATATTCCTTTTC	24	REVERSE				DB	AT2G16575
AGCAATCTCACTTTTTC	17	FORWARD				DB	AT1G77770
AGCAATGAATGCAAACGGAATGAA	24	FORWARD				DB	AT1G20290
AGCAATGCATTTGTTACATTGGTC	24	REVERSE				DB	AT1G14800
AGCAATGGTAGCTTCATCTGGTTCTTTG	28	FORWARD				DB	AT4G02620
AGCAATGGTAGCTTCATCTGGTTCTTTG	28	REVERSE				DB	AT4G02610
AGCACAACGATTCATATCCATATG	24	FORWARD				DB	AT4G33290
AGCACAACGATTCATATCCATATG	24	REVERSE				DB	AT4G33300
AGCACGACCGCATCTCTGCCGAGG	24	FORWARD				DB	ATMG00040
AGCACGACCGCATCTCTGCCGAGG	24	REVERSE				DB	ATMG00050
AGCAGATCTGTGCCGTCAAGG	21	FORWARD				DB	AT1G26630
AGCAGATCTGTGCCGTCAAGG	21	REVERSE				DB	AT1G26640
AGCAGCTTGCTATATGGTTC	20	FORWARD				DB	AT2G16575
AGCAGCTTGCTATATGGTTC	20	REVERSE				DB	AT2G16580
AGCAGCTTGCTATATGGTTCGGAG	24	FORWARD				DB	AT2G16575
AGCAGCTTGCTATATGGTTCGGAG	24	REVERSE				DB	AT2G16580
AGCATGTTCCTTGTTGTCTACCA	23	FORWARD				DB	AT2G16580
AGCATGTTCCTTGTTGTCTACCA	23	REVERSE				DB	AT2G16575
AGCATGTTCCTTGTTGTCTACCAG	24	FORWARD				DB	AT2G16580
AGCATGTTCCTTGTTGTCTACCAG	24	REVERSE				DB	AT2G16575
AGCATTGCTTCTGGTGGCCTCGTC	24	FORWARD				DB	AT2G06520
AGCATTGCTTCTGGTGGCCTCGTC	24	REVERSE				DB	AT2G06510
AGCCAAGGATGACTTCC	17	FORWARD			MPSS		AT1G54150
AGCCAAGGATGACTTCC	17	REVERSE			MPSS		AT1G54160
AGCCACACGAGCGTTGGACAA	21	REVERSE		ASRP			AT5G48880
AGCCACCGAGTGTTACT	17	REVERSE			MPSS		AT1G12820
AGCCACCGAGTGTTACTTCAC	21	REVERSE				DB	AT1G12820
AGCCACTGCATCGACTACTTCCAG	24	FORWARD		ASRP			AT1G76700
AGCCACTGCATCGACTACTTCCAG	24	REVERSE		ASRP			AT1G76690
AGCCATGGTGGTGTCTTTAGCCCA	24	REVERSE		ASRP			AT1G14800
AGCCCATGGTACGGATCTGAC	21	FORWARD				DB	AT2G34420
AGCCCATGGTACGGATCTGAC	21	REVERSE				DB	AT2G34410
AGCCCCGCTGGTGTCTTTGATGAG	24	FORWARD				DB	AT1G28100
AGCCCTTTTCCTTCTTT	17	REVERSE			MPSS		AT4G21366
AGCCCTTTTCCTTCTTT	17	REVERSE			MPSS		AT4G21370
AGCCGAGAAGATTATTGTCTT	21	REVERSE				DB	AT4G21366
AGCCGAGAAGATTATTGTCTT	21	REVERSE				DB	AT4G21370
AGCCGCGATGAAGGAAC	17	REVERSE			MPSS		AT1G49960
AGCCGGTGTTTTCTATGACAA	21	FORWARD				DB	AT5G58330
AGCCGTTTTTATCTACT	17	FORWARD			MPSS		AT1G20290
AGCCTATAGGAACCAGAAGTGATGGA	26	FORWARD				DB	AT4G26970
AGCCTCTGAAGAAAATATCCAT	22	FORWARD				DB	AT1G20290
AGCCTGAGGAAGCTATTGATCTGT	24	FORWARD		ASRP			AT5G16070
AGCGAAGAACAGAGACTAACGACG	24	REVERSE				DB	AT1G14800
AGCGACTTGTCTCTGATGC	19	FORWARD				DB	AT5G20910
AGCGGATCCACAGGTCT	17	REVERSE			MPSS		AT1G52087
AGCGGCTACATGTCTCC	17	FORWARD			MPSS		AT4G21370
AGCGGGAGCTGCTATCGGTATTGG	24	FORWARD				DB	ATMG00040
AGCGTTGACGGCGTCTTCGAC	21	FORWARD		ASRP			AT3G04870
AGCGTTGACGGCGTCTTCGAC	21	REVERSE		ASRP			AT3G04880
AGCTAAGGATTTGCATT	17	FORWARD			MPSS		AT1G50440
AGCTAAGGATTTGCATT	17	REVERSE			MPSS		AT1G50440
AGCTAAGGATTTGCATTCTCA	21	FORWARD				DB	AT1G50440
AGCTAAGGATTTGCATTCTCA	21	REVERSE				DB	AT1G50440
AGCTAGCAAGATTCAAAGAAAAGG	24	REVERSE				DB	AT1G20290
AGCTATGGCAGTTGAGG	17	FORWARD			MPSS		AT5G05590
AGCTCATGATCTGGGTT	17	FORWARD			MPSS		AT1G30020
AGCTCATGATCTGGGTT	17	REVERSE			MPSS		AT1G30010
AGCTCCCTTGTTGGGGTCGGGTCA	24	FORWARD				DB	AT4G10020
AGCTCCCTTGTTGGGGTCGGGTCA	24	REVERSE				DB	AT4G10030
AGCTCGCAGTCAAATGTGCCAGTT	24	FORWARD				DB	AT2G16575
AGCTCGCAGTCAAATGTGCCAGTT	24	REVERSE				DB	AT2G16580
AGCTCGGCCCAAATCAAGAATAAA	24	REVERSE				DB	AT1G14800
AGCTCTCTGGTGCTCATCCT	20	FORWARD				DB	AT5G62530
AGCTCTGAATTTTTCGT	17	FORWARD			MPSS		AT2G02800
AGCTGAATCTCAACCTGAGCCA	22	FORWARD				DB	AT3G52040
AGCTGAGGAGCTTGAGGACGA	21	FORWARD		ASRP			AT1G14800
AGCTGATGATGATGATG	17	FORWARD				DB	AT5G19510
AGCTGATGTGGCGACTG	17	REVERSE			MPSS		AT3G63410
AGCTGCTCTCAGTATCG	17	REVERSE			MPSS		AT5G05590
AGCTTACGTAGCCGAGAAGA	20	REVERSE		ASRP			AT4G21366
AGCTTACGTAGCCGAGAAGA	20	REVERSE		ASRP			AT4G21370
AGCTTCAAAAAATGGCTTAGAGT	23	FORWARD		ASRP			AT2G34410
AGCTTCAAAAAATGGCTTAGAGT	23	REVERSE		ASRP			AT2G34420
AGCTTGAAGAGTACAGTGATTGTG	24	FORWARD				DB	AT2G16575
AGCTTGAAGAGTACAGTGATTGTG	24	REVERSE				DB	AT2G16580
AGCTTGAAGTAATCCACAGCAGATGG	26	FORWARD				DB	AT2G05070
AGCTTGAAGTAATCCACAGCAGATGG	26	REVERSE				DB	AT2G05060
AGCTTGAATCCAGTGATCCGCAGTA	25	REVERSE				DB	AT1G20290
AGCTTGAGTCTATGTTATTGGAGT	24	FORWARD				DB	AT2G16580
AGCTTGAGTCTATGTTATTGGAGT	24	REVERSE				DB	AT2G16575
AGCTTGCTATATGGTTCGG	19	FORWARD				DB	AT2G16575
AGCTTGCTATATGGTTCGG	19	REVERSE				DB	AT2G16580
AGCTTGCTATATGGTTCGGAGATGC	25	FORWARD				DB	AT2G16575
AGCTTGCTATATGGTTCGGAGATGC	25	REVERSE				DB	AT2G16580
AGCTTTCCAGGGTCAGGTGA	20	FORWARD				DB	AT2G16580
AGCTTTCCAGGGTCAGGTGA	20	REVERSE				DB	AT2G16575
AGCTTTCCAGGGTCAGGTGAGTA	23	FORWARD				DB	AT2G16580
AGCTTTCCAGGGTCAGGTGAGTA	23	REVERSE				DB	AT2G16575
AGCTTTCTCTGGCTGCA	17	FORWARD			MPSS		AT1G14020
AGCTTTTCGTTGTCGAT	17	FORWARD			MPSS		AT1G20290
AGCTTTTCGTTGTCGATAAGGTGA	24	FORWARD				DB	AT1G20290
AGCTTTTGGAGTCTATAGATGTTG	24	FORWARD				DB	AT2G16580
AGCTTTTGGAGTCTATAGATGTTG	24	REVERSE				DB	AT2G16575
AGGAAAAGGGCTAGAGATCG	20	FORWARD				DB	AT4G21366
AGGAAAAGGGCTAGAGATCG	20	FORWARD				DB	AT4G21370
AGGAAACAGAGAAGGGGGA	19	FORWARD	Stress				AT1G76780
AGGAAAGATAAGCATTTACGATTG	24	FORWARD				DB	AT5G63050
AGGAACAAAGGAGCAAAATTTCGC	24	FORWARD				DB	AT1G70070
AGGAACAAATGGAGGGGGATGGTT	24	REVERSE				DB	AT2G16580
AGGAACATGCTACAACATCTATA	23	FORWARD				DB	AT2G16575
AGGAACATGCTACAACATCTATA	23	REVERSE				DB	AT2G16580
AGGAACGATTATGGAAGAGAGGAC	24	FORWARD				DB	AT1G20290
AGGACCAAGGAGTGCCA	17	FORWARD				DB	AT1G65960
AGGACCAAGGAGTGCCA	17	REVERSE				DB	AT1G65970
AGGACCAGGGAGCTCGAGATGG	22	FORWARD				DB	AT1G54130
AGGAGAAGGCAACAGGG	17	FORWARD			MPSS		AT1G20290
AGGAGAAGTTATCAGACTCTGTGT	24	FORWARD				DB	AT2G16575
AGGAGAAGTTATCAGACTCTGTGT	24	REVERSE				DB	AT2G16580
AGGAGAATGACGATGATGCTC	21	FORWARD				DB	AT4G05460
AGGAGAATGAGGAGGAA	17	FORWARD			MPSS		AT5G58960
AGGAGAATGAGGAGGAA	17	REVERSE			MPSS		AT4G28050
AGGAGGACGAAAAATTCAGAGCTA	24	REVERSE				DB	AT2G02800
AGGAGGTTTTTGCTTTTCTCCAGT	24	REVERSE				DB	AT1G14800
AGGAGTGGCGACGCCGG	17	FORWARD			MPSS		AT2G38230
AGGAGTGGCGACGCCGG	17	REVERSE			MPSS		AT2G38240
AGGATATTCAGAGTGTTAAGCCA	23	FORWARD				DB	AT1G78570
AGGATATTCAGAGTGTTAAGCCA	23	REVERSE				DB	AT1G78580
AGGATCGTGCCACGTGT	17	FORWARD				DB	AT4G33300
AGGATCGTGCCACGTGTCAA	20	FORWARD				DB	AT4G33300
AGGATCGTGCCACGTGTCAAG	21	FORWARD				DB	AT4G33300
AGGATCGTGCCACGTGTCAAGT	22	FORWARD				DB	AT4G33300
AGGATCGTGCCACGTGTCAAGTC	23	FORWARD				DB	AT4G33300
AGGATCGTGCCACGTGTCAAGTCA	24	FORWARD		ASRP		DB	AT4G33300
AGGATGAACCAGAGAAACTCAGGG	24	REVERSE				DB	AT2G16580
AGGATGAGGATGAAGACGAAC	21	FORWARD				DB	AT5G20510
AGGATGAGGATGAAGACGAAC	21	REVERSE				DB	AT5G20500
AGGATGTCAAGCGTGCTCTCCA	22	FORWARD				DB	ATMG00040
AGGATGTCAAGCGTGCTCTCCA	22	REVERSE				DB	ATMG00050
AGGCAAATCTAGGTTCTCATGGCATAT	27	FORWARD				DB	AT5G08550
AGGCAGGTGTACTCGAAATTTTCA	24	REVERSE		ASRP		DB	AT4G33300
AGGCATAGACTAACGGT	17	FORWARD			MPSS		AT4G00360
AGGCATAGACTAACGGT	17	REVERSE			MPSS		AT4G00370
CAGTACCGATTCGTGGCGTTTA	22	FORWARD	Stress				AT4G00360
CAGTACCGATTCGTGGCGTTTA	22	REVERSE	Stress				AT4G00370
AGGCGAATGTTCTGATTG	18	FORWARD				DB	AT1G51720
AGGCGCATACAAATCATGTGTG	22	FORWARD				DB	AT1G02170
AGGCGCATACAAATCATGTGTG	22	REVERSE				DB	AT1G02180
AGGCGCTTGCTACTAAGCATCCTGAT	26	FORWARD				DB	AT4G01690
AGGCTAAGTGTGATACAGAGA	21	FORWARD		ASRP			AT5G51010
AGGCTAAGTGTGATACAGAGA	21	REVERSE		ASRP			AT5G51020
AGGGAAACACTTACTGG	17	FORWARD			MPSS		AT2G28280
AGGGAACTCTAGGTATCAGGC	21	FORWARD				DB	AT3G07180
AGGGACAGCTGGATAAGGTTCCA	23	REVERSE				DB	AT2G02800
AGGGACGGTTTTTGATGACGA	21	REVERSE		ASRP			AT1G26630
AGGGAGTAGACCACTAGAAAACAA	24	REVERSE				DB	AT4G02700
AGGGATGGCGTCTAGGCAAAATTA	24	FORWARD				DB	AT2G19160
AGGGCAACAGCTGGTCC	17	FORWARD			MPSS		AT3G27990
AGGGCAACAGCTGGTCC	17	REVERSE			MPSS		AT3G27980
AGGGCGATTGACAAAGTGTAAA	22	FORWARD				DB	AT2G01860
AGGGCGATTGACAAAGTGTAAA	22	REVERSE				DB	AT2G01870
AGGGGAATACCTAACCTAGTGATG	24	FORWARD				DB	AT1G60420
AGGGTACTGTAGTCTTTTAGTTAG	24	REVERSE				DB	AT2G15800
AGGGTCAGCAGAGACGC	17	REVERSE			MPSS		AT5G05590
AGGGTGAGCCGTTTTTATCTACTG	24	FORWARD				DB	AT1G20290
AGGGTTCTTGCCATTCT	17	FORWARD			MPSS		AT2G02795
AGGGTTCTTGCCATTCT	17	REVERSE			MPSS		AT2G02800
AGGTACCAAGATGGTGTTCCCT	22	FORWARD				DB	AT1G22840
AGGTATGGGGTCTTATCGATCTGC	24	FORWARD				DB	ATCG01010
AGGTGAAGCTTGAGTCTATGTTAT	24	FORWARD				DB	AT2G16580
AGGTGAAGCTTGAGTCTATGTTAT	24	REVERSE				DB	AT2G16575
AGGTGAATGATGAAACCTCTGAAG	24	FORWARD				DB	AT1G20290
AGGTGAGTAGATTGAGAA	18	FORWARD				DB	AT2G16580
AGGTGAGTAGATTGAGAA	18	REVERSE				DB	AT2G16575
AGGTGAGTAGATTGAGAAGATAT	23	FORWARD				DB	AT2G16580
AGGTGAGTAGATTGAGAAGATAT	23	REVERSE				DB	AT2G16575
AGGTGAGTAGATTGAGAAGATATT	24	FORWARD				DB	AT2G16580
AGGTGAGTAGATTGAGAAGATATT	24	REVERSE				DB	AT2G16575
AGGTGCGATTAATGAAACTTGTCGT	25	FORWARD				DB	AT3G09260
AGGTGGAGATGTTCTTTTAAACCCT	25	FORWARD				DB	AT2G24820
AGGTGGAGGGACAAACCGATGAAGT	25	FORWARD				DB	AT3G02090
AGGTGGCGGCAACCATAAC	19	FORWARD				DB	AT3G05770
AGGTGGGGCCAAACCTG	17	FORWARD			MPSS		AT5G05590
AGGTGTCATTAAGTTTGGTATCATCAC	27	FORWARD				DB	AT1G64970
AGGTTCCAGATTGTTCTGCTC	21	REVERSE				DB	AT2G02800
AGGTTGGCTATGTTCTCT	18	FORWARD				DB	AT2G34420
AGGTTGGCTATGTTCTCT	18	REVERSE				DB	AT2G34410
AGGTTTCTGGAGCCAGTGATGATA	24	REVERSE		ASRP			AT5G66420
AGGTTTGGCCCCACCTT	17	REVERSE			MPSS		AT5G05590
AGTAACCATGGTGTCTGCTCGGTA	24	FORWARD				DB	AT5G04410
AGTAACCATGGTGTCTGCTCGGTA	24	REVERSE				DB	AT5G04420
AGTAAGGATAAAACGGGAAAACAG	24	REVERSE				DB	AT4G02700
AGTAATTTATAAATTCATCAAAA	23	FORWARD				DB	AT5G26700
AGTACAGTGATTGTGATCAAACAT	24	FORWARD		ASRP			AT2G16575
AGTACAGTGATTGTGATCAAACAT	24	REVERSE		ASRP			AT2G16580
AGTACTAAAACAATAATGGCTAAG	24	REVERSE				DB	AT3G27990
AGTACTACTTGATGGAGGGCCA	22	FORWARD				DB	AT4G11670
AGTAGAGATTCCAAAGGATGAACC	24	REVERSE				DB	AT2G16580
AGTAGGCGACCAACAACCTGTTGA	24	REVERSE				DB	AT1G14800
AGTATGCATACGGGCCAAAC	20	FORWARD		ASRP			AT1G78570
AGTATGCATACGGGCCAAAC	20	REVERSE		ASRP			AT1G78580
AGTCAAACGATCAGATG	17	FORWARD			MPSS		AT4G33300
AGTCAAACGATCAGATGT	18	FORWARD				DB	AT4G33300
AGTCAAACGATCAGATGTTTACAT	24	FORWARD				DB	AT4G33300
AGTCAAATGTGCCAGTTGTATCA	23	FORWARD				DB	AT2G16575
AGTCAAATGTGCCAGTTGTATCA	23	REVERSE				DB	AT2G16580
AGTCAAATGTGCCAGTTGTATCAG	24	FORWARD				DB	AT2G16575
AGTCAAATGTGCCAGTTGTATCAG	24	REVERSE				DB	AT2G16580
AGTCAAGGCATGTGATGGCAAT	22	REVERSE				DB	AT1G08260
AGTCATCTAGTGCATATTCTCA	22	REVERSE				DB	AT4G28080
AGTCCGTAACGGTACACACTCAAA	24	FORWARD				DB	AT3G47800
AGTCGTAAAACCGCCGC	17	FORWARD			MPSS		AT5G05590
AGTCTGATAACTTCTCCTTAAAAC	24	FORWARD				DB	AT2G16580
AGTCTGATAACTTCTCCTTAAAAC	24	REVERSE				DB	AT2G16575
AGTCTTTCACTGTGAGG	17	FORWARD			MPSS		AT4G33290
AGTGAACATAACCGTGTCCATGAA	24	REVERSE				DB	AT2G05060
AGTGAACTATCACAAAGACTCAAA	24	FORWARD				DB	AT1G14800
AGTGAATAACTGTTGATGTTTGAG	24	REVERSE		ASRP			AT1G14800
AGTGACACACTACTCCCTAC	20	FORWARD				DB	AT2G28290
AGTGACATGAATTTAGCAGA	20	FORWARD		ASRP			AT2G22240
AGTGACTATTATCATCTTTCA	21	FORWARD				DB	AT5G38600
AGTGACTCAACTGTTTGCTG	20	FORWARD	Stress				AT3G56910
AGTGACTCAACTGTTTGCTG	20	REVERSE	Stress				AT3G56900
AGTGAGTGGTAGGAAAAACTG	21	FORWARD				DB	AT5G35370
AGTGAGTGGTAGGAAAAACTG	21	REVERSE				DB	AT5G35360
AGTGATGTAATCTTATACACCA	22	FORWARD		ASRP			AT2G02800
AGTGATGTAATCTTATACACCA	22	REVERSE		ASRP			AT2G02795
AGTGATTGGCACCTTGAAGCAG	22	FORWARD		ASRP			AT3G12760
AGTGGACACGGATTTAA	17	FORWARD			MPSS		AT5G05590
AGTGGCCAGGGAAGGTG	17	FORWARD			MPSS		AT5G05590
AGTGGTAACGGTTACACGAGGCG	23	REVERSE				DB	AT3G18630
AGTGGTCTACTCCCTCT	17	FORWARD			MPSS		AT4G02700
AGTGGTTGATGTTTGATCACAA	22	FORWARD				DB	AT2G16580
AGTGGTTGATGTTTGATCACAA	22	REVERSE				DB	AT2G16575
AGTGGTTGATGTTTGATCACAATC	24	FORWARD				DB	AT2G16580
AGTGGTTGATGTTTGATCACAATC	24	REVERSE				DB	AT2G16575
AGTGTACAGAGCGAACT	17	FORWARD			MPSS		AT5G05580
AGTGTACAGAGCGAACT	17	REVERSE			MPSS		AT5G05590
AGTGTAGCAGTTAAGCCATATGGT	24	FORWARD				DB	AT2G02800
AGTGTAGCAGTTAAGCCATATGGT	24	REVERSE				DB	AT2G02795
AGTGTAGTCCTCTCTTCCA	19	REVERSE				DB	AT1G20290
AGTGTGTCCTTTTGAGTTTTGTCT	24	FORWARD				DB	AT1G20290
AGTGTTTGCCACTTTGTCTTGAAC	24	FORWARD				DB	AT2G16580
AGTGTTTGCCACTTTGTCTTGAAC	24	REVERSE				DB	AT2G16575
AGTTAAATCCTATAAGCTAAGCTA	24	REVERSE				DB	AT4G33300
AGTTAAATTTTGAATGACACATGT	24	REVERSE				DB	AT4G33300
AGTTAATCAAGATGAGTTCTTCAT	24	FORWARD				DB	AT2G16575
AGTTAATCAAGATGAGTTCTTCAT	24	REVERSE				DB	AT2G16580
AGTTATCAGACTCTGTGTTGATTG	24	FORWARD				DB	AT2G16575
AGTTATCAGACTCTGTGTTGATTG	24	REVERSE				DB	AT2G16580
AGTTATTACTCTTATTTCTTTTGC	24	FORWARD				DB	AT1G14800
AGTTATTCACTAAAAGGTACTTA	23	FORWARD				DB	AT1G14800
AGTTATTCACTAAAAGGTACTTAA	24	FORWARD				DB	AT1G14800
AGTTCTAAAGCTTTCCAGGGTCA	23	FORWARD				DB	AT2G16580
AGTTCTAAAGCTTTCCAGGGTCA	23	REVERSE				DB	AT2G16575
AGTTCTAGGTTTTCTCA	17	FORWARD			MPSS		AT3G62840
AGTTCTTTGAGAATGGTGGAGACA	24	FORWARD		ASRP			AT2G02800
AGTTCTTTGAGAATGGTGGAGACA	24	REVERSE		ASRP			AT2G02795
AGTTGAAGGTGAAGGAGCTCAAGAAC	26	FORWARD				DB	AT2G34420
AGTTGAAGGTGAAGGAGCTCAAGAAC	26	REVERSE				DB	AT2G34410
AGTTGAATCTCTGTGCTAGCTCTG	24	FORWARD				DB	AT2G02800
AGTTGCTAATTCATAGGATCGTGC	24	FORWARD				DB	AT4G33300
AGTTGCTGCTGGTGCTG	17	FORWARD			MPSS		AT1G34210
AGTTGCTTAGTCCTGTCACGC	21	FORWARD				DB	AT2G16580
AGTTGCTTAGTCCTGTCACGC	21	REVERSE				DB	AT2G16575
AGTTGGGACCTGCAATGCTGC	21	FORWARD				DB	AT2G04280
AGTTGGGACCTGCAATGCTGC	21	REVERSE				DB	AT2G04270
AGTTGTTGCAATTGCTA	17	FORWARD			MPSS		AT4G18580
AGTTTTCAAAGTTGCTAATTCATAG	25	FORWARD		ASRP			AT4G33300
AGTTTTGGTGAGTCATGGAG	20	FORWARD	Stress				AT5G58060
ATAAAAACGGCTCACCC	17	REVERSE			MPSS		AT1G20290
ATAAAACGAGCAGAACAA	18	FORWARD	Stress				AT2G02800
ATAAAACTTCTATCTTTGTGGGAC	24	REVERSE		ASRP			AT4G02700
ATAAAAGACCAATCTGTATGC	21	REVERSE				DB	AT4G21366
ATAAAAGACCAATCTGTATGC	21	REVERSE				DB	AT4G21370
ATAAAAGTTGGTCCATGATCCTA	23	REVERSE				DB	AT1G14800
ATAAACTATACTATATGAAGGAAA	24	FORWARD				DB	AT2G16580
ATAAAGGGCCTATCACGTCCA	21	REVERSE		ASRP			AT1G04210
ATAAATAACTATATGACGGCATAA	24	REVERSE				DB	AT4G28080
ATAAATGAAGTGATGATGATTGATG	25	FORWARD		ASRP			AT1G48750
ATAAATGAAGTGATGATGATTGATG	25	REVERSE		ASRP			AT1G48760
ATAAATGGTATGCAGAT	17	FORWARD			MPSS		AT1G06070
ATAACTATATGACGGCATAAGAAA	24	REVERSE				DB	AT4G28080
ATAAGAAAGAGGCTGCGTTAAA	22	FORWARD		ASRP			AT3G47460
ATAAGGTAGCAACAATACACAAAC	24	FORWARD				DB	AT2G34790
ATAAGGTTCCAGATTGT	17	REVERSE			MPSS		AT2G02800
ATAATAGCTCACACAACAACGACA	24	FORWARD				DB	AT2G16580
ATAATCACCAGGATCATAA	19	FORWARD				DB	AT4G33300
ATAATGGCATTCTCTAAGATG	21	FORWARD				DB	AT5G27630
ATAATGGCATTCTCTAAGATG	21	REVERSE				DB	AT5G27630
ATAATGTCGGTGACAATGTTGGT	23	FORWARD		ASRP			AT1G15690
ATACAGATTGGTCTTTTATGT	21	FORWARD				DB	AT4G21366
ATACAGATTGGTCTTTTATGT	21	FORWARD				DB	AT4G21370
ATACAGTTTCGGTGTGGTACT	21	FORWARD	Stress				AT2G02800
ATACCTGCCCAACCAGCAGCACGT	24	FORWARD		ASRP			AT2G02800
ATACCTGCCCAACCAGCAGCACGT	24	REVERSE		ASRP			AT2G02795
ATAGAAAAACTAAGCTGGTGA	21	FORWARD		ASRP			AT1G14800
ATAGAAAAACTAAGCTGGTGATAG	24	FORWARD		ASRP			AT1G14800
ATAGAAAAACTAAGCTGGTGATAGG	25	FORWARD				DB	AT1G14800
ATAGAAGGAAACGGTAATGGTAC	23	REVERSE		ASRP			AT4G37190
ATAGACGGGCCTTATCTAGTATA	23	FORWARD				DB	AT4G33300
ATAGAGAAATGGCTAGCTTTACTG	24	FORWARD		ASRP			AT2G30570
ATAGAGCCACATAGATGGAG	20	FORWARD		ASRP			AT2G02800
ATAGAGCCACATAGATGGAG	20	REVERSE		ASRP			AT2G02795
ATAGAGTTACTTCTAAAGGATCTA	24	FORWARD				DB	AT2G16580
ATAGAGTTACTTCTAAAGGATCTA	24	REVERSE				DB	AT2G16575
ATAGATTGGACTATGTATATT	21	FORWARD		ASRP		DB	AT5G26030
ATAGATTGGACTATGTATATT	21	REVERSE		ASRP		DB	AT5G26040
ATAGCTCTATATCTTACTCTA	21	FORWARD				DB	AT1G67580
ATAGCTCTATATCTTACTCTA	21	REVERSE				DB	AT1G67570
ATAGCTGCATCCATGATGGATTGC	24	REVERSE		ASRP			AT2G22940
ATAGGAATGAGACGATTATTAAAA	24	REVERSE		ASRP			AT4G29900
ATAGGATCGTGCCACGT	17	FORWARD			MPSS		AT4G33300
ATAGGATCGTGCCACGTGTCA	21	FORWARD		ASRP		DB	AT4G33300
ATAGGATCGTGCCACGTGTCAA	22	FORWARD				DB	AT4G33300
ATAGGATCGTGCCACGTGTCAAG	23	FORWARD				DB	AT4G33300
ATAGGATCGTGCCACGTGTCAAGT	24	FORWARD		ASRP		DB	AT4G33300
ATAGGATCGTGCCACGTGTCAAGTC	25	FORWARD				DB	AT4G33300
ATAGTACGACACAATGGTCAC	21	REVERSE		ASRP			AT2G02800
ATAGTACGACACAATGGTCACA	22	REVERSE				DB	AT2G02800
ATAGTACGACACAATGGTCACAAT	24	REVERSE		ASRP			AT2G02800
ATAGTACGCTTGGTCTTGATGGT	23	FORWARD		ASRP			AT1G50020
ATAGTACGCTTGGTCTTGATGGT	23	REVERSE		ASRP			AT1G50010
ATAGTTCACTGCCACAAACATTAT	24	REVERSE				DB	AT1G14800
ATAGTTGTATAATGCCTGCACAAA	24	REVERSE				DB	AT1G29670
ATATACAGATGCAAAACACGC	21	FORWARD				DB	AT5G13980
ATATACTAATTTATATGTCTATAT	24	FORWARD				DB	AT4G33300
ATATCCGTAAGATTTTG	17	REVERSE			MPSS		AT2G34790
ATATCTATAAGATTTAAATGGACA	24	REVERSE				DB	AT1G20290
ATATGAACCCGCCCATT	17	REVERSE			MPSS		AT1G14800
ATATGGTTCGGAGATGCAGACATG	24	FORWARD				DB	AT2G16575
ATATGGTTCGGAGATGCAGACATG	24	REVERSE				DB	AT2G16580
ATATTATACCTTTTATGTAGTGAG	24	REVERSE		ASRP			AT1G14800
ATATTCCCTCCGTCCCACTAAGAT	24	REVERSE				DB	AT4G02700
ATATTCGCTTCGTGCCC	17	REVERSE			MPSS		AT2G34790
ATATTGAACACATGATGTAG	20	FORWARD				DB	AT3G58130
ATATTGGAATGTGGATGGTCCTTT	24	FORWARD		ASRP			AT5G02770
ATATTGGAATGTGGATGGTCCTTT	24	REVERSE		ASRP			AT5G02760
ATATTGGATCTCTGTGGGAACG	22	FORWARD				DB	AT2G16580
ATATTGGATCTCTGTGGGAACG	22	REVERSE				DB	AT2G16575
ATATTGGTTTTGAATGGTTACTGC	24	FORWARD				DB	AT3G47800
ATATTGTGTTCCTCGAGAGGTGA	23	REVERSE		ASRP			AT1G52087
ATCAAAGCGGATATCCGCAAATAT	24	REVERSE				DB	AT2G34790
ATCAAAGGAGAGTCGTCGA	19	FORWARD	Stress				AT1G52510
ATCAAATTTTGTGTGCAAATCTAT	24	FORWARD				DB	AT4G33300
ATCAACAAATCTGTTATGGTTGCC	24	REVERSE				DB	AT3G05770
ATCAACGAGTTCGGTGGAGGA	21	FORWARD		ASRP			AT5G19120
ATCAACGAGTTCGGTGGAGGA	21	REVERSE		ASRP			AT5G19130
ATCAAGATTGTCTGGTTCTGTTC	23	FORWARD		ASRP			AT3G61540
ATCAAGATTGTCTGGTTCTGTTC	23	REVERSE		ASRP			AT3G61530
ATCAATCAACACAGAGTCTGATA	23	FORWARD				DB	AT2G16580
ATCAATCAACACAGAGTCTGATA	23	REVERSE				DB	AT2G16575
ATCAATCAACACAGAGTCTGATAA	24	FORWARD				DB	AT2G16580
ATCAATCAACACAGAGTCTGATAA	24	REVERSE				DB	AT2G16575
ATCACATGAGTCTCACCAAAATAG	24	FORWARD				DB	AT2G16580
ATCAGAAGATTCTGAATGGGAGC	23	FORWARD				DB	AT2G16575
ATCAGAAGATTCTGAATGGGAGC	23	REVERSE				DB	AT2G16580
ATCAGAAGATTCTGAATGGGAGCT	24	FORWARD				DB	AT2G16575
ATCAGAAGATTCTGAATGGGAGCT	24	REVERSE				DB	AT2G16580
ATCAGACTCTGTGTTGATTGATG	23	FORWARD				DB	AT2G16575
ATCAGACTCTGTGTTGATTGATG	23	REVERSE				DB	AT2G16580
ATCAGACTCTGTGTTGATTGATGA	24	FORWARD				DB	AT2G16575
ATCAGACTCTGTGTTGATTGATGA	24	REVERSE				DB	AT2G16580
ATCAGATGTTTACATGTGTCA	21	FORWARD				DB	AT4G33300
ATCAGATGTTTACATGTGTCATTCA	25	FORWARD				DB	AT4G33300
ATCAGGATAGCTTCGTATGAGT	22	REVERSE		ASRP			AT1G78570
ATCAGTCTACGTTCACACAAT	21	FORWARD				DB	AT1G75080
ATCAGTTTCTTGTTCGTTTCA	21	FORWARD				DB	AT1G18880
ATCAGTTTCTTGTTCGTTTCA	21	REVERSE				DB	AT1G18880
ATCATCACATGAGTCTCACCAAAA	24	FORWARD				DB	AT2G16580
ATCATCAGAACTGCTGC	17	REVERSE			MPSS		AT3G63400
ATCATCATCACATGAGTCTCACCA	24	FORWARD				DB	AT2G16580
ATCCACGCGCAAAGCATCTTAGCCA	25	FORWARD				DB	AT2G05070
ATCCACGCGCAAAGCATCTTAGCCA	25	REVERSE				DB	AT2G05060
ATCCCCCAACATGCCCCATGGAGC	24	FORWARD				DB	AT1G14800
ATCCCCTCCATTGCGTA	17	REVERSE			MPSS		AT4G21366
ATCCCCTCCATTGCGTA	17	REVERSE			MPSS		AT4G21370
ATCCGCTATTCTTGTTA	17	FORWARD			MPSS		AT3G47470
ATCCTAACATATGGTGGTGCA	21	REVERSE		ASRP		DB	AT1G12820
ATCCTCAAGCATATCGGACAT	21	REVERSE		ASRP			AT1G54130
ATCCTGATCTACGAAGCAATGAAT	24	FORWARD		ASRP			AT1G20290
ATCCTGTTATTGGTGCAATTTCTGC	25	FORWARD		ASRP			AT1G44170
ATCCTTCTGGATACCGT	17	FORWARD			MPSS		AT5G05580
ATCCTTCTGGATACCGT	17	REVERSE			MPSS		AT5G05590
ATCCTTGTACCGATTTGTGCGGTGA	25	FORWARD		ASRP			AT1G15690
ATCGACACTCCTGGAGCCTA	20	FORWARD		ASRP			AT2G38040
ATCGAGAATGAGATGCGTTGGTGT	24	FORWARD		ASRP			AT3G55840
ATCGATGGCGACGATAG	17	FORWARD			MPSS		AT3G15190
ATCGCTGGTAAAATAAGTGTA	21	FORWARD	Stress				AT3G02090
ATCGGGTATTTCGGGTT	17	FORWARD			MPSS		AT4G33300
ATCGTACCAGTTTGGAAACTTCAC	24	FORWARD				DB	AT4G10030
ATCGTACCAGTTTGGAAACTTCAC	24	REVERSE				DB	AT4G10020
ATCGTGCAATGACTGTA	17	FORWARD				DB	AT4G24380
ATCGTGCAATGACTGTA	17	REVERSE				DB	AT4G24390
ATCGTGCCACGTGTCAAGTCA	21	FORWARD				DB	AT4G33300
ATCGTGCCACGTGTCAAGTCAAA	23	FORWARD				DB	AT4G33300
ATCGTGCCACGTGTCAAGTCAAAC	24	FORWARD		ASRP		DB	AT4G33300
ATCGTTTGACTTGACACGTGGCAC	24	REVERSE				DB	AT4G33300
ATCTACAGTGCCGGTAATAAAGC	23	FORWARD	Stress				AT3G27990
ATCTACAGTGCCGGTAATAAAGC	23	REVERSE	Stress				AT3G27980
ATCTACGAAGCAATGAATGCAAAC	24	FORWARD				DB	AT1G20290
ATCTACTGCGGATCACT	17	FORWARD			MPSS		AT1G20290
ATCTCAGGCGAGCGAGG	17	FORWARD			MPSS		AT4G39090
ATCTCCAATGCCTCTGA	17	FORWARD			MPSS		AT1G50490
ATCTCTACGTTAAGCCGTGGC	21	REVERSE				DB	AT1G12820
ATCTGATCGTTTGACTT	17	REVERSE			MPSS		AT4G33300
ATCTGATCGTTTGACTTGACAC	22	REVERSE				DB	AT4G33300
ATCTGCTGACCTTCCTT	17	REVERSE			MPSS		AT2G46020
ATCTTAGAGAATGCCATTATG	21	FORWARD		ASRP			AT5G27630
ATCTTAGAGAATGCCATTATG	21	REVERSE		ASRP			AT5G27630
ATCTTCAGTTTTTGCAGACAT	21	FORWARD				DB	AT4G03190
ATCTTCAGTTTTTGCAGACAT	21	REVERSE				DB	AT4G03180
ATCTTCTTATAGACAATGACTTC	23	REVERSE		ASRP			AT1G20290
ATCTTGAAGTGCATCGTTGTT	21	FORWARD		ASRP			AT1G48450
ATCTTTTCTAGTCCCAA	17	REVERSE			MPSS		AT1G12820
ATGAAAGTTAATCAAGATGAGTTC	24	FORWARD				DB	AT2G16575
ATGAAAGTTAATCAAGATGAGTTC	24	REVERSE				DB	AT2G16580
ATGAACCCTAAGATCTTTAAA	21	FORWARD				DB	AT4G18370
ATGAAGGTTGCAGAGGTCCA	20	FORWARD				DB	AT3G21370
ATGAATGCAAACGGAATGAAGTCA	24	FORWARD		ASRP			AT1G20290
ATGACACATGTAAACATCTGATC	23	REVERSE		ASRP			AT4G33300
ATGACACCCGAGAAACGGATTCTC	24	FORWARD		ASRP			AT1G52087
ATGACATTGATGATGAGGAA	20	REVERSE		ASRP			AT4G21366
ATGACATTGATGATGAGGAA	20	REVERSE		ASRP			AT4G21370
ATGACGGTACTTTCTCTGTGA	21	REVERSE		ASRP			AT5G59450
ATGACGTCAGGGGCTAACGTTAGC	24	REVERSE		ASRP			AT1G09750
ATGAGAATATGCACTAGATGACTA	24	FORWARD				DB	AT4G28080
ATGAGAGTAAACATGCTTCCA	21	REVERSE				DB	AT1G20290
ATGAGCAGCTTGCTATATGGT	21	FORWARD				DB	AT2G16575
ATGAGCAGCTTGCTATATGGT	21	REVERSE				DB	AT2G16580
ATGAGCAGCTTGCTATATGGTT	22	FORWARD				DB	AT2G16575
ATGAGCAGCTTGCTATATGGTT	22	REVERSE				DB	AT2G16580
ATGAGCAGCTTGCTATATGGTTCG	24	FORWARD				DB	AT2G16575
ATGAGCAGCTTGCTATATGGTTCG	24	REVERSE				DB	AT2G16580
ATGAGCCAACTTGAATGGGCTAAA	24	FORWARD		ASRP			AT1G14800
ATGAGGGTACTGTAGTCTTTTA	22	REVERSE		ASRP			AT2G15800
ATGAGTAGAGATTCCAAAGGATGA	24	REVERSE				DB	AT2G16580
ATGATCTACCACCGAGCATCGTCCTACA	28	FORWARD				DB	AT1G67930
ATGATGAAACCTCTGAAGGA	20	FORWARD				DB	AT1G20290
ATGATGAAACCTCTGAAGGAA	21	FORWARD		ASRP		DB	AT1G20290
ATGATGAGGAATCTACAATTATCG	24	REVERSE		ASRP			AT4G21366
ATGATGAGGAATCTACAATTATCG	24	REVERSE		ASRP			AT4G21370
ATGATGTTGTTGGTGAAGATTA	22	FORWARD		ASRP			AT5G35680
ATGATGTTGTTGGTGAAGATTA	22	REVERSE		ASRP			AT5G35670
ATGATTCAAAGATGGTGTTTT	21	REVERSE				DB	AT2G38040
ATGCAAAATTCCTCTAACCATTAC	24	REVERSE		ASRP			AT2G39340
ATGCAACCAAATGGCCACAGC	21	REVERSE				DB	AT1G20290
ATGCAAGGATCAGCCGA	17	FORWARD			MPSS		AT1G33680
ATGCAAGGATCAGCCGA	17	REVERSE			MPSS		AT1G33700
ATGCAATGCGTGACAGGACTAAGC	24	FORWARD				DB	AT2G16575
ATGCAATGCGTGACAGGACTAAGC	24	REVERSE				DB	AT2G16580
ATGCATTGCTTAGATATATATAAC	24	FORWARD		ASRP			AT1G14800
ATGCCGTCATATAGTTATTTATCC	24	FORWARD				DB	AT4G28080
ATGCCTCTCTATTTATAGAAA	21	FORWARD				DB	AT1G14800
ATGCTAACAACAATACAATATATT	24	FORWARD				DB	AT3G27990
ATGCTTATTGATGGAGGAGAA	21	FORWARD		ASRP			AT5G63020
ATGCTTTACGTCTTGGT	17	FORWARD			MPSS		AT1G14800
ATGGAAGCCGATATTAAGATGACG	24	FORWARD		ASRP			AT3G63170
ATGGAAGGAACCGCAAAA	18	FORWARD				DB	AT1G15690
ATGGAATTGAATCGCCTGCTCATCA	25	FORWARD		ASRP			AT3G61570
ATGGATAAATAACTATATGACGG	23	REVERSE				DB	AT4G28080
ATGGATAAATAACTATATGACGGC	24	REVERSE				DB	AT4G28080
ATGGATCGATGTAAGGTGGTGG	22	REVERSE		ASRP			AT1G50020
ATGGCAATGCAGAGCTTTTCGTTG	24	FORWARD				DB	AT1G20290
ATGGCTGCCACTGGGTT	17	FORWARD			MPSS		AT3G04560
ATGGCTGCCACTGGGTT	17	REVERSE			MPSS		AT3G04550
ATGGCTTAACTGCTACACTGATGG	24	FORWARD		ASRP			AT2G02795
ATGGCTTAACTGCTACACTGATGG	24	REVERSE		ASRP			AT2G02800
ATGGGACTTTCGGAAATGATAAAG	24	FORWARD				DB	AT2G22940
ATGGGAGAAGTTACGGTCTGAT	22	FORWARD				DB	AT5G63020
ATGGGGCATGTTGGGGGATGGATT	24	REVERSE		ASRP			AT1G14800
ATGGGGGACGCGATGAAGTCCTT	23	FORWARD		ASRP			AT1G17130
ATGGGTGATGGTATTCTGCCT	21	REVERSE		ASRP			ATCG01000
ATGGTCACAATGGTGTGGTGA	21	REVERSE		ASRP			AT2G02800
ATGGTCACAATGGTGTGGTGAA	22	REVERSE		ASRP			AT2G02800
ATGGTCTGAAGTTCCTGGAAAG	22	FORWARD	Stress				AT1G54130
ATGGTTCGGAGATGCAGACATGGG	24	FORWARD				DB	AT2G16575
ATGGTTCGGAGATGCAGACATGGG	24	REVERSE				DB	AT2G16580
ATGGTTGAAATGTTCGATTACATG	24	FORWARD		ASRP			AT1G20290
ATGGTTGCCGCCACCTTGAGA	21	REVERSE		ASRP			AT3G05770
ATGGTTTCGTCAGGAAAGCG	20	FORWARD	Stress				AT1G54130
ATGTAAACATCTGATCG	17	REVERSE			MPSS		AT4G33300
ATGTAGAATGACTAACCAGTT	21	REVERSE		ASRP			AT3G10220
ATGTAGTCGTGGAAGTATTTGGAGC	25	FORWARD		ASRP			AT4G24390
ATGTATACATCGGTTGT	17	FORWARD				DB	AT5G60510
ATGTATGATGCTTGACCTACTGGG	24	FORWARD				DB	AT5G66180
ATGTCCACTTGAAATGATGCCT	22	REVERSE		ASRP			AT1G16570
ATGTCTAACAATCTTTGTGCAGGTAG	26	FORWARD				DB	AT3G24200
ATGTGTACCTGAGGATGATGCTA	23	FORWARD		ASRP			AT5G53120
ATGTTGTTTACATAGGT	17	REVERSE				DB	AT5G28220
ATGTTGTTTACATAGGTGATATG	23	REVERSE		ASRP			AT5G28220
ATGTTTACATGTGTCATTCAAAAT	24	FORWARD				DB	AT4G33300
ATTAAAGCAGAAAGAGACTCA	21	REVERSE		ASRP			AT2G02800
ATTAACAATGGCAACGATGT	20	FORWARD		ASRP			AT1G14800
ATTAACAATGGCAACGATGTGTA	23	FORWARD		ASRP			AT1G14800
ATTAAGCGGTTGCTGCA	17	REVERSE			MPSS		AT1G14800
ATTAAGCGGTTGCTGCAGAGGATA	24	REVERSE				DB	AT1G14800
ATTACTGCAATTGAGGAACACA	22	FORWARD		ASRP			AT5G05470
ATTAGAAAAACACCATT	17	REVERSE			MPSS		AT5G64010
ATTATACTGAGCTTGCG	17	FORWARD			MPSS		AT4G11600
ATTATCGAATCGACGAT	17	REVERSE			MPSS		AT4G21366
ATTATCGAATCGACGAT	17	REVERSE			MPSS		AT4G21370
ATTATTAAAAAGTGAGAAGGGAAC	24	FORWARD		ASRP			AT4G02700
ATTCAAGAGAAAGATAATGGATGC	24	FORWARD				DB	AT2G16575
ATTCAAGAGAAAGATAATGGATGC	24	REVERSE				DB	AT2G16580
ATTCATAGGATCGTGCC	17	FORWARD			MPSS		AT4G33300
ATTCATAGGATCGTGCCACGT	21	FORWARD				DB	AT4G33300
ATTCATCTTAGTGGGAC	17	FORWARD			MPSS		AT4G02700
ATTCCGGGTGAATATGTT	18	FORWARD				DB	AT1G17840
ATTCGCGCATTTTTGGTCACAAATC	25	FORWARD		ASRP			AT3G04870
ATTCGTAACCGCCTGAA	17	FORWARD			MPSS		AT2G38240
ATTCGTAACCGCCTGAA	17	REVERSE			MPSS		AT2G38230
ATTCTCATTCTCGTTGATGATCTC	24	REVERSE		ASRP			AT1G12820
ATTGAAATATCAAATTTTGTGTGC	24	FORWARD		ASRP			AT4G33300
ATTGAGCCCAGTTAAAT	17	REVERSE			MPSS		AT5G05590
ATTGATTGATGGTTACTTTTC	21	FORWARD		ASRP			AT1G20290
ATTGATTGATGGTTACTTTTCCTT	24	FORWARD		ASRP			AT1G20290
ATTGCTGGTTAAGCGGTGTCT	21	FORWARD		ASRP			AT4G17390
ATTGGAAAGAAGGAAAAGGGC	21	FORWARD		ASRP			AT4G21366
ATTGGAAAGAAGGAAAAGGGC	21	FORWARD		ASRP			AT4G21370
ATTGGAGCAAAACCTCGAGGCCC	23	FORWARD		ASRP			AT5G58330
ATTGTCTACTTATCACTATGGGAT	24	FORWARD		ASRP			AT1G14800
ATTGTCTATAAGAAGATTGGTGAA	24	FORWARD		ASRP			AT1G20290
ATTGTTTGGTAAGCCTGAGATT	22	FORWARD		ASRP			AT3G17800
ATTGTTTGGTAAGCCTGAGATT	22	REVERSE		ASRP			AT3G17790
ATTTAAGTTTTTTATAATGGTGAG	24	FORWARD				DB	AT1G20290
ATTTACAGAGTGAACGTCGATGGG	24	FORWARD		ASRP			AT2G44130
ATTTACAGAGTGAACGTCGATGGG	24	REVERSE		ASRP			AT2G44140
ATTTACCACTGGACCAA	17	FORWARD			MPSS		AT2G01275
ATTTACTTTGTTTATTGGAGCCAT	24	FORWARD				DB	ATCG01010
ATTTCGATCAACTGTTCTCGGCTT	24	FORWARD		ASRP			AT4G04460
ATTTCGTTGGGCTCAACTAC	20	FORWARD		ASRP			AT3G09260
ATTTCTTTTGCTTTAATGTGTGTC	24	FORWARD		ASRP			AT1G14800
ATTTGAAAGTTCGGTTC	17	FORWARD			MPSS		AT4G04330
ATTTGACTGCGAGCTTTTGG	20	FORWARD				DB	AT2G16580
ATTTGACTGCGAGCTTTTGG	20	REVERSE				DB	AT2G16575
ATTTGCCTCTGAATCTG	17	REVERSE			MPSS		AT5G65540
ATTTGCGCAGCTTGATGGAAA	21	FORWARD		ASRP			AT4G19100
ATTTGCTGCAGTGGACA	17	FORWARD			MPSS		AT5G05590
ATTTGCTTCCTGCCTCAGAGAGA	23	FORWARD		ASRP			AT5G14120
ATTTGGTGGTAGAATGCTCATTTA	24	FORWARD		ASRP			AT1G34630
ATTTGGTGGTAGAATGCTCATTTA	24	REVERSE		ASRP			AT1G34640
ATTTGTGATGAGCTGCTGCAG	21	FORWARD		ASRP			AT4G31020
ATTTTCTTGAATGGTACATTTT	22	FORWARD		ASRP			AT3G52590
ATTTTGAATGACACATGTAAACAT	24	REVERSE	Stress				AT4G33300
ATTTTGAGTGGGTTTCTGAGGAAG	24	FORWARD		ASRP			AT4G25170
ATTTTGTGATGATGTTTT	18	FORWARD	Stress				AT4G17530
ATTTTTGGTTGCTGATGGTT	20	REVERSE		ASRP			AT3G46960
CAAAAAGCCCATAAAAGTTGGTCC	24	REVERSE		ASRP		DB	AT1G14800
CAAAACTATCCTTGCAAGTTG	21	REVERSE				DB	AT4G28080
CAAAAGGAGAAGGTGAACAACATG	24	FORWARD		ASRP			AT2G16360
CAAAAGGAGAAGGTGAACAACATG	24	REVERSE		ASRP			AT2G16365
CAAAAGTTTTTATATGGTCTCTA	23	FORWARD				DB	AT1G52087
CAAAATAAAAAACTTAAGCGG	21	REVERSE				DB	AT4G21366
CAAAATAAAAAACTTAAGCGG	21	REVERSE				DB	AT4G21370
CAAAATATATAGGTGGAAGT	20	FORWARD	Stress				ATCG01010
CAAAATCTCAGCATCCGGTCCGTGT	25	FORWARD				DB	AT2G20690
CAAAATGCCATCACCTGC	18	REVERSE				DB	AT3G22200
CAAACACAAGAAGCTCA	17	FORWARD				DB	AT2G02795
CAAACACAAGAAGCTCA	17	REVERSE				DB	AT2G02800
CAAACACTAGATCCTTTAGAA	21	FORWARD				DB	AT2G16575
CAAACACTAGATCCTTTAGAA	21	REVERSE				DB	AT2G16580
CAAACCGGACTAACATTTTGAC	22	FORWARD				DB	AT1G20290
CAAACCGGACTAACATTTTGACA	23	FORWARD				DB	AT1G20290
CAAACGATCAGATGTTT	17	FORWARD			MPSS		AT4G33300
CAAACGATCAGATGTTTACA	20	FORWARD				DB	AT4G33300
CAAACGATCAGATGTTTACATGTG	24	FORWARD				DB	AT4G33300
CAAACGCTGGTCCTAATAC	19	FORWARD				DB	AT3G62030
CAAAGATGCAGCAACGACC	19	FORWARD				DB	AT1G79280
CAAAGGATGAACCAGAGAAAC	21	REVERSE				DB	AT2G16580
CAAAGGATGAACCAGAGAAACTCA	24	REVERSE				DB	AT2G16580
CAAAGGGAACACTTACTGGTGTGC	24	FORWARD		ASRP			AT4G33290
CAAATCAATGGTATACATTGGACC	24	FORWARD				DB	AT2G16580
CAAATCAATGGTATACATTGGACC	24	REVERSE				DB	AT2G16575
CAAATCACATATAGGGCAACCAAA	24	FORWARD		ASRP			AT1G73390
CAAATCCATCAACCAATCTTTGTCGG	26	REVERSE				DB	AT2G34790
CAAATGCAGATGGACCTGTTTGCC	24	FORWARD				DB	AT3G09260
CAAATGGGGACATGGAGAAAGCCA	24	REVERSE				DB	AT4G36170
CAAATGTGCCAGTTGTATCA	20	FORWARD				DB	AT2G16575
CAAATGTGCCAGTTGTATCA	20	REVERSE				DB	AT2G16580
CAAATGTGCCAGTTGTATCAG	21	FORWARD				DB	AT2G16575
CAAATGTGCCAGTTGTATCAG	21	REVERSE				DB	AT2G16580
CAAATGTGCCAGTTGTATCAGAAG	24	FORWARD				DB	AT2G16575
CAAATGTGCCAGTTGTATCAGAAG	24	REVERSE				DB	AT2G16580
CAACAAATCTGTTATGG	17	REVERSE			MPSS		AT3G05770
CAACAAATCTGTTATGGTTGCCGC	24	REVERSE		ASRP		DB	AT3G05770
CAACAACGACAAATACTACC	20	FORWARD				DB	AT2G16580
CAACAACGACAAATACTACCGAGG	24	FORWARD				DB	AT2G16580
CAACAACTGTGGCTCAG	17	FORWARD			MPSS		AT3G19490
CAACAAGGAACATGCTACAACATC	24	FORWARD				DB	AT2G16575
CAACAAGGAACATGCTACAACATC	24	REVERSE				DB	AT2G16580
CAACACAGAGTCTGATAACTTC	22	FORWARD		ASRP			AT2G16580
CAACACAGAGTCTGATAACTTC	22	REVERSE		ASRP			AT2G16575
CAACACTGCAGCTGTTT	17	FORWARD			MPSS		AT3G56450
CAACAGTTATTCACTAAAAGGTAC	24	FORWARD				DB	AT1G14800
CAACATAATTCACGCCG	17	FORWARD			MPSS		AT2G05060
CAACATCTCTGGAACTT	17	FORWARD			MPSS		AT5G53320
CAACGAAAAGCTCTGCATTGCC	22	REVERSE				DB	AT1G20290
CAACGACAAATACTACCGAGGAA	23	FORWARD				DB	AT2G16580
CAACTAAATGTGTTTTTGAAAAAG	24	REVERSE				DB	AT2G16580
CAACTACAGGGACATGCTTCTTGC	24	FORWARD		ASRP			AT5G52560
CAACTTCATCACCTACTTCCT	21	FORWARD				DB	AT4G31860
CAAGAACCAAAACCCCGAAGC	21	REVERSE		ASRP			AT4G21366
CAAGAACCAAAACCCCGAAGC	21	REVERSE		ASRP			AT4G21370
CAAGAAGAAGGTTGCTT	17	FORWARD				DB	AT5G66130
CAAGAAGCTCAGGTTATTTGATGA	24	FORWARD		ASRP			AT2G02795
CAAGAAGCTCAGGTTATTTGATGA	24	REVERSE		ASRP			AT2G02800
CAAGAAGTTGCTGCTTA	17	FORWARD			MPSS		AT1G62750
CAAGAAGTTGCTGCTTA	17	REVERSE			MPSS		AT1G62740
CAAGAGAAAGATAATGGATGC	21	FORWARD				DB	AT2G16575
CAAGAGAAAGATAATGGATGC	21	REVERSE				DB	AT2G16580
CAAGAGAAAGATAATGGATGCTA	23	FORWARD				DB	AT2G16575
CAAGAGAAAGATAATGGATGCTA	23	REVERSE				DB	AT2G16580
CAAGATGAGTTCTTCATTGAA	21	FORWARD				DB	AT2G16575
CAAGATGAGTTCTTCATTGAA	21	REVERSE				DB	AT2G16580
CAAGATGAGTTCTTCATTGAAGA	23	FORWARD				DB	AT2G16575
CAAGATGAGTTCTTCATTGAAGA	23	REVERSE				DB	AT2G16580
CAAGATGGACAAGGCTTTGAC	21	FORWARD				DB	AT2G06520
CAAGATGGACAAGGCTTTGAC	21	REVERSE				DB	AT2G06510
CAAGCACAGAGAACTCAGAGGTCTCACC	28	FORWARD				DB	AT4G17390
CAAGCACAGAGAACTCAGAGGTCTCACC	28	REVERSE				DB	AT4G17380
CAAGCATGTCGTGTTTGGACA	21	FORWARD	Stress				AT3G62030
CAAGCCAAAGGGTCCATCAGGCAGCCC	27	FORWARD				DB	AT2G34420
CAAGCCAAAGGGTCCATCAGGCAGCCC	27	REVERSE				DB	AT2G34410
CAAGCCTAGAGACATGCTTGAGAA	24	REVERSE				DB	AT2G27920
CAAGCTCCTCTGCTCGTCCTCAAG	24	REVERSE				DB	AT1G14800
CAAGCTGGGAACGGAACGTGGAG	23	REVERSE		ASRP			AT4G27040
CAAGCTTCACCTGTTCAAGACAAA	24	FORWARD				DB	AT2G16575
CAAGCTTCACCTGTTCAAGACAAA	24	REVERSE				DB	AT2G16580
CAAGGAGGTGCTGGTGG	17	FORWARD				DB	AT5G42270
CAAGGGTCATGTTGCACTAGGAAA	24	FORWARD		ASRP			AT4G36760
CAAGGTGGCGGCAACCATAACAGA	24	FORWARD		ASRP			AT3G05770
CAAGTAAATTGAAACAGAGTGTGAAC	26	REVERSE				DB	AT3G52110
CAAGTACTTGAAGCCATGTCTCACAG	26	FORWARD				DB	AT4G32940
CAAGTATCTATGTTCGT	17	FORWARD			MPSS		AT1G10070
CAAGTATCTATGTTCGT	17	REVERSE			MPSS		AT1G10090
CAAGTCAAACGATCAGA	17	FORWARD			MPSS		AT4G33300
CAAGTCAAACGATCAGATGTTTA	23	FORWARD		ASRP		DB	AT4G33300
CAAGTCAAACGATCAGATGTTTAC	24	FORWARD		ASRP		DB	AT4G33300
CAAGTCGACTTCCTCGGTAGTATT	24	REVERSE				DB	AT2G16580
CAAGTTCTTTGAGAATGGTGGA	22	FORWARD		ASRP			AT2G02800
CAAGTTCTTTGAGAATGGTGGA	22	REVERSE		ASRP			AT2G02795
CAAGTTCTTTGAGAATGGTGGAGA	24	FORWARD		ASRP			AT2G02800
CAAGTTCTTTGAGAATGGTGGAGA	24	REVERSE		ASRP			AT2G02795
CAAGTTGTGCTCATGGGGTTCAT	23	FORWARD		ASRP			AT2G05070
CAAGTTGTGCTCATGGGGTTCAT	23	REVERSE		ASRP			AT2G05060
CAATAACATAGACTCAAGCTTCAC	24	FORWARD				DB	AT2G16575
CAATAACATAGACTCAAGCTTCAC	24	REVERSE				DB	AT2G16580
CAATCAGCGTGTACCATGTA	20	FORWARD				DB	AT1G79380
CAATCAGCGTGTACCATGTA	20	REVERSE				DB	AT1G79390
CAATCATGAGAATGCAAATCC	21	FORWARD		ASRP		DB	AT1G50440
CAATCATGAGAATGCAAATCC	21	REVERSE		ASRP		DB	AT1G50440
CAATCTTTGCTATTGCTATCAGTA	24	FORWARD				DB	AT1G15690
CAATGACATTGATGATGAGGA	21	REVERSE		ASRP			AT4G21366
CAATGACATTGATGATGAGGA	21	REVERSE		ASRP			AT4G21370
CAATGCTAAATGCAGAGGCGC	21	REVERSE				DB	ATCG01000
CAATGCTTGTTCCTGGGAAGATTCA	25	FORWARD				DB	AT3G47810
CAATGGAATTTGCCTTATTCAA	22	FORWARD		ASRP			AT1G59840
CAATGGGACATCTCTAGTG	19	FORWARD				DB	AT1G79690
CAATGGTATACATTGGACCAA	21	FORWARD				DB	AT2G16580
CAATGGTATACATTGGACCAA	21	REVERSE				DB	AT2G16575
CAATGGTCACAATGGTGTGGTGAA	24	REVERSE		ASRP			AT2G02800
CAATTCAAGTTGCCTTC	17	FORWARD			MPSS		AT5G05590
CACAAAATGGAGATGGTGGAAG	22	FORWARD				DB	AT1G13190
CACAACAACGACAAATACTACCGA	24	FORWARD				DB	AT2G16580
CACAATCACTGTACTCTTCAA	21	FORWARD				DB	AT2G16580
CACAATCACTGTACTCTTCAA	21	REVERSE				DB	AT2G16575
CACAATGGTCACAATGGTGTG	21	REVERSE		ASRP			AT2G02800
CACAATGGTCACAATGGTGTGG	22	REVERSE		ASRP			AT2G02800
CACAATGGTCACAATGGTGTGGTG	24	REVERSE		ASRP			AT2G02800
CACACAACAACGACAAATACTACC	24	FORWARD				DB	AT2G16580
CACACGTTCATGGTTTCTA	19	FORWARD				DB	AT2G43240
CACAGCTGGGTTTCTTC	17	FORWARD			MPSS		AT1G17440
CACAGTGTGTTACAGAAGAGTT	22	FORWARD				DB	AT5G66190
CACATAAAAGACCAATCTGTA	21	REVERSE				DB	AT4G21366
CACATAAAAGACCAATCTGTA	21	REVERSE				DB	AT4G21370
CACATGAAGGTGCAAAGAGAC	21	REVERSE				DB	AT1G12820
CACATGAAGGTGCAAAGAGACT	22	REVERSE				DB	AT1G12820
CACATGTAAACATCTGATCGTTT	23	REVERSE				DB	AT4G33300
CACATGTAAACATCTGATCGTTTG	24	REVERSE				DB	AT4G33300
CACCAACAGGTTTGGCC	17	REVERSE			MPSS		AT5G05590
CACCAACCGTTTTGCTGCTGAAAATG	26	FORWARD				DB	AT3G59110
CACCACCTTCTCCGGTCCTAA	21	FORWARD		ASRP			AT1G54780
CACCAGGAGCTTCCTCAGCAAG	22	FORWARD				DB	AT4G09000
CACCCATTGCTAATGGAT	18	FORWARD	Stress				AT1G78580
CACCGTAACCTAGTAATGCTC	21	FORWARD				DB	AT2G32800
CACCGTAACCTAGTAATGCTC	21	REVERSE				DB	AT2G32810
CACCTCTTTCGTCTCTGTGGT	21	FORWARD		ASRP			AT1G15750
CACCTTAAGGCTGTCAAGGACACAC	25	FORWARD				DB	AT5G65620
CACGAAAGGTTGCGGCGACATCAT	24	REVERSE				DB	AT1G14800
CACGAATCGGTACTGATCGTG	21	FORWARD				DB	AT4G00370
CACGAATCGGTACTGATCGTG	21	REVERSE				DB	AT4G00360
CACGAGAAGAATCTCAAGGTGGC	23	FORWARD		ASRP			AT3G05770
CACGAGAAGAATCTCAAGGTGGCG	24	FORWARD				DB	AT3G05770
CACGCTCTCATTGGCCA	17	FORWARD			MPSS		AT5G58070
CACGGCTCGGTGGTCGTTTGAGA	23	REVERSE				DB	AT2G22940
CACGGCTTAACGTAGAGATCA	21	FORWARD		ASRP			AT1G12820
CACGGCTTATGACATGATGAAGGC	24	FORWARD		ASRP			AT1G22060
CACGTGTCAAGTCAAACGATCAGA	24	FORWARD		ASRP		DB	AT4G33300
CACTCCCAAGAACATTCTCATCA	23	FORWARD				DB	AT1G78570
CACTGAAGGACCTAAACTAAC	21	FORWARD		ASRP		DB	AT2G02750
CACTGAAGGACCTAAACTAAC	21	REVERSE		ASRP		DB	AT2G02740
CACTGAATCTTCCGAGG	17	FORWARD			MPSS		AT3G60920
CACTTCATCATCTTCAA	17	FORWARD			MPSS		AT3G18870
CACTTTGTCTTGAACAGGTGAAGC	24	FORWARD				DB	AT2G16580
CACTTTGTCTTGAACAGGTGAAGC	24	REVERSE				DB	AT2G16575
CAGAAACAGCGTGTTTA	17	REVERSE			MPSS		AT3G45980
CAGAAACTAATGAGTGCCCTGAAA	24	FORWARD				DB	AT2G15800
CAGAAAGCTCGCTGATAACTGT	22	FORWARD				DB	AT1G50010
CAGAACATCATGTCTTGTTCGGTGTGG	27	FORWARD				DB	AT4G16410
CAGAACATCATGTCTTGTTCGGTGTGG	27	REVERSE				DB	AT4G16400
CAGAAGGAGGTCTTGAT	17	FORWARD				DB	AT2G05070
CAGAAGGAGGTCTTGAT	17	REVERSE				DB	AT2G05060
CAGACATGGGTTGTGATCTGGTAG	24	FORWARD				DB	AT2G16575
CAGACATGGGTTGTGATCTGGTAG	24	REVERSE				DB	AT2G16580
CAGACATTAAAACATCTCCAA	21	FORWARD		ASRP			AT5G17630
CAGACATTAAAACATCTCCAA	21	REVERSE		ASRP			AT5G17640
CAGACCAAAGATGTCGT	17	FORWARD			MPSS		AT4G21366
CAGACCAAAGATGTCGT	17	FORWARD			MPSS		AT4G21370
CAGACCAAAGATGTCGT	17	REVERSE			MPSS		AT4G21370
CAGACTCTGTGTTGATTGATGA	22	FORWARD		ASRP		DB	AT2G16575
CAGACTCTGTGTTGATTGATGA	22	REVERSE		ASRP		DB	AT2G16580
CAGAGAAACTCAGGGAGGAACA	22	REVERSE				DB	AT2G16580
CAGAGACGCGGCGGTTT	17	REVERSE			MPSS		AT5G05590
CAGAGGACAGACCAAAGATGT	21	FORWARD				DB	AT4G21366
CAGAGGACAGACCAAAGATGT	21	FORWARD				DB	AT4G21370
CAGAGGACAGACCAAAGATGT	21	REVERSE				DB	AT4G21370
CAGAGGATTCCACAACTCCGG	21	FORWARD				DB	AT4G21366
CAGAGGATTCCACAACTCCGG	21	FORWARD				DB	AT4G21370
CAGAGGATTCCACAACTCCGGC	22	FORWARD				DB	AT4G21366
CAGAGGATTCCACAACTCCGGC	22	FORWARD				DB	AT4G21370
CAGAGGCAAAGAGTTTCTCTCGAT	24	FORWARD				DB	AT4G35630
CAGAGGCGCATAATAGATCGA	21	REVERSE		ASRP			ATCG01000
CAGAGGGACAGCTGGATAAGGTTC	24	REVERSE				DB	AT2G02800
CAGAGTCTGATAACTTCTCCT	21	FORWARD				DB	AT2G16580
CAGAGTCTGATAACTTCTCCT	21	REVERSE				DB	AT2G16575
CAGATCACAACCCATGTCTGCATC	24	FORWARD				DB	AT2G16580
CAGATCACAACCCATGTCTGCATC	24	REVERSE				DB	AT2G16575
CAGATGTTTACATGTGTCATTCA	23	FORWARD		ASRP		DB	AT4G33300
CAGATGTTTACATGTGTCATTCAA	24	FORWARD				DB	AT4G33300
CAGCACATAAACAATTGAATTGCT	24	FORWARD				DB	AT4G34860
CAGCACATAAACAATTGAATTGCT	24	REVERSE				DB	AT4G34850
CAGCAGAAACTAATGAG	17	FORWARD			MPSS		AT2G15800
CAGCCAAATTAACGTCTGTTAA	22	REVERSE				DB	AT2G15800
CAGCCAAATTAACGTCTGTTAAC	23	REVERSE				DB	AT2G15800
CAGCCACCGAGTGTTACTTCA	21	REVERSE				DB	AT1G12820
CAGCCACCGAGTGTTACTTCAC	22	REVERSE		ASRP			AT1G12820
CAGCCATGGTGGTGTCTTTAGCCC	24	REVERSE				DB	AT1G14800
CAGCCCAGATGAAAAACGCAGAG	23	FORWARD		ASRP			AT5G64200
CAGCCGATCGACATGATTAAGGT	23	FORWARD				DB	AT5G19760
CAGCTAATGGATCAGAGTATGGAA	24	REVERSE		ASRP			AT4G02610
CAGCTCGTTCTCTAGCTCCTCTGC	24	REVERSE				DB	AT1G14800
CAGCTGAAGAAAAAGATGGAGCTG	24	FORWARD				DB	AT1G20290
CAGCTTCGGGGTTTTGGTTCTTGA	24	FORWARD				DB	AT4G21366
CAGCTTCGGGGTTTTGGTTCTTGA	24	FORWARD				DB	AT4G21370
CAGGCGATGTGCTTCAACCGTGGAA	25	FORWARD				DB	AT1G54150
CAGGCTTTACTCTATCGCGAGTAGTG	26	FORWARD				DB	AT5G66190
CAGGGAGCTCGAGATGGTCAA	21	FORWARD				DB	AT1G54130
CAGGGAGGTTGGCGATGTTGGC	22	FORWARD		ASRP			AT3G47470
CAGGGTCCACGAATTAGAGAT	21	REVERSE				DB	AT5G13980
CAGGTGAGTAGATTGAGAAGATAT	24	FORWARD				DB	AT2G16580
CAGGTGAGTAGATTGAGAAGATAT	24	REVERSE				DB	AT2G16575
CAGGTGATCCTGCTGTTGAGCTAC	24	FORWARD				DB	ATMG00050
CAGGTGATCCTGCTGTTGAGCTAC	24	REVERSE				DB	ATMG00040
CAGTAGTCTATAGTTTT	17	REVERSE				DB	AT1G51390
CAGTCAAATGTGCCAGTTGT	20	FORWARD				DB	AT2G16575
CAGTCAAATGTGCCAGTTGT	20	REVERSE				DB	AT2G16580
CAGTGATCTTGTAGAGTTTCGTG	23	REVERSE				DB	AT1G14800
CAGTGGTGGCACCAAGGATGATCTCAA	27	FORWARD				DB	AT1G26630
CAGTGTCTGTTGGTTCTTCTA	21	FORWARD				DB	AT2G48070
CATAACCGTCTCGGCTT	17	REVERSE			MPSS		AT1G04220
CATAATAACATGCTGGACTCGGAA	24	FORWARD				DB	AT2G04880
CATAATAACATGCTGGACTCGGAA	24	REVERSE				DB	AT2G04890
CATAATCGTTCCTTCAG	17	REVERSE			MPSS		AT1G20290
CATACCTGCCCAACCAGCAGCACG	24	FORWARD				DB	AT2G02800
CATACCTGCCCAACCAGCAGCACG	24	REVERSE				DB	AT2G02795
CATAGGATCGTGCCACGTGTCA	22	FORWARD				DB	AT4G33300
CATAGGATCGTGCCACGTGTCAA	23	FORWARD				DB	AT4G33300
CATAGGATCGTGCCACGTGTCAAG	24	FORWARD		ASRP		DB	AT4G33300
CATAGGATCGTGCCACGTGTCAAGTC	26	FORWARD				DB	AT4G33300
CATATAGTTATTTATCCATAGAAA	24	FORWARD				DB	AT4G28080
CATATTGGCTCAGCTGAAGAAAA	23	FORWARD				DB	AT1G20290
CATCAACAAATCTGTTATGGTTGC	24	REVERSE				DB	AT3G05770
CATCAACCACTTCCCGTTCCC	21	FORWARD				DB	AT2G16575
CATCAACCACTTCCCGTTCCC	21	REVERSE				DB	AT2G16580
CATCAACCACTTCCCGTTCCCA	22	FORWARD				DB	AT2G16575
CATCAACCACTTCCCGTTCCCA	22	REVERSE				DB	AT2G16580
CATCAGAGATCAATACTACCAA	22	REVERSE		ASRP			AT4G05400
CATCCCTCTGGTCATCTTCGTC	22	FORWARD		ASRP			AT5G41685
CATCCCTCTGGTCATCTTCGTC	22	REVERSE		ASRP			AT5G41680
CATCCGGAAGCTTGTGCATATAAAT	25	FORWARD				DB	AT5G58560
CATCTATAGACTCCAAAAGCTCGC	24	FORWARD				DB	AT2G16575
CATCTATAGACTCCAAAAGCTCGC	24	REVERSE				DB	AT2G16580
CATCTGATCGTTTGACT	17	REVERSE			MPSS		AT4G33300
CATCTGATCGTTTGACTTGACACG	24	REVERSE				DB	AT4G33300
CATCTTTGGTCTGTCCT	17	FORWARD			MPSS		AT4G21370
CATCTTTGGTCTGTCCT	17	REVERSE			MPSS		AT4G21366
CATCTTTGGTCTGTCCT	17	REVERSE			MPSS		AT4G21370
CATCTTTTTCTTCAGCT	17	REVERSE			MPSS		AT1G20290
CATGAAGGTGCAAAGAGACTAAA	23	REVERSE				DB	AT1G12820
CATGACATTTCGAGAAGACCCCT	23	FORWARD				DB	AT2G16575
CATGACATTTCGAGAAGACCCCT	23	REVERSE				DB	AT2G16580
CATGAGTTCCTACGCCGATGC	21	FORWARD		ASRP			AT4G38510
CATGGCTATGATTGGTGTGATGGA	24	FORWARD		ASRP			AT3G27980
CATGGCTATGATTGGTGTGATGGA	24	REVERSE		ASRP			AT3G27990
CATGGGGTTCATTGAAGGC	19	FORWARD				DB	AT2G05070
CATGGGGTTCATTGAAGGC	19	REVERSE				DB	AT2G05060
CATGGTGGTGTCTTTAG	17	REVERSE			MPSS		AT1G14800
CATGTAAACATCTGATC	17	REVERSE			MPSS		AT4G33300
CATGTAAACATCTGATCGTTTGAC	24	REVERSE		ASRP			AT4G33300
CATGTGTCATTCAAAATTTAACT	23	FORWARD				DB	AT4G33300
CATGTGTCATTCAAAATTTAACTT	24	FORWARD				DB	AT4G33300
CATGTTCCTTGTTGTCTAC	19	FORWARD				DB	AT2G16580
CATGTTCCTTGTTGTCTAC	19	REVERSE				DB	AT2G16575
CATTCACCTTATCGACAACGAAAA	24	REVERSE				DB	AT1G20290
CATTGAAGACTTCGATGTTGGTCC	24	FORWARD				DB	AT2G16575
CATTGAAGACTTCGATGTTGGTCC	24	REVERSE				DB	AT2G16580
CATTGCTAAGCATTACGAAAC	21	FORWARD		ASRP			AT5G65620
CATTGCTTCGTAGATCA	17	REVERSE			MPSS		AT1G20290
CATTGGACCAGAAGATGTTCCCT	23	REVERSE				DB	AT1G51390
CATTGGTCTTATCGTTGGTGC	21	FORWARD		ASRP			AT3G16240
CATTGGTCTTATCGTTGGTGC	21	REVERSE		ASRP			AT3G16250
CATTGTCAGTTTTTCTATGGATA	23	REVERSE		ASRP			AT4G28080
CATTGTCTATAAGAAGATTGGTGA	24	FORWARD		ASRP			AT1G20290
CATTGTGTCGTACTATG	17	FORWARD			MPSS		AT2G02800
CATTGTTCCAACCACATGAA	20	FORWARD		ASRP			AT4G21366
CATTGTTCCAACCACATGAA	20	FORWARD		ASRP			AT4G21370
CATTTACATCATGTGGA	17	REVERSE			MPSS		AT1G20540
CATTTCCGGACAACGCT	17	REVERSE			MPSS		AT5G20130
CATTTGGGCTACTCAAGTTATC	22	FORWARD		ASRP			AT2G34420
CATTTGGGCTACTCAAGTTATC	22	REVERSE		ASRP			AT2G34410
CATTTTGAAACCATGAG	17	FORWARD			MPSS		AT1G54130
CCAAACAGCCGCATAACC	18	REVERSE				DB	AT1G71180
CCAAACCGGACTAACATTTTGACA	24	FORWARD				DB	AT1G20290
CCAAAGAACTAATTTCTACGAGGGTA	26	FORWARD				DB	AT3G56940
CCAAAGGATGAACCAGAGAAA	21	REVERSE				DB	AT2G16580
CCAAAGGGATCGCATTG	17	REVERSE			MPSS		AT1G12820
CCAACAAATGTGCTTTTCGGTGT	23	REVERSE				DB	AT4G33290
CCAACAAATGTGCTTTTCGGTGTA	24	REVERSE				DB	AT4G33290
CCAACCAAGGTACAGAG	17	FORWARD				DB	AT2G04880
CCAACCAAGGTACAGAG	17	REVERSE				DB	AT2G04890
CCAACTACGATCGTACCG	18	FORWARD				DB	AT1G14780
CCAAGACAATAATCTTCTCGGC	22	FORWARD				DB	AT4G21366
CCAAGACAATAATCTTCTCGGC	22	FORWARD				DB	AT4G21370
CCAAGACCAGGAGTCAATGTGA	22	FORWARD				DB	AT2G45840
CCAAGATGCTTGCTAAGATTAAGG	24	FORWARD		ASRP			AT5G64760
CCAAGGAATTGCTTAAGGA	19	FORWARD				DB	AT2G20890
CCAATATGAGAGTAAACATGC	21	REVERSE				DB	AT1G20290
CCAATGGACCAAAGGGC	17	REVERSE			MPSS		AT3G24570
CCAATGTGGTCGGAGGT	17	FORWARD				DB	AT3G63140
CCAATTAACCAACCAACAAAACT	23	REVERSE				DB	ATCG01000
CCAATTGGCCCAAAGAG	17	FORWARD				DB	AT2G20260
CCAATTTCAAGAGCTGCAACAC	22	FORWARD				DB	AT1G64640
CCAATTTCAAGAGCTGCAACAC	22	REVERSE				DB	AT1G64630
CCACAAAACATGATACTCCCCCAGATG	27	FORWARD				DB	AT2G41960
CCACAAAGAACGCTTCCACTCGT	23	FORWARD				DB	AT1G22510
CCACATGAAGTCTTAAGATGC	21	FORWARD				DB	AT4G21366
CCACATGAAGTCTTAAGATGC	21	FORWARD				DB	AT4G21370
CCACATGAAGTCTTAAGATGCA	22	FORWARD				DB	AT4G21366
CCACATGAAGTCTTAAGATGCA	22	FORWARD				DB	AT4G21370
CCACATGATCGTGTTACTTTGAAG	24	FORWARD		ASRP			AT2G05710
CCACGGCTTAACGTAGAGATCA	22	FORWARD				DB	AT1G12820
CCACGGCTTATGACATGATGAAGG	24	FORWARD		ASRP			AT1G22060
CCACGTGTCAAGTCAAACGAT	21	FORWARD		ASRP			AT4G33300
CCACGTGTCAAGTCAAACGATCA	23	FORWARD				DB	AT4G33300
CCACTGCGGGACTCGATATGGTCA	24	FORWARD		ASRP			AT5G20940
CCACTGGCTCTGAAGATGGCGG	22	REVERSE		ASRP			AT2G28290
CCACTTAGCATCTTATGCCGTTCCT	25	FORWARD				DB	AT3G01920
CCACTTCCCGTTCCCACAGAG	21	FORWARD				DB	AT2G16575
CCACTTCCCGTTCCCACAGAG	21	REVERSE				DB	AT2G16580
CCACTTTGTCTTGAACAGGTGAAG	24	FORWARD				DB	AT2G16580
CCACTTTGTCTTGAACAGGTGAAG	24	REVERSE				DB	AT2G16575
CCAGAAGAAAATGAAGAGGAGTGG	24	FORWARD				DB	AT2G16580
CCAGAGAAACTCAGGGAGGAAC	22	REVERSE				DB	AT2G16580
CCAGAGAAACTCAGGGAGGAACA	23	REVERSE				DB	AT2G16580
CCAGATACTGTTTCGAACA	19	FORWARD				DB	AT1G10522
CCAGATACTGTTTCGAACA	19	REVERSE				DB	AT1G10530
CCAGATCACAACCCATGTCTG	21	FORWARD				DB	AT2G16580
CCAGATCACAACCCATGTCTG	21	REVERSE				DB	AT2G16575
CCAGCTTGGACTGTGCATCAAC	22	FORWARD				DB	AT4G38250
CCAGCTTGGACTGTGCATCAAC	22	REVERSE				DB	AT4G38260
CCAGCTTTAGGTAAATGTCGCCGG	24	FORWARD				DB	AT5G08280
CCAGGGAAGGTGGGGCC	17	FORWARD			MPSS		AT5G05590
CCAGGGTCAGGTGAGTAG	18	FORWARD				DB	AT2G16580
CCAGGGTCAGGTGAGTAG	18	REVERSE				DB	AT2G16575
CCAGGGTTTAGGGCCTGTCTC	21	REVERSE		ASRP			AT1G10522
CCAGTAAGAGGATTGGCTTTACAG	24	FORWARD				DB	AT3G56940
CCAGTCATGGGAAACTATCGGTGG	24	FORWARD				DB	AT4G00750
CCAGTGCGATGTCTCCGACG	20	FORWARD				DB	AT4G24220
CCAGTGCGATGTCTCCGACG	20	REVERSE				DB	AT4G24230
CCAGTTAAATCCGTGTC	17	REVERSE			MPSS		AT5G05590
CCATAATCCTATATGGAGGGCCTG	24	FORWARD				DB	AT2G14690
CCATAGAGCCACATAGATGGAG	22	FORWARD		ASRP			AT2G02800
CCATAGAGCCACATAGATGGAG	22	REVERSE		ASRP			AT2G02795
CCATAGAGCCACATAGATGGAGA	23	FORWARD		ASRP			AT2G02800
CCATAGAGCCACATAGATGGAGA	23	REVERSE		ASRP			AT2G02795
CCATATCTGTTCTTCCTTTCC	21	FORWARD				DB	AT5G42310
CCATATCTGTTCTTCCTTTCC	21	REVERSE				DB	AT5G42320
CCATCAGGCAGCCCATGGT	19	FORWARD				DB	AT2G34420
CCATCAGGCAGCCCATGGT	19	REVERSE				DB	AT2G34410
CCATCATTCCTTTGTTAAGAGCCT	24	FORWARD				DB	AT5G52560
CCATCCCAACCGACCTACTTT	21	FORWARD				DB	AT2G38040
CCATCCCCCTCCATTTGTTCCTCC	24	FORWARD				DB	AT2G16580
CCATGACCGTGCGGTCAGAGCGTG	24	FORWARD		ASRP			AT1G10522
CCATGATCTGATATGTGTATCACTGTA	27	FORWARD				DB	AT2G31380
CCATGATCTGATATGTGTATCACTGTA	27	REVERSE				DB	AT2G31390
CCATGGAATAGACACAGAGAA	21	FORWARD		ASRP			AT1G09850
CCATTCATTAGTTATTTGCTTA	22	FORWARD		ASRP			AT5G18590
CCATTGATTTGTATGACATGA	21	FORWARD				DB	AT2G16575
CCATTGATTTGTATGACATGA	21	REVERSE				DB	AT2G16580
CCATTGTCAGTTTTTCTATGGATA	24	REVERSE		ASRP			AT4G28080
CCATTGTGTCGTACTAT	17	FORWARD			MPSS		AT2G02800
CCATTGTGTCGTACTATGTCTCG	23	FORWARD		ASRP			AT2G02800
CCATTGTGTCGTACTATGTCTCGA	24	FORWARD		ASRP			AT2G02800
CCATTTTCTTTAGGCTT	17	FORWARD			MPSS		AT1G04950
CCCAACGAAGCTATGACATCCT	22	FORWARD		ASRP			AT2G02795
CCCAACGAAGCTATGACATCCT	22	REVERSE		ASRP			AT2G02800
CCCAGGAGAACCTTCAAG	18	FORWARD				DB	AT1G04040
CCCAGGAGAACCTTCAAG	18	REVERSE				DB	AT1G04030
CCCATAAAGATAAATTTTCTAGG	23	FORWARD				DB	AT4G02700
CCCATAGAGCCACATAGATGGAGA	24	FORWARD		ASRP			AT2G02800
CCCATAGAGCCACATAGATGGAGA	24	REVERSE		ASRP			AT2G02795
CCCATAGTGAATCGTGGC	18	FORWARD				DB	AT2G45530
CCCATAGTGAATCGTGGC	18	REVERSE				DB	AT2G45540
CCCATGTCTGCATCTCCGAACCAT	24	FORWARD				DB	AT2G16580
CCCATGTCTGCATCTCCGAACCAT	24	REVERSE				DB	AT2G16575
CCCCAAGGGGAAAGAAGA	18	FORWARD	Stress				AT1G27300
CCCCAGAAGCTCAAACATCAA	21	FORWARD				DB	AT1G14800
CCCCATGACCTTGTTGGAGTCTG	23	REVERSE				DB	AT1G79900
CCCGAAATACCCGATCCGAATACC	24	REVERSE				DB	AT4G33300
CCCGAAGCTGAAAACATCCGA	21	REVERSE		ASRP			AT4G21366
CCCGAAGCTGAAAACATCCGA	21	REVERSE		ASRP			AT4G21370
CCCGGCCATCGGCGCAACCTAGGTTCA	27	FORWARD				DB	AT3G63410
CCCTCCATTGCGTATTCGGGAG	22	REVERSE				DB	AT4G21366
CCCTCCATTGCGTATTCGGGAG	22	REVERSE				DB	AT4G21370
CCCTCTTATCTCTTCCTTCTC	21	FORWARD				DB	ATCG01000
CCCTGTAGTACTAGATTGGTC	21	FORWARD				DB	AT1G21270
CCCTGTTCAGATGATGCTTGCCGG	24	REVERSE				DB	AT1G06460
CCCTTGATGCTGCTTTGAGGGC	22	FORWARD				DB	AT2G02795
CCCTTGATGCTGCTTTGAGGGC	22	REVERSE				DB	AT2G02800
CCCTTTGGATGTCGTCTTGT	20	FORWARD		ASRP			AT1G12820
CCCTTTGGATGTCGTCTTGTGAAG	24	FORWARD		ASRP			AT1G12820
CCCTTTTTGCTCGTTTGT	18	FORWARD				DB	AT3G50960
CCGAAACCAATCAAACCA	18	FORWARD				DB	AT3G62830
CCGAAGCTGAAAACATCCGAT	21	REVERSE				DB	AT4G21366
CCGAAGCTGAAAACATCCGAT	21	REVERSE				DB	AT4G21370
CCGAATACGCAATGGAGGGGA	21	FORWARD				DB	AT4G21366
CCGAATACGCAATGGAGGGGA	21	FORWARD				DB	AT4G21370
CCGAATCAGCGTGGAGAAACAAAC	24	FORWARD		ASRP			AT5G02130
CCGACAACAACCCTAGATTATA	22	FORWARD				DB	AT3G22780
CCGACGATCAACGCCAGTCT	20	FORWARD				DB	AT1G15950
CCGACTTCTGGCTCATT	17	FORWARD			MPSS		AT5G14120
CCGAGATGTTAGAAGGTGCA	20	FORWARD		ASRP			ATMG00040
CCGAGGAAGTCGACTTGACAAAGA	24	FORWARD				DB	AT2G16580
CCGCCACACTCCTCTGTTC	19	FORWARD				DB	AT1G64630
CCGCCGAGGAGTGTAAGTGTAA	22	REVERSE				DB	ATMG00040
CCGCGAACTCGGATTCC	17	FORWARD			MPSS		AT4G08940
CCGCGTCATTCTAATCGC	18	FORWARD				DB	AT4G00750
CCGCTGGTCTATCCGCC	17	FORWARD			MPSS		AT2G34420
CCGCTGGTCTATCCGCC	17	REVERSE			MPSS		AT2G34410
CCGGAAAGTTTCGAATCAAAGCAA	24	REVERSE		ASRP			AT2G34790
CCGGACAAAGCAGTACGATAA	21	FORWARD				DB	AT1G47240
CCGGAGTTGTGGAATCCTCTG	21	REVERSE				DB	AT4G21366
CCGGAGTTGTGGAATCCTCTG	21	REVERSE				DB	AT4G21370
CCGGATATCCGGAATTTCGAATAT	24	FORWARD		ASRP			AT2G34790
CCGGATGGATACTAAATTTTAAA	23	REVERSE		ASRP			AT4G04330
CCGGGAAAAACCGCGACGGTGTTTAT	26	FORWARD				DB	AT1G15820
CCGGGAAAAACCGCGACGGTGTTTAT	26	REVERSE				DB	AT1G15810
CCGGGACTAGTGGCCATCGCGGT	23	FORWARD				DB	AT3G16240
CCGGGAGAAGAATGGTGATGC	21	REVERSE				DB	AT2G38240
CCGGTTTAGTGATTCCG	17	REVERSE			MPSS		AT2G15800
CCGGTTTATGATGATGGCAAGAA	23	FORWARD		ASRP			AT1G52087
CCGTAAGAGGCATTTCACTGTGCTC	25	FORWARD				DB	ATMG00040
CCGTAAGAGGCATTTCACTGTGCTC	25	REVERSE				DB	ATMG00050
CCGTGATGGCTCTTGAACGTGT	22	FORWARD				DB	AT2G38230
CCGTGATGGCTCTTGAACGTGT	22	REVERSE				DB	AT2G38240
CCGTGTTCGAGTCAGACGTG	20	FORWARD		ASRP			AT4G17390
CCGTTCCCACAGAGATCCAATATC	24	FORWARD				DB	AT2G16575
CCGTTCCCACAGAGATCCAATATC	24	REVERSE				DB	AT2G16580
CCTAAATAGACGGGCCTTATCTA	23	FORWARD		ASRP		DB	AT4G33300
CCTAAATAGACGGGCCTTATCTAG	24	FORWARD				DB	AT4G33300
CCTATTCGGGTTCGGGT	17	FORWARD			MPSS		AT4G33300
CCTCAACGGGTCCTAAACTTCTA	23	REVERSE				DB	AT4G33300
CCTCACCGGAGAATTCCCTGGCGA	24	FORWARD				DB	AT5G54270
CCTCACCGGAGAATTCCCTGGCGA	24	REVERSE				DB	AT5G54280
CCTCACGTTGGTTAACGCATTGAA	24	FORWARD				DB	AT2G02795
CCTCACGTTGGTTAACGCATTGAA	24	REVERSE				DB	AT2G02800
CCTCATCTTTGATATGAAG	19	FORWARD				DB	AT3G09300
CCTCCACCTCACTGATGCTTCAAGGAC	27	FORWARD				DB	AT5G57160
CCTCCCTGAGTTTCTCTGGTTC	22	FORWARD				DB	AT2G16580
CCTCGACACGGAGGAGGA	18	FORWARD	Stress				AT3G63490
CCTCTAGGGGATTTGCCGATGA	22	FORWARD		ASRP			AT4G26900
CCTCTATGCTGTCCTGTA	18	FORWARD				DB	AT3G15270
CCTCTATGCTGTCCTGTA	18	REVERSE				DB	AT3G15260
CCTCTGCACGTTCTTGAACAC	21	FORWARD				DB	AT4G21370
CCTCTGCACGTTCTTGAACAC	21	REVERSE				DB	AT4G21366
CCTCTGCACGTTCTTGAACAC	21	REVERSE				DB	AT4G21370
CCTCTGCAGCAACCGCTTAATGCG	24	FORWARD		ASRP			AT1G14800
CCTCTTCATTTTCTTCTGGTTCG	23	REVERSE				DB	AT2G16580
CCTCTTGATGGCAACAACAAAGG	23	FORWARD		ASRP			AT5G58140
CCTGACAGAGTGAAGTACTTAGGAC	25	FORWARD		ASRP			AT5G54270
CCTGACAGAGTGAAGTACTTAGGAC	25	REVERSE		ASRP			AT5G54280
CCTGAGTTTCTCTGGTTCATCCTT	24	FORWARD				DB	AT2G16580
CCTGATCTACGAAGCAATGAATGC	24	FORWARD				DB	AT1G20290
CCTGATGGTTCTAACGGTCC	20	FORWARD		ASRP			AT2G31800
CCTTAACTACTACCCCATC	19	FORWARD				DB	AT3G13610
CCTTATTGAGCCACTTACATCTTACA	26	FORWARD				DB	AT2G30880
CCTTCAGAAGGAGAAGAAAGGA	22	FORWARD		ASRP			AT1G17130
CCTTCTTCTTGTGTTTGGTGAG	22	FORWARD				DB	AT1G75180
CCTTCTTCTTGTGTTTGGTGAG	22	REVERSE				DB	AT1G75170
CCTTGATGCTGCTTTGAGGGCCA	23	FORWARD		ASRP			AT2G02795
CCTTGATGCTGCTTTGAGGGCCA	23	REVERSE		ASRP			AT2G02800
CCTTGTTGTCTACCAGATCACAAC	24	FORWARD				DB	AT2G16580
CCTTGTTGTCTACCAGATCACAAC	24	REVERSE				DB	AT2G16575
CCTTTATAACTGCAGTT	17	FORWARD			MPSS		AT5G05590
CCTTTATAACTGCAGTT	17	REVERSE			MPSS		AT5G05580
CCTTTCTTCTCGGCATGTTGC	21	FORWARD		ASRP			AT3G05080
CCTTTCTTCTCGGCATGTTGC	21	REVERSE		ASRP			AT3G05090
CCTTTGGATGGACCAAACCCAA	22	FORWARD	Stress				AT1G31800
CGAAAAGCTCTGCATTGCCATTAG	24	REVERSE		ASRP			AT1G20290
CGAAACTGTTGAGATGGCTCCTA	23	FORWARD		ASRP			AT2G22300
CGAAAGGATTGCCTCCTA	18	FORWARD				DB	AT3G28730
CGAAATAACTGAAACCGAATGGA	23	REVERSE				DB	AT4G04330
CGAAATGATTCCAGTTAGAGT	21	FORWARD				DB	AT3G15354
CGAAATTTTCAAATACTCGAACG	23	REVERSE				DB	AT4G33300
CGAACGAACGATGGCGGAAA	20	FORWARD				DB	AT4G39080
CGAACTATACCGGCGATCAGGGAT	24	FORWARD				DB	AT1G15820
CGAACTATACCGGCGATCAGGGAT	24	REVERSE				DB	AT1G15810
CGAAGACTTTCTAATGT	17	FORWARD			MPSS		AT1G20290
CGAAGATGACGCCGAGCAA	19	FORWARD				DB	AT5G65020
CGAAGTTATTTTACACATCGTTGC	24	REVERSE				DB	AT1G14800
CGAATATCCGGAATTTTTTGTGA	23	FORWARD		ASRP			AT2G34790
CGACACAATGGTCACAATGGTG	22	REVERSE		ASRP			AT2G02800
CGACACAATGGTCACAATGGTGT	23	REVERSE		ASRP			AT2G02800
CGACACAATGGTCACAATGGTGTG	24	REVERSE		ASRP		DB	AT2G02800
CGACAGTGAAGAGGCATTTGCG	22	FORWARD				DB	AT5G53340
CGACATCTTTGGTCTGTCCTC	21	FORWARD				DB	AT4G21370
CGACATCTTTGGTCTGTCCTC	21	REVERSE				DB	AT4G21366
CGACATCTTTGGTCTGTCCTC	21	REVERSE				DB	AT4G21370
CGACATCTTTGGTCTGTCCTCTGC	24	FORWARD				DB	AT4G21370
CGACATCTTTGGTCTGTCCTCTGC	24	REVERSE				DB	AT4G21366
CGACATCTTTGGTCTGTCCTCTGC	24	REVERSE				DB	AT4G21370
CGACATGGCTATGATTGGTGTGA	23	FORWARD		ASRP			AT3G27980
CGACATGGCTATGATTGGTGTGA	23	REVERSE		ASRP			AT3G27990
CGACATGGCTATGATTGGTGTGAT	24	FORWARD		ASRP			AT3G27980
CGACATGGCTATGATTGGTGTGAT	24	REVERSE		ASRP			AT3G27990
CGACCCAACAAACACTC	17	FORWARD			MPSS		AT2G38240
CGACCCAACAAACACTC	17	REVERSE			MPSS		AT2G38230
CGACGATTTCTAAGCTT	17	REVERSE			MPSS		AT2G22730
CGACGGTGAGGCTTGTT	17	FORWARD			MPSS		AT1G74440
CGACGGTGAGGCTTGTT	17	REVERSE			MPSS		AT1G74430
CGACGTCAGTGCCTGCAGCAGC	22	REVERSE				DB	AT1G54360
CGACTATCTATCTGCTGCTTCAAG	24	FORWARD				DB	AT2G20900
CGACTCGACGGCCAAACACTTTAC	24	FORWARD				DB	AT2G05060
CGACTTACAGAACATAGCCAA	21	REVERSE				DB	AT4G00830
CGACTTCCTCGGTAGTATTTGTC	23	REVERSE				DB	AT2G16580
CGACTTGACAAAGAACGAACCAGA	24	FORWARD				DB	AT2G16580
CGAGAAAAAGATGCTACATGATA	23	FORWARD				DB	AT1G14800
CGAGAAGAATCTCAAGGTGGCGGC	24	FORWARD				DB	AT3G05770
CGAGAAGACCCCTCAGATTTTGAC	24	FORWARD				DB	AT2G16575
CGAGAAGACCCCTCAGATTTTGAC	24	REVERSE				DB	AT2G16580
CGAGAAGATTATTGTCT	17	REVERSE			MPSS		AT4G21366
CGAGAAGATTATTGTCT	17	REVERSE			MPSS		AT4G21370
CGAGAATCCGTTTCTCGGGTGTC	23	REVERSE				DB	AT1G52087
CGAGACATAGTACGACACAATGGT	24	REVERSE		ASRP		DB	AT2G02800
CGAGAGGAGACTGTTGTTG	19	FORWARD				DB	AT3G50430
CGAGATAGTTAAGCTAGAAAACTTC	25	FORWARD				DB	AT1G09760
CGAGATCGGTGTCGGTGTTAC	21	FORWARD				DB	AT4G24230
CGAGCAAGTTCCTTCCGTG	19	FORWARD				DB	AT3G11560
CGAGCAGGCTCGTGGTGGTGAG	22	FORWARD		ASRP			AT2G02800
CGAGCAGGCTCGTGGTGGTGAG	22	REVERSE		ASRP			AT2G02795
CGAGCAGGCTCGTGGTGGTGAGCA	24	FORWARD		ASRP			AT2G02800
CGAGCAGGCTCGTGGTGGTGAGCA	24	REVERSE		ASRP			AT2G02795
CGAGCCTGCTCGACGTGCTGCTGG	24	FORWARD				DB	AT2G02795
CGAGCCTGCTCGACGTGCTGCTGG	24	REVERSE				DB	AT2G02800
CGAGCTTCAGTTTGTGG	17	REVERSE			MPSS		AT1G52087
CGAGCTTGGTCCACGCTC	18	FORWARD				DB	AT2G34420
CGAGCTTGGTCCACGCTC	18	REVERSE				DB	AT2G34410
CGAGGAAGTCGACTTGACAAAG	22	FORWARD				DB	AT2G16580
CGAGGAGAAGTTGAACTCCGATGGA	25	FORWARD				DB	AT3G47960
CGAGGATTTTACTTTAACTCA	21	FORWARD				DB	AT3G01930
CGAGGCTTACCTTGTCA	17	FORWARD				DB	AT3G09260
CGAGTCACAGATTCTCAAGGACGT	24	FORWARD	Stress				AT5G15450
CGATCAGATGTTTACAT	17	FORWARD			MPSS		AT4G33300
CGATCAGATGTTTACATGTGTC	22	FORWARD		ASRP			AT4G33300
CGATCAGATGTTTACATGTGTCA	23	FORWARD		ASRP		DB	AT4G33300
CGATCAGATGTTTACATGTGTCAT	24	FORWARD		ASRP		DB	AT4G33300
CGATCTATTATGCGCCTCTGC	21	FORWARD				DB	ATCG01000
CGATGACGATGAAGAGGAGGAA	22	FORWARD	Stress				AT1G74560
CGATGACGATGAAGAGGAGGAA	22	REVERSE	Stress				AT1G74550
CGATGATGAAGAAGAAGAAGATGAT	25	FORWARD				DB	AT1G15690
CGATGCCTCGGACTCTGGCTCC	22	FORWARD				DB	AT3G63410
CGATGCCTCGGACTCTGGCTCC	22	REVERSE				DB	AT3G63400
CGATGTCATGTGTACGATTGAGTA	24	REVERSE				DB	AT4G02700
CGATGTTGGCATTCTTAGG	19	FORWARD				DB	AT3G47470
CGATGTTGGCATTCTTAGG	19	REVERSE				DB	AT3G47460
CGATGTTGGTCCAATGTATAC	21	FORWARD				DB	AT2G16575
CGATGTTGGTCCAATGTATAC	21	REVERSE				DB	AT2G16580
CGATTCGATAATTGTAGATTC	21	FORWARD				DB	AT4G21366
CGATTCGATAATTGTAGATTC	21	FORWARD				DB	AT4G21370
CGATTTTACCGAGAATATCCC	21	REVERSE				DB	AT4G21366
CGATTTTACCGAGAATATCCC	21	REVERSE				DB	AT4G21370
CGCAACCTTTCGTGCCCATCTTA	23	FORWARD				DB	AT1G14800
CGCAAGGCCTGCATAAAAAG	20	FORWARD		ASRP			AT4G03080
CGCACGCAAGGAGTTGAA	18	FORWARD				DB	AT4G01690
CGCAGTCAAATGTGCCAGTTGTAT	24	FORWARD				DB	AT2G16575
CGCAGTCAAATGTGCCAGTTGTAT	24	REVERSE				DB	AT2G16580
CGCATTAAGCGGTTGCTGCAGAGG	24	REVERSE				DB	AT1G14800
CGCCATTGTTCAACATAGAG	20	FORWARD				DB	AT4G10100
CGCCGCAACCTTTCGTGCCCATCT	24	FORWARD		ASRP			AT1G14800
CGCCGGAGATGGTCCATTGGG	21	FORWARD				DB	AT2G34420
CGCCGGAGATGGTCCATTGGG	21	REVERSE				DB	AT2G34410
CGCCGTTGTTCAATTCG	17	FORWARD				DB	AT2G01410
CGCCTCCCTAGCGATATTCT	20	REVERSE				DB	AT2G22940
CGCCTGAGCACAGTGAAATGCC	22	FORWARD				DB	ATMG00050
CGCCTGAGCACAGTGAAATGCC	22	REVERSE				DB	ATMG00040
CGCGATGTCATTGGTCA	17	FORWARD				DB	AT2G06520
CGCGATGTCATTGGTCA	17	REVERSE				DB	AT2G06510
CGCGGTGCGGGATCGTTGAAGATG	24	FORWARD		ASRP			AT1G08315
CGCGTGCTCAAAACCCTTAATCTT	24	FORWARD				DB	AT1G14800
CGCTACTTCAGAATTTCTTT	20	FORWARD				DB	AT5G02770
CGCTACTTCAGAATTTCTTT	20	REVERSE				DB	AT5G02760
CGCTATTACTAACCGAAGAGCCAGT	25	FORWARD				DB	AT3G19810
CGCTATTACTAACCGAAGAGCCAGT	25	REVERSE				DB	AT3G19800
CGCTGTTCGTGATGGTCTG	19	FORWARD				DB	AT5G16070
CGCTTCGTGCCCAAGCCTAGTAAC	24	REVERSE		ASRP			AT2G34790
CGCTTCTTTGGATGCGCCGCCT	22	FORWARD		ASRP			AT2G18280
CGCTTGGGCCTTCGCCACC	19	FORWARD				DB	AT2G34420
CGCTTGGGCCTTCGCCACC	19	REVERSE				DB	AT2G34410
CGGAAACCCTAACTTGATCCA	21	FORWARD				DB	AT2G05070
CGGAAACCCTAACTTGATCCA	21	REVERSE				DB	AT2G05060
CGGAATGAAGTCATTGTCTATA	22	FORWARD				DB	AT1G20290
CGGACTAGCCGGTATAATCCA	21	FORWARD				DB	AT3G10070
CGGACTAGCCGGTATAATCCA	21	REVERSE				DB	AT3G10060
CGGACTATAATTTGTGAATGATA	23	REVERSE				DB	AT3G47800
CGGACTATAATTTGTGAATGATAA	24	REVERSE				DB	AT3G47800
CGGAGAAACCGAAGATCGTGTGGAACG	27	FORWARD				DB	AT1G21770
CGGAGAAACCGAAGATCGTGTGGAACG	27	REVERSE				DB	AT1G21760
CGGAGAAGGAAGAGATAAGAGGGC	24	REVERSE				DB	ATCG01000
CGGAGATGCAGACATGGGTTGTGA	24	FORWARD				DB	AT2G16575
CGGAGATGCAGACATGGGTTGTGA	24	REVERSE				DB	AT2G16580
CGGAGCAACAGTGTGACGGAGGAT	24	FORWARD				DB	AT5G35370
CGGAGCAACAGTGTGACGGAGGAT	24	REVERSE				DB	AT5G35360
CGGAGGGGATTTTAAGGTGGT	21	FORWARD				DB	AT3G04550
CGGAGGGGATTTTAAGGTGGT	21	REVERSE				DB	AT3G04560
CGGATAAAGTTCGTACCGGACCGC	24	FORWARD				DB	AT5G28220
CGGATAGACCAGCGGTG	17	FORWARD			MPSS		AT2G34410
CGGATAGACCAGCGGTG	17	REVERSE			MPSS		AT2G34420
CGGATATCCGCAAATATCACA	21	REVERSE				DB	AT2G34790
CGGATATCCGGAATTTCGA	19	FORWARD				DB	AT2G34790
CGGATATTCGAAATTCCGGATATC	24	REVERSE				DB	AT2G34790
CGGATCACTGGATTCAAGCTTCAA	24	FORWARD				DB	AT1G20290
CGGATGCACTTAACCTTCA	19	FORWARD				DB	AT3G22950
CGGATGCACTTAACCTTCA	19	REVERSE				DB	AT3G22942
CGGATTTATTCTCACGGCCA	20	FORWARD		ASRP			AT2G20260
CGGCAGTGGTTGTTGATGAGAAGC	24	FORWARD				DB	AT5G04420
CGGCATTGACATCGTATCGGGCAC	24	FORWARD				DB	AT1G09090
CGGCCAAGACAATAATCTTCT	21	FORWARD				DB	AT4G21366
CGGCCAAGACAATAATCTTCT	21	FORWARD				DB	AT4G21370
CGGCCAATCACAAATTCA	18	FORWARD				DB	AT2G27090
CGGCCAATCACAAATTCA	18	REVERSE				DB	AT2G27080
CGGCCCAAATCAAGAATAAACTAA	24	REVERSE				DB	AT1G14800
CGGCGGATGCTCTGAGA	17	FORWARD				DB	AT1G62750
CGGCTCACCCTGTTGCCTTCTCCT	24	REVERSE				DB	AT1G20290
CGGCTCGGTGGTCGTTTGAGAGG	23	REVERSE		ASRP			AT2G22940
CGGCTGTAAGTTTTAACACA	20	FORWARD				DB	AT3G10070
CGGGAAGTGGTTGATGTTTGA	21	FORWARD				DB	AT2G16580
CGGGAAGTGGTTGATGTTTGA	21	REVERSE				DB	AT2G16575
CGGGAAGTGGTTGATGTTTGAT	22	FORWARD				DB	AT2G16580
CGGGAAGTGGTTGATGTTTGAT	22	REVERSE				DB	AT2G16575
CGGGAAGTGGTTGATGTTTGATCA	24	FORWARD				DB	AT2G16580
CGGGAAGTGGTTGATGTTTGATCA	24	REVERSE				DB	AT2G16575
CGGGAGCTGCTATCGGTATTGG	22	FORWARD		ASRP			ATMG00040
CGGGCCAAACAAGAAAACCTGAAGA	25	FORWARD				DB	AT1G78570
CGGGCCAAACAAGAAAACCTGAAGA	25	REVERSE				DB	AT1G78580
CGGGTCCTAAACTTCTAAACCCA	23	REVERSE				DB	AT4G33300
CGGGTTGCGGCTCCACCACTGATT	24	REVERSE				DB	AT1G52087
CGGTAAACGTGGTGATGCTCGG	22	FORWARD				DB	AT1G15410
CGGTAAACGTGGTGATGCTCGG	22	REVERSE				DB	AT1G15415
CGGTAAGCCGAGAACAGTTGATC	23	REVERSE				DB	AT4G04460
CGGTACGAACTTTATCCGCGACA	23	REVERSE				DB	AT5G28220
CGGTAGGCCTACATTTAAATATGT	24	FORWARD				DB	AT1G52087
CGGTAGTATTTGTCGTTGTTGTGT	24	REVERSE				DB	AT2G16580
CGGTAGTGATGAAAATG	17	FORWARD				DB	AT5G08540
CGGTCAACCAGATCCCGGGGGT	22	FORWARD				DB	AT1G54780
CGGTCAACCAGATCCCGGGGGT	22	REVERSE				DB	AT1G54790
CGGTCAAGGACGCTGATGGA	20	FORWARD				DB	AT1G50900
CGGTCGTCTTGCCATGTTCTCTA	23	FORWARD				DB	AT2G05070
CGGTCGTCTTGCCATGTTCTCTA	23	REVERSE				DB	AT2G05060
CGGTGGTACTTTAGTCGGCAC	21	FORWARD				DB	AT3G52850
CGGTGGTGCAGAGCTTC	17	FORWARD				DB	AT3G04550
CGGTGTAGCAATAATCTATAAAC	23	REVERSE				DB	AT4G33290
CGGTTCGAACCAGGAGATGGTA	22	REVERSE				DB	AT3G19680
CGGTTGCTGCAGAGGATAGCGAA	23	REVERSE				DB	AT1G14800
CGGTTTAAGCTTACGTAGCCG	21	REVERSE				DB	AT4G21366
CGGTTTAAGCTTACGTAGCCG	21	REVERSE				DB	AT4G21370
CGGTTTAGAATGTGGGATTCC	21	FORWARD				DB	AT4G01700
CGGTTTAGAATGTGGGATTCC	21	REVERSE				DB	AT4G01690
CGTAACGGTACACACTCAAAAAA	23	FORWARD				DB	AT3G47800
CGTACGTATAATAAGTTGATGGAT	24	REVERSE		ASRP		DB	AT2G16580
CGTACTATGTCTCGACT	17	FORWARD			MPSS		AT2G02800
CGTAGCGTGGGTACTCATCTA	21	REVERSE		ASRP			AT2G02800
CGTAGGACGTTTAGAGGGATT	21	FORWARD	Stress				AT4G21370
CGTAGTCACGAAGTTGCTGGGC	22	REVERSE				DB	AT3G17930
CGTATAATAAGTTGATGGATA	21	REVERSE				DB	AT2G16580
CGTATAATAAGTTGATGGATAC	22	REVERSE				DB	AT2G16580
CGTATAATAAGTTGATGGATACA	23	REVERSE				DB	AT2G16580
CGTATAATAAGTTGATGGATACAA	24	REVERSE				DB	AT2G16580
CGTATCTGCAAAAGCACATTG	21	FORWARD				DB	AT2G42230
CGTCACCATCTTCTTCCTTCTCC	23	FORWARD				DB	AT3G15190
CGTCGAGCAGGCTCGTGGTGG	21	FORWARD		ASRP			AT2G02800
CGTCGAGCAGGCTCGTGGTGG	21	REVERSE		ASRP			AT2G02795
CGTCGAGCAGGCTCGTGGTGGTGA	24	FORWARD		ASRP			AT2G02800
CGTCGAGCAGGCTCGTGGTGGTGA	24	REVERSE		ASRP			AT2G02795
CGTCGCCAAAATTGATCCT	19	FORWARD				DB	AT5G43940
CGTCGTACCGTCAAGTCTACTCCCCA	26	FORWARD				DB	AT2G05070
CGTCGTACCGTCAAGTCTACTCCCCA	26	REVERSE				DB	AT2G05060
CGTCGTCTAGTCGGAGG	17	REVERSE			MPSS		AT4G08940
CGTCTTCACTTTCAGGA	17	REVERSE			MPSS		AT5G63480
CGTGACAGGACTAAGCAACTCAGA	24	FORWARD				DB	AT2G16575
CGTGACAGGACTAAGCAACTCAGA	24	REVERSE				DB	AT2G16580
CGTGCCACGTGTCAAGTCAAACG	23	FORWARD		ASRP		DB	AT4G33300
CGTGCTGACTTGTTGGACATC	21	FORWARD				DB	AT5G58330
CGTGCTGCTTTCTCGAG	17	FORWARD			MPSS		AT5G05590
CGTGGACATCGCAGCGT	17	FORWARD			MPSS		AT2G44140
CGTGGACATCGCAGCGT	17	REVERSE			MPSS		AT2G44130
CGTGGCACGATCCTATG	17	REVERSE			MPSS		AT4G33300
CGTGGCACGATCCTATGAATTAGC	24	REVERSE		ASRP			AT4G33300
CGTGGTGGTGAGCAGTGATGTAAT	24	FORWARD		ASRP			AT2G02800
CGTGGTGGTGAGCAGTGATGTAAT	24	REVERSE		ASRP			AT2G02795
CGTGTCAAGTCAAACGATCA	20	FORWARD				DB	AT4G33300
CGTGTCAAGTCAAACGATCAG	21	FORWARD		ASRP			AT4G33300
CGTGTCAAGTCAAACGATCAGAT	23	FORWARD		ASRP		DB	AT4G33300
CGTGTCAAGTCAAACGATCAGATG	24	FORWARD				DB	AT4G33300
CGTGTTTGTGTAGAGATGGAGAAC	24	FORWARD				DB	AT1G67920
CGTGTTTGTGTAGAGATGGAGAAC	24	REVERSE				DB	AT1G67930
CGTTGTTGTGTGAGCTATTATGA	23	REVERSE				DB	AT2G16580
CGTTGTTGTGTGAGCTATTATGAG	24	REVERSE				DB	AT2G16580
CGTTTCCAACTACGATCGTACCG	23	FORWARD				DB	AT1G14780
CGTTTGACTTGACACGT	17	REVERSE			MPSS		AT4G33300
CGTTTGACTTGACACGTGGCACGA	24	REVERSE				DB	AT4G33300
CTAAAAAACATCAAATATATCTGC	24	FORWARD				DB	AT4G28080
CTAAACCATTGGGATTG	17	FORWARD			MPSS		AT3G47670
CTAAAGAATCAAAGGGTGAATC	22	FORWARD		ASRP			AT1G32750
CTAAAGCCATTGGGGTTGAC	20	FORWARD		ASRP			AT3G63140
CTAAAGTGGCTCCTAAGAGTAC	22	REVERSE		ASRP			ATCG01010
CTAAATAGACGGGCCTTATCTAGT	24	FORWARD				DB	AT4G33300
CTAACCATTGTCAGTTTTTCTATG	24	REVERSE		ASRP			AT4G28080
CTAACTACCAACAAACTTACAAG	23	FORWARD				DB	AT5G25770
CTAAGAAATCTTGGATCCCTGCC	23	FORWARD				DB	AT1G15820
CTAAGAACCCGAAACCGTTGC	21	FORWARD				DB	AT1G75080
CTAAGCAACTCAGATCATTCA	21	FORWARD				DB	AT2G16575
CTAAGCAACTCAGATCATTCA	21	REVERSE				DB	AT2G16580
CTAAGGATTTGCATTCTCATG	21	FORWARD				DB	AT1G50440
CTAAGGATTTGCATTCTCATG	21	REVERSE				DB	AT1G50440
CTAATGCTCCATTCATGC	18	FORWARD				DB	AT5G44030
CTAATTATTTAGTAAGGATAAAAC	24	REVERSE		ASRP			AT4G02700
CTAATTCATAGGATCGTGCCAC	22	FORWARD				DB	AT4G33300
CTACAATGGTGAAAAGATTGA	21	FORWARD		ASRP			AT1G74440
CTACACTAGAGGAGAAGGCAACAG	24	FORWARD				DB	AT1G20290
CTACACTGCTTCCAGGATGGT	21	FORWARD		ASRP			AT3G02090
CTACATCGACTACATTGCAA	20	FORWARD				DB	AT3G22630
CTACATCGACTACATTGCAA	20	REVERSE				DB	AT3G22620
CTACCGAGGAAGTCGACTTGAC	22	FORWARD				DB	AT2G16580
CTACCTCTACTGTGAAGAC	19	FORWARD				DB	AT1G78570
CTACCTCTACTGTGAAGAC	19	REVERSE				DB	AT1G78580
CTACGAAGCAATGAATGCAAACGG	24	FORWARD				DB	AT1G20290
CTACGCTTGCTTACTTTGACT	21	REVERSE				DB	AT1G13190
CTACTACGTTGTGTGTAGCTGGTCC	25	FORWARD		ASRP			AT3G16180
CTACTACGTTGTGTGTAGCTGGTCC	25	REVERSE		ASRP			AT3G16175
CTACTATGGTAGCGGCG	17	FORWARD			MPSS		ATCG01010
CTACTGTAAGGATTCTC	17	FORWARD			MPSS		AT4G27690
CTAGAAAATTTATCTTTATGGGAC	24	REVERSE		ASRP		DB	AT4G02700
CTAGATGAGTACCCACGCTACGCG	24	FORWARD		ASRP			AT2G02800
CTAGCCCTTTTCCTTCT	17	REVERSE			MPSS		AT4G21366
CTAGCCCTTTTCCTTCT	17	REVERSE			MPSS		AT4G21370
CTAGGATCGATAGAAGGAGTA	21	FORWARD		ASRP			AT3G16240
CTAGGATCGATAGAAGGAGTA	21	REVERSE		ASRP			AT3G16250
CTAGGTTTCCTTTGTTTGGTGG	22	FORWARD				DB	AT1G76400
CTAGTGAGAACTACGAATGGCTT	23	FORWARD		ASRP			AT2G22940
CTAGTGTAGTCCTCTCTTCCATA	23	REVERSE				DB	AT1G20290
CTATAAGAAGATTGGTGAAGC	21	FORWARD				DB	AT1G20290
CTATAAGAAGATTGGTGAAGCCTC	24	FORWARD				DB	AT1G20290
CTATACTCACACACAGTACTCTTTAG	26	FORWARD				DB	AT1G43900
CTATAGATGTACTTGTTGGTT	21	FORWARD		ASRP			AT5G02770
CTATAGATGTACTTGTTGGTT	21	REVERSE		ASRP			AT5G02760
CTATATGGTTCGGAGATGCAGA	22	FORWARD				DB	AT2G16575
[truncated: 2,494 more rows]
