# Supplementary material for: Small RNAs and the regulation of cis-natural antisense transcripts in Arabidopsis
Source: BMC Mol Biol. 2008 Jan 14;9:6. doi: 10.1186/1471-2199-9-6 (PMC2262095; doi:10.1186/1471-2199-9-6)
Supplement: Additional file 6 — List of putative nat-siRNAs that have the potential to target multiple members in a gene family. [file 1471-2199-9-6-S6.xls]

## Sheet: Fam_rev.txt
Table S6: List of putative nat-siRNAs that have the potential to target multiple members in a gene family
Small RNA	Direction	Stress	ASRP	MPSS	DB	Gene	Gene Family	Family size		Gene Name
AAACACCAACAGGTTTG	REVERSE			MPSS		AT1G07780	160	3		phosphoribosylanthranilate isomerase 1 (PAI1), identical to gi:619751
AAACACCAACAGGTTTG	REVERSE			MPSS		AT1G29410	160	3		phosphoribosylanthranilate isomerase, putative, strong similarity to GI:619749 from (Arabidopsis thaliana) (Plant Cell 7 (4), 447-461 (1995))
AAACACCAACAGGTTTG	REVERSE			MPSS		AT5G05590	160	3	NAT	phosphoribosylanthranilate isomerase 2 (PAI2), identical to gi:619747
AAATTCTTACCAACAGTTGCGGTG	REVERSE		ASRP			AT1G11590	1218	3		pectin methylesterase, putative, similar to fruit-specific pectin methylesterase GI:1617583 from (Lycopersicon esculentum)
AAATTCTTACCAACAGTTGCGGTG	REVERSE		ASRP			AT3G27980	1218	3	NAT	pectinesterase family protein, contains Pfam profile: PF01095 pectinesterase
AACACAGAGTCTGATAACTTCTCC	REVERSE				DB	AT1G17780	1767	2		expressed protein
AACACAGAGTCTGATAACTTCTCC	REVERSE				DB	AT2G16575	1767	2	NAT	expressed protein
AACTTCTCCTTAAAACCATCC	REVERSE				DB	AT1G17780	1767	2		expressed protein
AACTTCTCCTTAAAACCATCC	REVERSE				DB	AT2G16575	1767	2	NAT	expressed protein
ACACCAACAGGTTTGGC	REVERSE			MPSS		AT1G07780	160	3		phosphoribosylanthranilate isomerase 1 (PAI1), identical to gi:619751
ACACCAACAGGTTTGGC	REVERSE			MPSS		AT1G29410	160	3		phosphoribosylanthranilate isomerase, putative, strong similarity to GI:619749 from (Arabidopsis thaliana) (Plant Cell 7 (4), 447-461 (1995))
ACACCAACAGGTTTGGC	REVERSE			MPSS		AT5G05590	160	3	NAT	phosphoribosylanthranilate isomerase 2 (PAI2), identical to gi:619747
ACACTGCAGCTCAATTT	REVERSE			MPSS		AT1G07780	160	3		phosphoribosylanthranilate isomerase 1 (PAI1), identical to gi:619751
ACACTGCAGCTCAATTT	REVERSE			MPSS		AT1G29410	160	3		phosphoribosylanthranilate isomerase, putative, strong similarity to GI:619749 from (Arabidopsis thaliana) (Plant Cell 7 (4), 447-461 (1995))
ACACTGCAGCTCAATTT	REVERSE			MPSS		AT5G05590	160	3	NAT	phosphoribosylanthranilate isomerase 2 (PAI2), identical to gi:619747
ACAGAGTCTGATAACTTCTCCTTA	REVERSE				DB	AT1G17780	1767	2		expressed protein
ACAGAGTCTGATAACTTCTCCTTA	REVERSE				DB	AT2G16575	1767	2	NAT	expressed protein
ACCATATAAAAACTTTTGGGTTAG	REVERSE				DB	AT1G52087	1035	3	NAT	expressed protein
ACCATATAAAAACTTTTGGGTTAG	REVERSE				DB	AT4G19320	1035	3		expressed protein, simlar to At5g28170, At1g35110, At1g44880, At3g42530, At5g36020, At4g03970, At3g43010, At2g10350
ACCATATAAAAACTTTTGGGTTAG	REVERSE				DB	AT5G36020	1035	3		hypothetical protein, similar to At5g28170, At1g35110, At1g44880, At3g42530, At4g19320, At4g03970, At3g43010, At2g10350
ACCATGGGCTGCCTGATGGAC	REVERSE		ASRP			AT1G29910	69	9		chlorophyll A-B binding protein 2, chloroplast / LHCII type I CAB-2 / CAB-140 (CAB2A), identical to SP:P04778 Chlorophyll A-B binding protein 2, chloroplast precursor (LHCII type I CAB-2) (CAB-140) (LHCP) {Arabidopsis thaliana}
ACCATGGGCTGCCTGATGGAC	REVERSE		ASRP			AT1G29920	69	9		chlorophyll A-B binding protein 165/180, chloroplast / LHCII type I CAB-165/180, identical to SP:P04777 Chlorophyll A-B binding protein 165/180, chloroplast precursor (LHCII type I CAB-165/180) (LHCP) {Arabidopsis thaliana}; similar to photosystem II type I chlorophyll a /b binding protein GI:16364 from (Arabidopsis thaliana)
ACCATGGGCTGCCTGATGGAC	REVERSE		ASRP			AT2G34420	69	9	NAT	chlorophyll A-B binding protein / LHCII type I (LHB1B2), identical to GB:X64460 photosystem II type I chlorophyll a/b binding protein (Arabidopsis thaliana) GI:16364
ACCCTTCTGCTAGTCACAGC	REVERSE	Stress				AT1G11590	1218	3		pectin methylesterase, putative, similar to fruit-specific pectin methylesterase GI:1617583 from (Lycopersicon esculentum)
ACCCTTCTGCTAGTCACAGC	REVERSE	Stress				AT3G27980	1218	3	NAT	pectinesterase family protein, contains Pfam profile: PF01095 pectinesterase
ACCCTTCTGCTAGTCACAGC	REVERSE	Stress				AT4G03930	1218	3		pectin methylesterase, putative, similar to pectin methylesterase GI:1617588 from (Lycopersicon esculentum)
ACCTCGGCAGAGATGCG	REVERSE			MPSS		AT2G07777	1668	3		expressed protein
ACCTCGGCAGAGATGCG	REVERSE			MPSS		ATMG00040	1668	3	NAT	hypothetical protein
ACCTCGGCAGAGATGCG	REVERSE			MPSS		ATMG01090	1668	3		hypothetical protein
ACCTTCCCTGGCCACTT	REVERSE			MPSS		AT1G07780	160	3		phosphoribosylanthranilate isomerase 1 (PAI1), identical to gi:619751
ACCTTCCCTGGCCACTT	REVERSE			MPSS		AT1G29410	160	3		phosphoribosylanthranilate isomerase, putative, strong similarity to GI:619749 from (Arabidopsis thaliana) (Plant Cell 7 (4), 447-461 (1995))
ACCTTCCCTGGCCACTT	REVERSE			MPSS		AT5G05590	160	3	NAT	phosphoribosylanthranilate isomerase 2 (PAI2), identical to gi:619747
ACTGTACTCTTCAAGCTTCTCA	REVERSE				DB	AT1G17780	1767	2		expressed protein
ACTGTACTCTTCAAGCTTCTCA	REVERSE				DB	AT2G16575	1767	2	NAT	expressed protein
ACTGTACTCTTCAAGCTTCTCATC	REVERSE				DB	AT1G17780	1767	2		expressed protein
ACTGTACTCTTCAAGCTTCTCATC	REVERSE				DB	AT2G16575	1767	2	NAT	expressed protein
ACTTTCTCTCTGCTAAT	REVERSE			MPSS		AT4G34131	1295	2	NAT	UDP-glucoronosyl/UDP-glucosyl transferase family protein, contains Pfam profile: PF00201 UDP-glucoronosyl and UDP-glucosyl transferase
ACTTTCTCTCTGCTAAT	REVERSE			MPSS		AT4G34135	1295	2		UDP-glucoronosyl/UDP-glucosyl transferase family protein, contains Pfam profile: PF00201 UDP-glucoronosyl and UDP-glucosyl transferase
AGAATAGTCAAATGTGTCAGATCC	REVERSE				DB	AT1G52087	1035	3	NAT	expressed protein
AGAATAGTCAAATGTGTCAGATCC	REVERSE				DB	AT4G19320	1035	3		expressed protein, simlar to At5g28170, At1g35110, At1g44880, At3g42530, At5g36020, At4g03970, At3g43010, At2g10350
AGAATAGTCAAATGTGTCAGATCC	REVERSE				DB	AT5G36020	1035	3		hypothetical protein, similar to At5g28170, At1g35110, At1g44880, At3g42530, At4g19320, At4g03970, At3g43010, At2g10350
AGACAGCGTGTGTGAAT	REVERSE			MPSS		AT1G52087	1035	3	NAT	expressed protein
AGACAGCGTGTGTGAAT	REVERSE			MPSS		AT4G19320	1035	3		expressed protein, simlar to At5g28170, At1g35110, At1g44880, At3g42530, At5g36020, At4g03970, At3g43010, At2g10350
AGACAGCGTGTGTGAAT	REVERSE			MPSS		AT5G36020	1035	3		hypothetical protein, similar to At5g28170, At1g35110, At1g44880, At3g42530, At4g19320, At4g03970, At3g43010, At2g10350
AGAGATGCGGTCGTGCTCTTGTGC	REVERSE		ASRP			AT2G07777	1668	3		expressed protein
AGAGATGCGGTCGTGCTCTTGTGC	REVERSE		ASRP			ATMG00040	1668	3	NAT	hypothetical protein
AGAGATGCGGTCGTGCTCTTGTGC	REVERSE		ASRP			ATMG01090	1668	3		hypothetical protein
AGCGGATCCACAGGTCT	REVERSE			MPSS		AT1G52087	1035	3	NAT	expressed protein
AGCGGATCCACAGGTCT	REVERSE			MPSS		AT4G19320	1035	3		expressed protein, simlar to At5g28170, At1g35110, At1g44880, At3g42530, At5g36020, At4g03970, At3g43010, At2g10350
AGCGGATCCACAGGTCT	REVERSE			MPSS		AT5G36020	1035	3		hypothetical protein, similar to At5g28170, At1g35110, At1g44880, At3g42530, At4g19320, At4g03970, At3g43010, At2g10350
AGCTGCTCTCAGTATCG	REVERSE			MPSS		AT1G07780	160	3		phosphoribosylanthranilate isomerase 1 (PAI1), identical to gi:619751
AGCTGCTCTCAGTATCG	REVERSE			MPSS		AT5G05590	160	3	NAT	phosphoribosylanthranilate isomerase 2 (PAI2), identical to gi:619747
AGCTTTTGGAGTCTATAGATGTTG	REVERSE				DB	AT1G17780	1767	2		expressed protein
AGCTTTTGGAGTCTATAGATGTTG	REVERSE				DB	AT2G16575	1767	2	NAT	expressed protein
AGGGCAACAGCTGGTCC	REVERSE			MPSS		AT1G11590	1218	3		pectin methylesterase, putative, similar to fruit-specific pectin methylesterase GI:1617583 from (Lycopersicon esculentum)
AGGGCAACAGCTGGTCC	REVERSE			MPSS		AT3G27980	1218	3	NAT	pectinesterase family protein, contains Pfam profile: PF01095 pectinesterase
AGGGCAACAGCTGGTCC	REVERSE			MPSS		AT4G03930	1218	3		pectin methylesterase, putative, similar to pectin methylesterase GI:1617588 from (Lycopersicon esculentum)
AGGGTCAGCAGAGACGC	REVERSE			MPSS		AT1G07780	160	3		phosphoribosylanthranilate isomerase 1 (PAI1), identical to gi:619751
AGGGTCAGCAGAGACGC	REVERSE			MPSS		AT5G05590	160	3	NAT	phosphoribosylanthranilate isomerase 2 (PAI2), identical to gi:619747
AGGTTTGGCCCCACCTT	REVERSE			MPSS		AT1G07780	160	3		phosphoribosylanthranilate isomerase 1 (PAI1), identical to gi:619751
AGGTTTGGCCCCACCTT	REVERSE			MPSS		AT1G29410	160	3		phosphoribosylanthranilate isomerase, putative, strong similarity to GI:619749 from (Arabidopsis thaliana) (Plant Cell 7 (4), 447-461 (1995))
AGGTTTGGCCCCACCTT	REVERSE			MPSS		AT5G05590	160	3	NAT	phosphoribosylanthranilate isomerase 2 (PAI2), identical to gi:619747
AGTCTGATAACTTCTCCTTAAAAC	REVERSE				DB	AT1G17780	1767	2		expressed protein
AGTCTGATAACTTCTCCTTAAAAC	REVERSE				DB	AT2G16575	1767	2	NAT	expressed protein
AGTGTACAGAGCGAACT	REVERSE			MPSS		AT1G07780	160	3		phosphoribosylanthranilate isomerase 1 (PAI1), identical to gi:619751
AGTGTACAGAGCGAACT	REVERSE			MPSS		AT5G05590	160	3	NAT	phosphoribosylanthranilate isomerase 2 (PAI2), identical to gi:619747
AGTTGCTTAGTCCTGTCACGC	REVERSE				DB	AT1G17780	1767	2		expressed protein
AGTTGCTTAGTCCTGTCACGC	REVERSE				DB	AT2G16575	1767	2	NAT	expressed protein
ATATTGTGTTCCTCGAGAGGTGA	REVERSE		ASRP			AT1G52087	1035	3	NAT	expressed protein
ATATTGTGTTCCTCGAGAGGTGA	REVERSE		ASRP			AT4G19320	1035	3		expressed protein, simlar to At5g28170, At1g35110, At1g44880, At3g42530, At5g36020, At4g03970, At3g43010, At2g10350
ATATTGTGTTCCTCGAGAGGTGA	REVERSE		ASRP			AT5G36020	1035	3		hypothetical protein, similar to At5g28170, At1g35110, At1g44880, At3g42530, At4g19320, At4g03970, At3g43010, At2g10350
ATCCTTCTGGATACCGT	REVERSE			MPSS		AT1G07780	160	3		phosphoribosylanthranilate isomerase 1 (PAI1), identical to gi:619751
ATCCTTCTGGATACCGT	REVERSE			MPSS		AT5G05590	160	3	NAT	phosphoribosylanthranilate isomerase 2 (PAI2), identical to gi:619747
ATCTACAGTGCCGGTAATAAAGC	REVERSE	Stress				AT1G11590	1218	3		pectin methylesterase, putative, similar to fruit-specific pectin methylesterase GI:1617583 from (Lycopersicon esculentum)
ATCTACAGTGCCGGTAATAAAGC	REVERSE	Stress				AT3G27980	1218	3	NAT	pectinesterase family protein, contains Pfam profile: PF01095 pectinesterase
ATTGAGCCCAGTTAAAT	REVERSE			MPSS		AT1G07780	160	3		phosphoribosylanthranilate isomerase 1 (PAI1), identical to gi:619751
ATTGAGCCCAGTTAAAT	REVERSE			MPSS		AT1G29410	160	3		phosphoribosylanthranilate isomerase, putative, strong similarity to GI:619749 from (Arabidopsis thaliana) (Plant Cell 7 (4), 447-461 (1995))
ATTGAGCCCAGTTAAAT	REVERSE			MPSS		AT5G05590	160	3	NAT	phosphoribosylanthranilate isomerase 2 (PAI2), identical to gi:619747
CAACACAGAGTCTGATAACTTC	REVERSE		ASRP			AT1G17780	1767	2		expressed protein
CAACACAGAGTCTGATAACTTC	REVERSE		ASRP			AT2G16575	1767	2	NAT	expressed protein
CAATGCTAAATGCAGAGGCGC	REVERSE				DB	AT2G07739	1602	3		expressed protein
CAATGCTAAATGCAGAGGCGC	REVERSE				DB	ATCG01000	1602	3	NAT	hypothetical protein
CAATGCTAAATGCAGAGGCGC	REVERSE				DB	ATMG00370	1602	3		hypothetical protein
CACAATCACTGTACTCTTCAA	REVERSE				DB	AT1G17780	1767	2		expressed protein
CACAATCACTGTACTCTTCAA	REVERSE				DB	AT2G16575	1767	2	NAT	expressed protein
CACCAACAGGTTTGGCC	REVERSE			MPSS		AT1G07780	160	3		phosphoribosylanthranilate isomerase 1 (PAI1), identical to gi:619751
CACCAACAGGTTTGGCC	REVERSE			MPSS		AT1G29410	160	3		phosphoribosylanthranilate isomerase, putative, strong similarity to GI:619749 from (Arabidopsis thaliana) (Plant Cell 7 (4), 447-461 (1995))
CACCAACAGGTTTGGCC	REVERSE			MPSS		AT5G05590	160	3	NAT	phosphoribosylanthranilate isomerase 2 (PAI2), identical to gi:619747
CAGAGACGCGGCGGTTT	REVERSE			MPSS		AT1G07780	160	3		phosphoribosylanthranilate isomerase 1 (PAI1), identical to gi:619751
CAGAGACGCGGCGGTTT	REVERSE			MPSS		AT5G05590	160	3	NAT	phosphoribosylanthranilate isomerase 2 (PAI2), identical to gi:619747
CAGAGGCGCATAATAGATCGA	REVERSE		ASRP			AT2G07739	1602	3		expressed protein
CAGAGGCGCATAATAGATCGA	REVERSE		ASRP			ATCG01000	1602	3	NAT	hypothetical protein
CAGAGGCGCATAATAGATCGA	REVERSE		ASRP			ATMG00370	1602	3		hypothetical protein
CAGAGTCTGATAACTTCTCCT	REVERSE				DB	AT1G17780	1767	2		expressed protein
CAGAGTCTGATAACTTCTCCT	REVERSE				DB	AT2G16575	1767	2	NAT	expressed protein
CCAAAGGGATCGCATTG	REVERSE			MPSS		AT1G12820	2873	2	NAT	transport inhibitor response protein, putative, E3 ubiquitin ligase SCF complex F-box subunit; similar to transport inhibitor response 1 GI:2352492 from (Arabidopsis thaliana)
CCAAAGGGATCGCATTG	REVERSE			MPSS		AT3G26810	2873	2		transport inhibitor response protein, putative, E3 ubiquitin ligase SCF complex F-box subunit; similar to transport inhibitor response 1 GI:2352492 from (Arabidopsis thaliana)
CCAGTTAAATCCGTGTC	REVERSE			MPSS		AT1G07780	160	3		phosphoribosylanthranilate isomerase 1 (PAI1), identical to gi:619751
CCAGTTAAATCCGTGTC	REVERSE			MPSS		AT5G05590	160	3	NAT	phosphoribosylanthranilate isomerase 2 (PAI2), identical to gi:619747
CGAGAATCCGTTTCTCGGGTGTC	REVERSE				DB	AT1G52087	1035	3	NAT	expressed protein
CGAGAATCCGTTTCTCGGGTGTC	REVERSE				DB	AT4G19320	1035	3		expressed protein, simlar to At5g28170, At1g35110, At1g44880, At3g42530, At5g36020, At4g03970, At3g43010, At2g10350
CGAGAATCCGTTTCTCGGGTGTC	REVERSE				DB	AT5G36020	1035	3		hypothetical protein, similar to At5g28170, At1g35110, At1g44880, At3g42530, At4g19320, At4g03970, At3g43010, At2g10350
CGAGCTTCAGTTTGTGG	REVERSE			MPSS		AT1G52087	1035	3	NAT	expressed protein
CGAGCTTCAGTTTGTGG	REVERSE			MPSS		AT4G19320	1035	3		expressed protein, simlar to At5g28170, At1g35110, At1g44880, At3g42530, At5g36020, At4g03970, At3g43010, At2g10350
CGAGCTTCAGTTTGTGG	REVERSE			MPSS		AT5G36020	1035	3		hypothetical protein, similar to At5g28170, At1g35110, At1g44880, At3g42530, At4g19320, At4g03970, At3g43010, At2g10350
CGCCTGAGCACAGTGAAATGCC	REVERSE				DB	AT2G07777	1668	3		expressed protein
CGCCTGAGCACAGTGAAATGCC	REVERSE				DB	ATMG00040	1668	3	NAT	hypothetical protein
CGCCTGAGCACAGTGAAATGCC	REVERSE				DB	ATMG01090	1668	3		hypothetical protein
CGGAGAAGGAAGAGATAAGAGGGC	REVERSE				DB	ATCG01000	1602	3	NAT	hypothetical protein
CGGAGAAGGAAGAGATAAGAGGGC	REVERSE				DB	ATMG00370	1602	3		hypothetical protein
CGGGTTGCGGCTCCACCACTGATT	REVERSE				DB	AT1G52087	1035	3	NAT	expressed protein
CGGGTTGCGGCTCCACCACTGATT	REVERSE				DB	AT4G19320	1035	3		expressed protein, simlar to At5g28170, At1g35110, At1g44880, At3g42530, At5g36020, At4g03970, At3g43010, At2g10350
CGGGTTGCGGCTCCACCACTGATT	REVERSE				DB	AT5G36020	1035	3		hypothetical protein, similar to At5g28170, At1g35110, At1g44880, At3g42530, At4g19320, At4g03970, At3g43010, At2g10350
CTGACCACTTCACCCTTCTGCTAG	REVERSE				DB	AT1G11590	1218	3		pectin methylesterase, putative, similar to fruit-specific pectin methylesterase GI:1617583 from (Lycopersicon esculentum)
CTGACCACTTCACCCTTCTGCTAG	REVERSE				DB	AT3G27980	1218	3	NAT	pectinesterase family protein, contains Pfam profile: PF01095 pectinesterase
CTGAGGGGTCTTCTCGAAATGTCA	REVERSE				DB	AT1G17780	1767	2		expressed protein
CTGAGGGGTCTTCTCGAAATGTCA	REVERSE				DB	AT2G16575	1767	2	NAT	expressed protein
CTGAGTTGCTTAGTCCTGTCACGC	REVERSE				DB	AT1G17780	1767	2		expressed protein
CTGAGTTGCTTAGTCCTGTCACGC	REVERSE				DB	AT2G16575	1767	2	NAT	expressed protein
CTGGCCACTTTGGAGAT	REVERSE			MPSS		AT1G07780	160	3		phosphoribosylanthranilate isomerase 1 (PAI1), identical to gi:619751
CTGGCCACTTTGGAGAT	REVERSE			MPSS		AT5G05590	160	3	NAT	phosphoribosylanthranilate isomerase 2 (PAI2), identical to gi:619747
CTTCTGACGGAAGGCAA	REVERSE			MPSS		AT1G07780	160	3		phosphoribosylanthranilate isomerase 1 (PAI1), identical to gi:619751
CTTCTGACGGAAGGCAA	REVERSE			MPSS		AT5G05590	160	3	NAT	phosphoribosylanthranilate isomerase 2 (PAI2), identical to gi:619747
CTTTCATCATCCTTAGG	REVERSE			MPSS		AT1G07780	160	3		phosphoribosylanthranilate isomerase 1 (PAI1), identical to gi:619751
CTTTCATCATCCTTAGG	REVERSE			MPSS		AT5G05590	160	3	NAT	phosphoribosylanthranilate isomerase 2 (PAI2), identical to gi:619747
GAAGTACACTCGTAAGTATCCACA	REVERSE				DB	AT1G52087	1035	3	NAT	expressed protein
GAAGTACACTCGTAAGTATCCACA	REVERSE				DB	AT4G19320	1035	3		expressed protein, simlar to At5g28170, At1g35110, At1g44880, At3g42530, At5g36020, At4g03970, At3g43010, At2g10350
GAAGTACACTCGTAAGTATCCACA	REVERSE				DB	AT5G36020	1035	3		hypothetical protein, similar to At5g28170, At1g35110, At1g44880, At3g42530, At4g19320, At4g03970, At3g43010, At2g10350
GACAGCGTGTGTGAATGAGATGGA	REVERSE		ASRP			AT1G52087	1035	3	NAT	expressed protein
GACAGCGTGTGTGAATGAGATGGA	REVERSE		ASRP			AT4G19320	1035	3		expressed protein, simlar to At5g28170, At1g35110, At1g44880, At3g42530, At5g36020, At4g03970, At3g43010, At2g10350
GACAGCGTGTGTGAATGAGATGGA	REVERSE		ASRP			AT5G36020	1035	3		hypothetical protein, similar to At5g28170, At1g35110, At1g44880, At3g42530, At4g19320, At4g03970, At3g43010, At2g10350
GACCACTTCACCCTTCTGCTAGTC	REVERSE				DB	AT1G11590	1218	3		pectin methylesterase, putative, similar to fruit-specific pectin methylesterase GI:1617583 from (Lycopersicon esculentum)
GACCACTTCACCCTTCTGCTAGTC	REVERSE				DB	AT3G27980	1218	3	NAT	pectinesterase family protein, contains Pfam profile: PF01095 pectinesterase
GACCACTTCACCCTTCTGCTAGTC	REVERSE				DB	AT4G03930	1218	3		pectin methylesterase, putative, similar to pectin methylesterase GI:1617588 from (Lycopersicon esculentum)
GAGACGCGGCGGTTTTA	REVERSE			MPSS		AT1G07780	160	3		phosphoribosylanthranilate isomerase 1 (PAI1), identical to gi:619751
GAGACGCGGCGGTTTTA	REVERSE			MPSS		AT5G05590	160	3	NAT	phosphoribosylanthranilate isomerase 2 (PAI2), identical to gi:619747
GAGCCCAGTTAAATCCG	REVERSE			MPSS		AT1G07780	160	3		phosphoribosylanthranilate isomerase 1 (PAI1), identical to gi:619751
GAGCCCAGTTAAATCCG	REVERSE			MPSS		AT5G05590	160	3	NAT	phosphoribosylanthranilate isomerase 2 (PAI2), identical to gi:619747
GAGTTGCTTAGTCCTGTCACG	REVERSE				DB	AT1G17780	1767	2		expressed protein
GAGTTGCTTAGTCCTGTCACG	REVERSE				DB	AT2G16575	1767	2	NAT	expressed protein
GATAACTTCTCCTTAAAACCATCC	REVERSE				DB	AT1G17780	1767	2		expressed protein
GATAACTTCTCCTTAAAACCATCC	REVERSE				DB	AT2G16575	1767	2	NAT	expressed protein
GATATGAACATCATGAGCTGT	REVERSE				DB	AT2G07739	1602	3		expressed protein
GATATGAACATCATGAGCTGT	REVERSE				DB	ATCG01000	1602	3	NAT	hypothetical protein
GATATGAACATCATGAGCTGT	REVERSE				DB	ATMG00370	1602	3		hypothetical protein
GATGAGCTGTCAGTATCAAAC	REVERSE		ASRP			AT1G52087	1035	3	NAT	expressed protein
GATGAGCTGTCAGTATCAAAC	REVERSE		ASRP			AT4G19320	1035	3		expressed protein, simlar to At5g28170, At1g35110, At1g44880, At3g42530, At5g36020, At4g03970, At3g43010, At2g10350
GATGAGCTGTCAGTATCAAAC	REVERSE		ASRP			AT5G36020	1035	3		hypothetical protein, similar to At5g28170, At1g35110, At1g44880, At3g42530, At4g19320, At4g03970, At3g43010, At2g10350
GATGCGGTCGTGCTCTTGTGCC	REVERSE				DB	AT2G07777	1668	3		expressed protein
GATGCGGTCGTGCTCTTGTGCC	REVERSE				DB	ATMG00040	1668	3	NAT	hypothetical protein
GATGCGGTCGTGCTCTTGTGCC	REVERSE				DB	ATMG01090	1668	3		hypothetical protein
GCAACTTGAATTGAGCC	REVERSE			MPSS		AT1G07780	160	3		phosphoribosylanthranilate isomerase 1 (PAI1), identical to gi:619751
GCAACTTGAATTGAGCC	REVERSE			MPSS		AT5G05590	160	3	NAT	phosphoribosylanthranilate isomerase 2 (PAI2), identical to gi:619747
GCACTTGAATCAAACTGATTGTA	REVERSE				DB	AT1G52087	1035	3	NAT	expressed protein
GCACTTGAATCAAACTGATTGTA	REVERSE				DB	AT4G19320	1035	3		expressed protein, simlar to At5g28170, At1g35110, At1g44880, At3g42530, At5g36020, At4g03970, At3g43010, At2g10350
GCACTTGAATCAAACTGATTGTA	REVERSE				DB	AT5G36020	1035	3		hypothetical protein, similar to At5g28170, At1g35110, At1g44880, At3g42530, At4g19320, At4g03970, At3g43010, At2g10350
GCGAGAATCCGTTTCTCGGGTGT	REVERSE		ASRP			AT1G52087	1035	3	NAT	expressed protein
GCGAGAATCCGTTTCTCGGGTGT	REVERSE		ASRP			AT4G19320	1035	3		expressed protein, simlar to At5g28170, At1g35110, At1g44880, At3g42530, At5g36020, At4g03970, At3g43010, At2g10350
GCGAGAATCCGTTTCTCGGGTGT	REVERSE		ASRP			AT5G36020	1035	3		hypothetical protein, similar to At5g28170, At1g35110, At1g44880, At3g42530, At4g19320, At4g03970, At3g43010, At2g10350
GCTCTCAGTATCGTGTT	REVERSE			MPSS		AT1G07780	160	3		phosphoribosylanthranilate isomerase 1 (PAI1), identical to gi:619751
GCTCTCAGTATCGTGTT	REVERSE			MPSS		AT5G05590	160	3	NAT	phosphoribosylanthranilate isomerase 2 (PAI2), identical to gi:619747
GGCTGTGTTGAGGTGCCGCTGCA	REVERSE				DB	AT1G11590	1218	3		pectin methylesterase, putative, similar to fruit-specific pectin methylesterase GI:1617583 from (Lycopersicon esculentum)
GGCTGTGTTGAGGTGCCGCTGCA	REVERSE				DB	AT3G27980	1218	3	NAT	pectinesterase family protein, contains Pfam profile: PF01095 pectinesterase
GGGGTCTTCTCGAAATGTCA	REVERSE				DB	AT1G17780	1767	2		expressed protein
GGGGTCTTCTCGAAATGTCA	REVERSE				DB	AT2G16575	1767	2	NAT	expressed protein
GGTACCTCCCACCCGTT	REVERSE			MPSS		AT1G07780	160	3		phosphoribosylanthranilate isomerase 1 (PAI1), identical to gi:619751
GGTACCTCCCACCCGTT	REVERSE			MPSS		AT1G29410	160	3		phosphoribosylanthranilate isomerase, putative, strong similarity to GI:619749 from (Arabidopsis thaliana) (Plant Cell 7 (4), 447-461 (1995))
GGTACCTCCCACCCGTT	REVERSE			MPSS		AT5G05590	160	3	NAT	phosphoribosylanthranilate isomerase 2 (PAI2), identical to gi:619747
GGTCTCAATGTTGGAGATGGG	REVERSE				DB	AT1G53430	2185	2		leucine-rich repeat family protein / protein kinase family protein, contains Pfam domains PF00560: Leucine Rich Repeat and PF00069: Protein kinase domain
GGTCTCAATGTTGGAGATGGG	REVERSE				DB	AT1G53440	2185	2	NAT	leucine-rich repeat family protein / protein kinase family protein, contains Pfam domains PF00560: Leucine Rich Repeat and PF00069: Protein kinase domain
GGTTGCTGTATCTAGATCCGAA	REVERSE				DB	AT3G27980	1218	3	NAT	pectinesterase family protein, contains Pfam profile: PF01095 pectinesterase
GGTTGCTGTATCTAGATCCGAA	REVERSE				DB	AT4G03930	1218	3		pectin methylesterase, putative, similar to pectin methylesterase GI:1617588 from (Lycopersicon esculentum)
GTCAAAATCTGAGGGGTCTTCTC	REVERSE				DB	AT1G17780	1767	2		expressed protein
GTCAAAATCTGAGGGGTCTTCTC	REVERSE				DB	AT2G16575	1767	2	NAT	expressed protein
TAAAGGATCTAGTGTTTGCCA	REVERSE				DB	AT1G17780	1767	2		expressed protein
TAAAGGATCTAGTGTTTGCCA	REVERSE				DB	AT2G16575	1767	2	NAT	expressed protein
TACAATGAGTAGGAAAGCGAGC	REVERSE				DB	AT1G52087	1035	3	NAT	expressed protein
TACAATGAGTAGGAAAGCGAGC	REVERSE				DB	AT4G19320	1035	3		expressed protein, simlar to At5g28170, At1g35110, At1g44880, At3g42530, At5g36020, At4g03970, At3g43010, At2g10350
TACAATGAGTAGGAAAGCGAGC	REVERSE				DB	AT5G36020	1035	3		hypothetical protein, similar to At5g28170, At1g35110, At1g44880, At3g42530, At4g19320, At4g03970, At3g43010, At2g10350
TAGAGTCCGACCACAACGACCGA	REVERSE				DB	AT2G07739	1602	3		expressed protein
TAGAGTCCGACCACAACGACCGA	REVERSE				DB	ATCG01000	1602	3	NAT	hypothetical protein
TAGAGTCCGACCACAACGACCGA	REVERSE				DB	ATMG00370	1602	3		hypothetical protein
TCAAAATCTGAGGGGTCTTCT	REVERSE				DB	AT1G17780	1767	2		expressed protein
TCAAAATCTGAGGGGTCTTCT	REVERSE				DB	AT2G16575	1767	2	NAT	expressed protein
TCACTGTACTCTTCAAGCTTCTCA	REVERSE				DB	AT1G17780	1767	2		expressed protein
TCACTGTACTCTTCAAGCTTCTCA	REVERSE				DB	AT2G16575	1767	2	NAT	expressed protein
TCAGACAGCGTGTGTGA	REVERSE			MPSS		AT1G52087	1035	3	NAT	expressed protein
TCAGACAGCGTGTGTGA	REVERSE			MPSS		AT4G19320	1035	3		expressed protein, simlar to At5g28170, At1g35110, At1g44880, At3g42530, At5g36020, At4g03970, At3g43010, At2g10350
TCAGACAGCGTGTGTGA	REVERSE			MPSS		AT5G36020	1035	3		hypothetical protein, similar to At5g28170, At1g35110, At1g44880, At3g42530, At4g19320, At4g03970, At3g43010, At2g10350
TCCAAAGGGATCGCATT	REVERSE			MPSS	DB	AT1G12820	2873	2	NAT	transport inhibitor response protein, putative, E3 ubiquitin ligase SCF complex F-box subunit; similar to transport inhibitor response 1 GI:2352492 from (Arabidopsis thaliana)
TCCAAAGGGATCGCATT	REVERSE			MPSS	DB	AT3G26810	2873	2		transport inhibitor response protein, putative, E3 ubiquitin ligase SCF complex F-box subunit; similar to transport inhibitor response 1 GI:2352492 from (Arabidopsis thaliana)
TCCAAAGGGATCGCATTG	REVERSE				DB	AT1G12820	2873	2	NAT	transport inhibitor response protein, putative, E3 ubiquitin ligase SCF complex F-box subunit; similar to transport inhibitor response 1 GI:2352492 from (Arabidopsis thaliana)
TCCAAAGGGATCGCATTG	REVERSE				DB	AT3G26810	2873	2		transport inhibitor response protein, putative, E3 ubiquitin ligase SCF complex F-box subunit; similar to transport inhibitor response 1 GI:2352492 from (Arabidopsis thaliana)
TCCAAAGGGATCGCATTGT	REVERSE				DB	AT1G12820	2873	2	NAT	transport inhibitor response protein, putative, E3 ubiquitin ligase SCF complex F-box subunit; similar to transport inhibitor response 1 GI:2352492 from (Arabidopsis thaliana)
TCCAAAGGGATCGCATTGT	REVERSE				DB	AT3G26810	2873	2		transport inhibitor response protein, putative, E3 ubiquitin ligase SCF complex F-box subunit; similar to transport inhibitor response 1 GI:2352492 from (Arabidopsis thaliana)
TCCATCACACCAATCATAGCCATG	REVERSE				DB	AT3G27980	1218	3	NAT	pectinesterase family protein, contains Pfam profile: PF01095 pectinesterase
TCCATCACACCAATCATAGCCATG	REVERSE				DB	AT4G03930	1218	3		pectin methylesterase, putative, similar to pectin methylesterase GI:1617588 from (Lycopersicon esculentum)
TCCTGTTCTGAGCATAC	REVERSE			MPSS		AT1G07780	160	3		phosphoribosylanthranilate isomerase 1 (PAI1), identical to gi:619751
TCCTGTTCTGAGCATAC	REVERSE			MPSS		AT1G29410	160	3		phosphoribosylanthranilate isomerase, putative, strong similarity to GI:619749 from (Arabidopsis thaliana) (Plant Cell 7 (4), 447-461 (1995))
TCCTGTTCTGAGCATAC	REVERSE			MPSS		AT5G05590	160	3	NAT	phosphoribosylanthranilate isomerase 2 (PAI2), identical to gi:619747
TCGGCACCAGCCTCAAC	REVERSE			MPSS		AT1G07780	160	3		phosphoribosylanthranilate isomerase 1 (PAI1), identical to gi:619751
TCGGCACCAGCCTCAAC	REVERSE			MPSS		AT5G05590	160	3	NAT	phosphoribosylanthranilate isomerase 2 (PAI2), identical to gi:619747
TCGGCAGAGATGCGGTCGTGCTC	REVERSE				DB	AT2G07777	1668	3		expressed protein
TCGGCAGAGATGCGGTCGTGCTC	REVERSE				DB	ATMG00040	1668	3	NAT	hypothetical protein
TCGGCAGAGATGCGGTCGTGCTC	REVERSE				DB	ATMG01090	1668	3		hypothetical protein
TCGTCAAAATCTGAGGGGTCTT	REVERSE				DB	AT1G17780	1767	2		expressed protein
TCGTCAAAATCTGAGGGGTCTT	REVERSE				DB	AT2G16575	1767	2	NAT	expressed protein
TCGTCAAAATCTGAGGGGTCTTCT	REVERSE				DB	AT1G17780	1767	2		expressed protein
TCGTCAAAATCTGAGGGGTCTTCT	REVERSE				DB	AT2G16575	1767	2	NAT	expressed protein
TCTCGAAATGTCATGTCATACAAA	REVERSE				DB	AT1G17780	1767	2		expressed protein
TCTCGAAATGTCATGTCATACAAA	REVERSE				DB	AT2G16575	1767	2	NAT	expressed protein
TCTGATAACTTCTCCTTAAAAC	REVERSE				DB	AT1G17780	1767	2		expressed protein
TCTGATAACTTCTCCTTAAAAC	REVERSE				DB	AT2G16575	1767	2	NAT	expressed protein
TGAGGGGTCTTCTCGAAATGTC	REVERSE				DB	AT1G17780	1767	2		expressed protein
TGAGGGGTCTTCTCGAAATGTC	REVERSE				DB	AT2G16575	1767	2	NAT	expressed protein
TGAGTTGCTTAGTCCTGTCAC	REVERSE				DB	AT1G17780	1767	2		expressed protein
TGAGTTGCTTAGTCCTGTCAC	REVERSE				DB	AT2G16575	1767	2	NAT	expressed protein
TGCTCTCAGTATCGTGT	REVERSE			MPSS		AT1G07780	160	3		phosphoribosylanthranilate isomerase 1 (PAI1), identical to gi:619751
TGCTCTCAGTATCGTGT	REVERSE			MPSS		AT5G05590	160	3	NAT	phosphoribosylanthranilate isomerase 2 (PAI2), identical to gi:619747
TGCTTAGTCCTGTCACGCATTGC	REVERSE				DB	AT1G17780	1767	2		expressed protein
TGCTTAGTCCTGTCACGCATTGC	REVERSE				DB	AT2G16575	1767	2	NAT	expressed protein
TGCTTCTGACGGAAGGC	REVERSE			MPSS		AT1G07780	160	3		phosphoribosylanthranilate isomerase 1 (PAI1), identical to gi:619751
TGCTTCTGACGGAAGGC	REVERSE			MPSS		AT5G05590	160	3	NAT	phosphoribosylanthranilate isomerase 2 (PAI2), identical to gi:619747
TGGACTATCGTAGAAGGGTGAGAA	REVERSE				DB	AT1G52087	1035	3	NAT	expressed protein
TGGACTATCGTAGAAGGGTGAGAA	REVERSE				DB	AT4G19320	1035	3		expressed protein, simlar to At5g28170, At1g35110, At1g44880, At3g42530, At5g36020, At4g03970, At3g43010, At2g10350
TGGACTATCGTAGAAGGGTGAGAA	REVERSE				DB	AT5G36020	1035	3		hypothetical protein, similar to At5g28170, At1g35110, At1g44880, At3g42530, At4g19320, At4g03970, At3g43010, At2g10350
TGGATCGTTTTGAATGT	REVERSE			MPSS		AT1G29410	160	3		phosphoribosylanthranilate isomerase, putative, strong similarity to GI:619749 from (Arabidopsis thaliana) (Plant Cell 7 (4), 447-461 (1995))
TGGATCGTTTTGAATGT	REVERSE			MPSS		AT5G05590	160	3	NAT	phosphoribosylanthranilate isomerase 2 (PAI2), identical to gi:619747
TGGCTGTGTTGAGGTGCCGCTGCA	REVERSE				DB	AT1G11590	1218	3		pectin methylesterase, putative, similar to fruit-specific pectin methylesterase GI:1617583 from (Lycopersicon esculentum)
TGGCTGTGTTGAGGTGCCGCTGCA	REVERSE				DB	AT3G27980	1218	3	NAT	pectinesterase family protein, contains Pfam profile: PF01095 pectinesterase
TGTACAGAGCGAACTGC	REVERSE			MPSS		AT1G07780	160	3		phosphoribosylanthranilate isomerase 1 (PAI1), identical to gi:619751
TGTACAGAGCGAACTGC	REVERSE			MPSS		AT5G05590	160	3	NAT	phosphoribosylanthranilate isomerase 2 (PAI2), identical to gi:619747
TGTACTCTTCAAGCTTCTCAT	REVERSE				DB	AT1G17780	1767	2		expressed protein
TGTACTCTTCAAGCTTCTCAT	REVERSE				DB	AT2G16575	1767	2	NAT	expressed protein
TTCACAGCCTTTCCGGC	REVERSE			MPSS		AT1G29910	69	9		chlorophyll A-B binding protein 2, chloroplast / LHCII type I CAB-2 / CAB-140 (CAB2A), identical to SP:P04778 Chlorophyll A-B binding protein 2, chloroplast precursor (LHCII type I CAB-2) (CAB-140) (LHCP) {Arabidopsis thaliana}
TTCACAGCCTTTCCGGC	REVERSE			MPSS		AT1G29920	69	9		chlorophyll A-B binding protein 165/180, chloroplast / LHCII type I CAB-165/180, identical to SP:P04777 Chlorophyll A-B binding protein 165/180, chloroplast precursor (LHCII type I CAB-165/180) (LHCP) {Arabidopsis thaliana}; similar to photosystem II type I chlorophyll a /b binding protein GI:16364 from (Arabidopsis thaliana)
TTCACAGCCTTTCCGGC	REVERSE			MPSS		AT2G34420	69	9	NAT	chlorophyll A-B binding protein / LHCII type I (LHB1B2), identical to GB:X64460 photosystem II type I chlorophyll a/b binding protein (Arabidopsis thaliana) GI:16364
TTGCTTAGTCCTGTCAC	REVERSE			MPSS		AT1G17780	1767	2		expressed protein
TTGCTTAGTCCTGTCAC	REVERSE			MPSS		AT2G16575	1767	2	NAT	expressed protein
TTGGATTGATTCCCCCA	REVERSE			MPSS		AT1G07780	160	3		phosphoribosylanthranilate isomerase 1 (PAI1), identical to gi:619751
TTGGATTGATTCCCCCA	REVERSE			MPSS		AT1G29410	160	3		phosphoribosylanthranilate isomerase, putative, strong similarity to GI:619749 from (Arabidopsis thaliana) (Plant Cell 7 (4), 447-461 (1995))
TTGGATTGATTCCCCCA	REVERSE			MPSS		AT5G05590	160	3	NAT	phosphoribosylanthranilate isomerase 2 (PAI2), identical to gi:619747
TTGGCCCCACCTTCCCT	REVERSE			MPSS		AT1G07780	160	3		phosphoribosylanthranilate isomerase 1 (PAI1), identical to gi:619751
TTGGCCCCACCTTCCCT	REVERSE			MPSS		AT1G29410	160	3		phosphoribosylanthranilate isomerase, putative, strong similarity to GI:619749 from (Arabidopsis thaliana) (Plant Cell 7 (4), 447-461 (1995))
TTGGCCCCACCTTCCCT	REVERSE			MPSS		AT5G05590	160	3	NAT	phosphoribosylanthranilate isomerase 2 (PAI2), identical to gi:619747
TTGTATGAGGTCTACCCAATG	REVERSE				DB	AT2G07739	1602	3		expressed protein
TTGTATGAGGTCTACCCAATG	REVERSE				DB	ATCG01000	1602	3	NAT	hypothetical protein
TTGTATGAGGTCTACCCAATG	REVERSE				DB	ATMG00370	1602	3		hypothetical protein
