# Supplementary material for: Small RNAs and the regulation of cis-natural antisense transcripts in Arabidopsis
Source: BMC Mol Biol. 2008 Jan 14;9:6. doi: 10.1186/1471-2199-9-6 (PMC2262095; doi:10.1186/1471-2199-9-6)
Supplement: Additional file 7 — Full dataset of the detailed GO analysis of NAT gene pairs. [file 1471-2199-9-6-S7.xls]

## Sheet: GO_Pairs
Table S7. Full dataset of the detailed GO analysis of NAT gene pairs.
Gene Info					Common GO Node for NAT Pairs
pairID	AGI1	Desc AGI1	AGI2	Desc AGI2	Ont	GOID	Term	Count of ancestor GO nodes
5	AT5G64600	expressed protein, similar to axi 1 (Nicotiana tabacum) GI:559921; contains Pfam profile PF03138: Plant protein family	AT5G64610	histone acetyltransferase, putative, similar to histone acetyltransferase (Homo sapiens) gi:8317213:gb:AAF72665	CC	GO:0005634	nucleus	7
7	AT5G62670	ATPase, plasma membrane-type, putative / proton pump, putative, strong similarity to P-type H(+)-transporting ATPase from Nicotiana plumbaginifolia (SP:Q08435, SP:Q08436), Lycopersicon esculentum (GI:5901757, SP:P22180), Solanum tuberosum (GI:435003); contains InterPro accession IPR001757: ATPase, E1-E2 type	AT5G62680	proton-dependent oligopeptide transport (POT) family protein, contains Pfam profile: PF00854 POT family	BP	GO:0008151	cellular physiological process	3
7	AT5G62670	ATPase, plasma membrane-type, putative / proton pump, putative, strong similarity to P-type H(+)-transporting ATPase from Nicotiana plumbaginifolia (SP:Q08435, SP:Q08436), Lycopersicon esculentum (GI:5901757, SP:P22180), Solanum tuberosum (GI:435003); contains InterPro accession IPR001757: ATPase, E1-E2 type	AT5G62680	proton-dependent oligopeptide transport (POT) family protein, contains Pfam profile: PF00854 POT family	BP	GO:0050875	cellular physiological process	3
7	AT5G62670	ATPase, plasma membrane-type, putative / proton pump, putative, strong similarity to P-type H(+)-transporting ATPase from Nicotiana plumbaginifolia (SP:Q08435, SP:Q08436), Lycopersicon esculentum (GI:5901757, SP:P22180), Solanum tuberosum (GI:435003); contains InterPro accession IPR001757: ATPase, E1-E2 type	AT5G62680	proton-dependent oligopeptide transport (POT) family protein, contains Pfam profile: PF00854 POT family	BP	GO:0006810	transport	6
13	AT1G72030	GCN5-related N-acetyltransferase (GNAT) family protein, contains Pfam profile PF00583: acetyltransferase, GNAT family	AT1G72040	deoxynucleoside kinase family, contains Pfam profile: PF01712 deoxynucleoside kinase	CC	GO:0005737	cytoplasm	3
13	AT1G72030	GCN5-related N-acetyltransferase (GNAT) family protein, contains Pfam profile PF00583: acetyltransferase, GNAT family	AT1G72040	deoxynucleoside kinase family, contains Pfam profile: PF01712 deoxynucleoside kinase	CC	GO:0009536	plastid	8
13	AT1G72030	GCN5-related N-acetyltransferase (GNAT) family protein, contains Pfam profile PF00583: acetyltransferase, GNAT family	AT1G72040	deoxynucleoside kinase family, contains Pfam profile: PF01712 deoxynucleoside kinase	CC	GO:0009507	chloroplast	9
16	AT2G47380	cytochrome c oxidase subunit Vc family protein / COX5C family protein, contains Pfam profile: PF05799 cytochrome c oxidase subunit Vc (COX5C) ]	AT2G47390	expressed protein	CC	GO:0005737	cytoplasm	3
17	AT4G28040	nodulin MtN21 family protein, similar to MtN21 GI:2598575 (root nodule development) from (Medicago truncatula)	AT4G28050	senescence-associated protein, putative, similar to senescence-associated protein 5 (Hemerocallis hybrid cultivar) gi:3551954:gb:AAC34855	CC	GO:0012505	endomembrane system	3
29	AT1G54680	expressed protein	AT1G54690	histone H2A, putative, strong similarity to histone H2A GI:3204129 SP:O65759 from Cicer arietinum, Picea abies SP:P35063; contains Pfam profile PF00125 Core histone H2A/H2B/H3/H4	CC	GO:0005737	cytoplasm	3
29	AT1G54680	expressed protein	AT1G54690	histone H2A, putative, strong similarity to histone H2A GI:3204129 SP:O65759 from Cicer arietinum, Picea abies SP:P35063; contains Pfam profile PF00125 Core histone H2A/H2B/H3/H4	CC	GO:0009536	plastid	8
29	AT1G54680	expressed protein	AT1G54690	histone H2A, putative, strong similarity to histone H2A GI:3204129 SP:O65759 from Cicer arietinum, Picea abies SP:P35063; contains Pfam profile PF00125 Core histone H2A/H2B/H3/H4	CC	GO:0009507	chloroplast	9
31	AT5G64910	NA	AT5G64920	COP1-interacting protein (CIP8) / zinc finger (C3HC4-type RING finger) family protein, identical to COP1-interacting protein CIP8 (Arabidopsis thaliana) gi:5929906:gb:AAD56636; contains Pfam profile: PF00097 zinc finger, C3HC4 type	CC	GO:0005737	cytoplasm	3
33	AT2G26930	4-diphosphocytidyl-2-C-methyl-D-erythritol kinase (CMK) (CDPMEK), identical to 4-diphosphocytidyl-2-C-methyl-D-erythritol kinase, chloroplast precursor (CMK) (4-(cytidine-5'-diphospho)-2-C-methyl- D-erythritol kinase)(CDPMEK) (Arabidopsis thaliana) SWISS-PROT:O81014	AT2G26920	ubiquitin-associated (UBA)/TS-N domain-containing protein, contains Pfam profile PF00627: UBA/TS-N domain	CC	GO:0005737	cytoplasm	3
33	AT2G26930	4-diphosphocytidyl-2-C-methyl-D-erythritol kinase (CMK) (CDPMEK), identical to 4-diphosphocytidyl-2-C-methyl-D-erythritol kinase, chloroplast precursor (CMK) (4-(cytidine-5'-diphospho)-2-C-methyl- D-erythritol kinase)(CDPMEK) (Arabidopsis thaliana) SWISS-PROT:O81014	AT2G26920	ubiquitin-associated (UBA)/TS-N domain-containing protein, contains Pfam profile PF00627: UBA/TS-N domain	CC	GO:0009536	plastid	8
33	AT2G26930	4-diphosphocytidyl-2-C-methyl-D-erythritol kinase (CMK) (CDPMEK), identical to 4-diphosphocytidyl-2-C-methyl-D-erythritol kinase, chloroplast precursor (CMK) (4-(cytidine-5'-diphospho)-2-C-methyl- D-erythritol kinase)(CDPMEK) (Arabidopsis thaliana) SWISS-PROT:O81014	AT2G26920	ubiquitin-associated (UBA)/TS-N domain-containing protein, contains Pfam profile PF00627: UBA/TS-N domain	CC	GO:0009507	chloroplast	9
42	AT3G61160	shaggy-related protein kinase beta / ASK-beta (ASK2), identical to shaggy-related protein kinase beta SP:O23145 GI:2569931 from (Arabidopsis thaliana)	AT3G61170	pentatricopeptide (PPR) repeat-containing protein, strong similarity to PCMP-H2 (Arabidopsis thaliana) GI:5050911; contains Pfam profile PF01535: PPR repeat	CC	GO:0005737	cytoplasm	3
42	AT3G61160	shaggy-related protein kinase beta / ASK-beta (ASK2), identical to shaggy-related protein kinase beta SP:O23145 GI:2569931 from (Arabidopsis thaliana)	AT3G61170	pentatricopeptide (PPR) repeat-containing protein, strong similarity to PCMP-H2 (Arabidopsis thaliana) GI:5050911; contains Pfam profile PF01535: PPR repeat	CC	GO:0005739	mitochondrion	8
48	AT3G14270	phosphatidylinositol-4-phosphate 5-kinase family protein, similar to SP:Q9Z1T6 FYVE finger-containing phosphoinositide kinase (EC 2.7.1.68) (1- phosphatidylinositol-4-phosphate kinase) (PIP5K) (PtdIns(4)P-5-kinase) {Mus musculus}; contains Pfam profiles PF01504: Phosphatidylinositol-4-phosphate 5-Kinase, PF01363: FYVE zinc finger, PF00118: TCP-1/cpn60 chaperonin family	AT3G14280	expressed protein	CC	GO:0005737	cytoplasm	3
48	AT3G14270	phosphatidylinositol-4-phosphate 5-kinase family protein, similar to SP:Q9Z1T6 FYVE finger-containing phosphoinositide kinase (EC 2.7.1.68) (1- phosphatidylinositol-4-phosphate kinase) (PIP5K) (PtdIns(4)P-5-kinase) {Mus musculus}; contains Pfam profiles PF01504: Phosphatidylinositol-4-phosphate 5-Kinase, PF01363: FYVE zinc finger, PF00118: TCP-1/cpn60 chaperonin family	AT3G14280	expressed protein	CC	GO:0005739	mitochondrion	8
56	AT5G47460	pentatricopeptide (PPR) repeat-containing protein, contains Pfam profile PF01535: PPR repeat	AT5G47455	expressed protein	CC	GO:0005737	cytoplasm	3
58	AT1G09390	GDSL-motif lipase/hydrolase family protein, Similar to early nodulin ENOD8 (Medicago sativa) GI:304037, lanatoside 15'-O-acetylesterase (Digitalis lanata) GI:3688284, elicitor-induced glycoprotein iEP4 (Daucus carota) GI:1911765; contains InterPro Entry IPR001087 Lipolytic enzyme, G-D-S-L family	AT1G09400	12-oxophytodienoate reductase, putative, similar to OPR1 (GI:3882355) and OPR2 (GI:3882356)	BP	GO:0006629	lipid metabolism	4
63	AT5G14120	nodulin family protein, similar to nodulin-like protein (Arabidopsis thaliana) GI:3329368, nodule-specific protein Nlj70 (Lotus japonicus) GI:3329366	AT5G14130	peroxidase, putative, identical to peroxidase ATP20a (Arabidopsis thaliana) gi:1546694:emb:CAA67338	CC	GO:0012505	endomembrane system	3
67	AT5G04600	RNA recognition motif (RRM)-containing protein, contains InterPro entry IPR000504: RNA-binding region RNP-1 (RNA recognition motif) (RRM)	AT5G04610	spermidine synthase-related / putrescine aminopropyltransferase-related, contains weak similarity to Spermidine synthase 2 (EC 2.5.1.16) (Putrescine aminopropyltransferase 2) (SPDSY 2) (Swiss-Prot:O48659) (Hyoscyamus niger)	CC	GO:0005737	cytoplasm	3
67	AT5G04600	RNA recognition motif (RRM)-containing protein, contains InterPro entry IPR000504: RNA-binding region RNP-1 (RNA recognition motif) (RRM)	AT5G04610	spermidine synthase-related / putrescine aminopropyltransferase-related, contains weak similarity to Spermidine synthase 2 (EC 2.5.1.16) (Putrescine aminopropyltransferase 2) (SPDSY 2) (Swiss-Prot:O48659) (Hyoscyamus niger)	CC	GO:0009536	plastid	8
67	AT5G04600	RNA recognition motif (RRM)-containing protein, contains InterPro entry IPR000504: RNA-binding region RNP-1 (RNA recognition motif) (RRM)	AT5G04610	spermidine synthase-related / putrescine aminopropyltransferase-related, contains weak similarity to Spermidine synthase 2 (EC 2.5.1.16) (Putrescine aminopropyltransferase 2) (SPDSY 2) (Swiss-Prot:O48659) (Hyoscyamus niger)	CC	GO:0009507	chloroplast	9
74	AT5G45930	magnesium-chelatase subunit chlI, chloroplast, putative / Mg-protoporphyrin IX chelatase, putative, similar to SP:P161127 from Arabidopsis thaliana, SP:P93162 from Glycine max, SP:O22436 from Nicotiana tabacum; non-consensus AA donor splice site at exon 1, TG acceptor splice site at exon 2	AT5G45940	MutT/nudix family protein, contains Pfam profile PF00293: NUDIX domain	CC	GO:0005737	cytoplasm	3
75	AT2G46110	ketopantoate hydroxymethyltransferase family protein, similar to SP:Q9Y7B6 3-methyl-2-oxobutanoate hydroxymethyltransferase (EC 2.1.2.11) (Ketopantoate hydroxymethyltransferase) {Emericella nidulans}; contains Pfam profile PF02548: Ketopantoate hydroxymethyltransferase	AT2G46100	NA	CC	GO:0005737	cytoplasm	3
75	AT2G46110	ketopantoate hydroxymethyltransferase family protein, similar to SP:Q9Y7B6 3-methyl-2-oxobutanoate hydroxymethyltransferase (EC 2.1.2.11) (Ketopantoate hydroxymethyltransferase) {Emericella nidulans}; contains Pfam profile PF02548: Ketopantoate hydroxymethyltransferase	AT2G46100	NA	CC	GO:0009536	plastid	8
75	AT2G46110	ketopantoate hydroxymethyltransferase family protein, similar to SP:Q9Y7B6 3-methyl-2-oxobutanoate hydroxymethyltransferase (EC 2.1.2.11) (Ketopantoate hydroxymethyltransferase) {Emericella nidulans}; contains Pfam profile PF02548: Ketopantoate hydroxymethyltransferase	AT2G46100	NA	CC	GO:0009507	chloroplast	9
76	AT1G07220	expressed protein	AT1G07210	30S ribosomal protein S18 family, contains Pfam profile: PF01084 ribosomal protein S18; similar to 30S ribosomal protein S18 (SP:P80382) {Thermus thermophilus}	CC	GO:0005737	cytoplasm	3
76	AT1G07220	expressed protein	AT1G07210	30S ribosomal protein S18 family, contains Pfam profile: PF01084 ribosomal protein S18; similar to 30S ribosomal protein S18 (SP:P80382) {Thermus thermophilus}	CC	GO:0005739	mitochondrion	8
79	AT4G04320	malonyl-CoA decarboxylase family protein, contains weak similarity to Malonyl-CoA decarboxylase, mitochondrial precursor (EC 4.1.1.9) (MCD) (Swiss-Prot:O95822) (Homo sapiens); contains Pfam profile PF05292: Malonyl-CoA decarboxylase (MCD)	AT4G04330	expressed protein	CC	GO:0005737	cytoplasm	3
84	AT4G23800	high mobility group (HMG1/2) family protein, similar to HMG2B (Homo sapiens) GI:32335; contains Pfam profile PF00505: HMG (high mobility group) box ]	AT4G23810	WRKY family transcription factor, AR411 - Arabidopsis thaliana (thale cress), PID:g1669603	MF	GO:0003677	DNA binding	3
84	AT4G23800	high mobility group (HMG1/2) family protein, similar to HMG2B (Homo sapiens) GI:32335; contains Pfam profile PF00505: HMG (high mobility group) box ]	AT4G23810	WRKY family transcription factor, AR411 - Arabidopsis thaliana (thale cress), PID:g1669603	BP	GO:0050791	regulation of physiological process	3
84	AT4G23800	high mobility group (HMG1/2) family protein, similar to HMG2B (Homo sapiens) GI:32335; contains Pfam profile PF00505: HMG (high mobility group) box ]	AT4G23810	WRKY family transcription factor, AR411 - Arabidopsis thaliana (thale cress), PID:g1669603	MF	GO:0003700	transcription factor activity	5
84	AT4G23800	high mobility group (HMG1/2) family protein, similar to HMG2B (Homo sapiens) GI:32335; contains Pfam profile PF00505: HMG (high mobility group) box ]	AT4G23810	WRKY family transcription factor, AR411 - Arabidopsis thaliana (thale cress), PID:g1669603	BP	GO:0019222	regulation of metabolism	5
84	AT4G23800	high mobility group (HMG1/2) family protein, similar to HMG2B (Homo sapiens) GI:32335; contains Pfam profile PF00505: HMG (high mobility group) box ]	AT4G23810	WRKY family transcription factor, AR411 - Arabidopsis thaliana (thale cress), PID:g1669603	BP	GO:0006139	nucleobase, nucleoside, nucleotide and nucleic acid metabolism	7
84	AT4G23800	high mobility group (HMG1/2) family protein, similar to HMG2B (Homo sapiens) GI:32335; contains Pfam profile PF00505: HMG (high mobility group) box ]	AT4G23810	WRKY family transcription factor, AR411 - Arabidopsis thaliana (thale cress), PID:g1669603	BP	GO:0006350	transcription	8
84	AT4G23800	high mobility group (HMG1/2) family protein, similar to HMG2B (Homo sapiens) GI:32335; contains Pfam profile PF00505: HMG (high mobility group) box ]	AT4G23810	WRKY family transcription factor, AR411 - Arabidopsis thaliana (thale cress), PID:g1669603	BP	GO:0006351	transcription, DNA-dependent	9
84	AT4G23800	high mobility group (HMG1/2) family protein, similar to HMG2B (Homo sapiens) GI:32335; contains Pfam profile PF00505: HMG (high mobility group) box ]	AT4G23810	WRKY family transcription factor, AR411 - Arabidopsis thaliana (thale cress), PID:g1669603	BP	GO:0019219	regulation of nucleobase, nucleoside, nucleotide and nucleic acid metabolism	14
84	AT4G23800	high mobility group (HMG1/2) family protein, similar to HMG2B (Homo sapiens) GI:32335; contains Pfam profile PF00505: HMG (high mobility group) box ]	AT4G23810	WRKY family transcription factor, AR411 - Arabidopsis thaliana (thale cress), PID:g1669603	BP	GO:0045449	regulation of transcription	16
84	AT4G23800	high mobility group (HMG1/2) family protein, similar to HMG2B (Homo sapiens) GI:32335; contains Pfam profile PF00505: HMG (high mobility group) box ]	AT4G23810	WRKY family transcription factor, AR411 - Arabidopsis thaliana (thale cress), PID:g1669603	BP	GO:0006355	regulation of transcription, DNA-dependent	18
96	AT3G04870	zeta-carotene desaturase (ZDS1) / carotene 7,8-desaturase, identical to SP:Q38893 Zeta-carotene desaturase, chloroplast precursor (EC 1.14.99.30) (Carotene 7,8-desaturase) {Arabidopsis thaliana}	AT3G04880	DNA-damage-repair/toleration protein (DRT102), identical to DNA-damage-toleration protein DRT102 SP:Q05212 from (Arabidopsis thaliana); contains Pfam profile: PF02502 ribose/galactose isomerase ]	CC	GO:0005737	cytoplasm	3
101	AT1G76400	ribophorin I family protein, similar to ribophorin I (Sus scrofa) GI:9857227; contains Pfam profile PF04597: Ribophorin I	AT1G76390	armadillo/beta-catenin repeat family protein / U-box domain-containing protein, contains Pfam domain, PF00514: Armadillo/beta-catenin-like repeats and Pfam, PF04564: U-box domain	BP	GO:0019538	protein metabolism	5
101	AT1G76400	ribophorin I family protein, similar to ribophorin I (Sus scrofa) GI:9857227; contains Pfam profile PF04597: Ribophorin I	AT1G76390	armadillo/beta-catenin repeat family protein / U-box domain-containing protein, contains Pfam domain, PF00514: Armadillo/beta-catenin-like repeats and Pfam, PF04564: U-box domain	BP	GO:0006464	protein modification	13
108	AT4G38500	expressed protein, contains Pfam profile: PF04765 protein of unknown function (DUF616)	AT4G38510	vacuolar ATP synthase subunit B, putative / V-ATPase B subunit, putative / vacuolar proton pump B subunit, putative / V-ATPase 57 kDa subunit, putative, very strong similarity to SP:P11574 Vacuolar ATP synthase subunit B (EC 3.6.3.14) (V-ATPase B subunit) (Vacuolar proton pump B subunit) (V-ATPase 57 kDa subunit) {Arabidopsis thaliana}; contains Pfam profiles PF00006: ATP synthase alpha/beta fami…	CC	GO:0005737	cytoplasm	3
117	AT4G21170	pentatricopeptide (PPR) repeat-containing protein, contains Pfam profile PF01535: PPR repeat	AT4G21160	zinc finger and C2 domain protein (ZAC), identical to zinc finger and C2 domain protein GI:9957238 from (Arabidopsis thaliana)	CC	GO:0005737	cytoplasm	3
122	AT1G23730	carbonic anhydrase, putative / carbonate dehydratase, putative, similar to SP:P27140 Carbonic anhydrase, chloroplast precursor (EC 4.2.1.1) (Carbonate dehydratase) {Arabidopsis thaliana}; contains Pfam profile PF00484: Carbonic anhydrase	AT1G23740	oxidoreductase, zinc-binding dehydrogenase family protein, contains Pfam profile PF00107: oxidoreductase, zinc-binding dehydrogenase family	MF	GO:0046872	metal ion binding	3
122	AT1G23730	carbonic anhydrase, putative / carbonate dehydratase, putative, similar to SP:P27140 Carbonic anhydrase, chloroplast precursor (EC 4.2.1.1) (Carbonate dehydratase) {Arabidopsis thaliana}; contains Pfam profile PF00484: Carbonic anhydrase	AT1G23740	oxidoreductase, zinc-binding dehydrogenase family protein, contains Pfam profile PF00107: oxidoreductase, zinc-binding dehydrogenase family	MF	GO:0046914	transition metal ion binding	5
122	AT1G23730	carbonic anhydrase, putative / carbonate dehydratase, putative, similar to SP:P27140 Carbonic anhydrase, chloroplast precursor (EC 4.2.1.1) (Carbonate dehydratase) {Arabidopsis thaliana}; contains Pfam profile PF00484: Carbonic anhydrase	AT1G23740	oxidoreductase, zinc-binding dehydrogenase family protein, contains Pfam profile PF00107: oxidoreductase, zinc-binding dehydrogenase family	MF	GO:0008270	zinc ion binding	6
124	AT5G23290	c-myc binding protein, putative / prefoldin, putative, similar to Swiss-Prot:Q99471 prefoldin subunit 5 (C-myc binding protein Mm-1) (Myc modulator 1) (Homo sapiens)	AT5G23300	dihydroorotate dehydrogenase, mitochondrial / dihydroorotate oxidase / DHOdehase (PYRD), nearly identical to SP:P32746 Dihydroorotate dehydrogenase, mitochondrial precursor (EC 1.3.3.1) (Dihydroorotate oxidase) (DHOdehase) {Arabidopsis thaliana}; identical to cDNA pyrD mRNA for dihydroorotate dehydrogenase GI:16448	CC	GO:0005737	cytoplasm	3
128	AT2G46910	plastid-lipid associated protein PAP / fibrillin family protein, contains Pfam profile PF04755: PAP_fibrillin	AT2G46915	NA	CC	GO:0005737	cytoplasm	3
128	AT2G46910	plastid-lipid associated protein PAP / fibrillin family protein, contains Pfam profile PF04755: PAP_fibrillin	AT2G46915	NA	CC	GO:0009536	plastid	8
128	AT2G46910	plastid-lipid associated protein PAP / fibrillin family protein, contains Pfam profile PF04755: PAP_fibrillin	AT2G46915	NA	CC	GO:0009507	chloroplast	9
135	AT3G01470	homeobox-leucine zipper protein 5 (HAT5) / HD-ZIP protein 5 / HD-ZIP protein (HB-1), identical to homeobox-leucine zipper protein HAT5 (HD-ZIP protein 5) (HD-ZIP protein ATHB-1) GB:Q02283 (Arabidopsis thaliana)	AT3G01460	PHD finger family protein / methyl-CpG binding domain-containing protein, contains Pfam profiles PF00628: PHD-finger (2 copies), PF01429: Methyl-CpG binding domain	MF	GO:0003677	DNA binding	3
135	AT3G01470	homeobox-leucine zipper protein 5 (HAT5) / HD-ZIP protein 5 / HD-ZIP protein (HB-1), identical to homeobox-leucine zipper protein HAT5 (HD-ZIP protein 5) (HD-ZIP protein ATHB-1) GB:Q02283 (Arabidopsis thaliana)	AT3G01460	PHD finger family protein / methyl-CpG binding domain-containing protein, contains Pfam profiles PF00628: PHD-finger (2 copies), PF01429: Methyl-CpG binding domain	BP	GO:0050791	regulation of physiological process	3
135	AT3G01470	homeobox-leucine zipper protein 5 (HAT5) / HD-ZIP protein 5 / HD-ZIP protein (HB-1), identical to homeobox-leucine zipper protein HAT5 (HD-ZIP protein 5) (HD-ZIP protein ATHB-1) GB:Q02283 (Arabidopsis thaliana)	AT3G01460	PHD finger family protein / methyl-CpG binding domain-containing protein, contains Pfam profiles PF00628: PHD-finger (2 copies), PF01429: Methyl-CpG binding domain	BP	GO:0019222	regulation of metabolism	5
135	AT3G01470	homeobox-leucine zipper protein 5 (HAT5) / HD-ZIP protein 5 / HD-ZIP protein (HB-1), identical to homeobox-leucine zipper protein HAT5 (HD-ZIP protein 5) (HD-ZIP protein ATHB-1) GB:Q02283 (Arabidopsis thaliana)	AT3G01460	PHD finger family protein / methyl-CpG binding domain-containing protein, contains Pfam profiles PF00628: PHD-finger (2 copies), PF01429: Methyl-CpG binding domain	CC	GO:0005634	nucleus	7
135	AT3G01470	homeobox-leucine zipper protein 5 (HAT5) / HD-ZIP protein 5 / HD-ZIP protein (HB-1), identical to homeobox-leucine zipper protein HAT5 (HD-ZIP protein 5) (HD-ZIP protein ATHB-1) GB:Q02283 (Arabidopsis thaliana)	AT3G01460	PHD finger family protein / methyl-CpG binding domain-containing protein, contains Pfam profiles PF00628: PHD-finger (2 copies), PF01429: Methyl-CpG binding domain	BP	GO:0006139	nucleobase, nucleoside, nucleotide and nucleic acid metabolism	7
135	AT3G01470	homeobox-leucine zipper protein 5 (HAT5) / HD-ZIP protein 5 / HD-ZIP protein (HB-1), identical to homeobox-leucine zipper protein HAT5 (HD-ZIP protein 5) (HD-ZIP protein ATHB-1) GB:Q02283 (Arabidopsis thaliana)	AT3G01460	PHD finger family protein / methyl-CpG binding domain-containing protein, contains Pfam profiles PF00628: PHD-finger (2 copies), PF01429: Methyl-CpG binding domain	BP	GO:0006350	transcription	8
135	AT3G01470	homeobox-leucine zipper protein 5 (HAT5) / HD-ZIP protein 5 / HD-ZIP protein (HB-1), identical to homeobox-leucine zipper protein HAT5 (HD-ZIP protein 5) (HD-ZIP protein ATHB-1) GB:Q02283 (Arabidopsis thaliana)	AT3G01460	PHD finger family protein / methyl-CpG binding domain-containing protein, contains Pfam profiles PF00628: PHD-finger (2 copies), PF01429: Methyl-CpG binding domain	BP	GO:0006351	transcription, DNA-dependent	9
135	AT3G01470	homeobox-leucine zipper protein 5 (HAT5) / HD-ZIP protein 5 / HD-ZIP protein (HB-1), identical to homeobox-leucine zipper protein HAT5 (HD-ZIP protein 5) (HD-ZIP protein ATHB-1) GB:Q02283 (Arabidopsis thaliana)	AT3G01460	PHD finger family protein / methyl-CpG binding domain-containing protein, contains Pfam profiles PF00628: PHD-finger (2 copies), PF01429: Methyl-CpG binding domain	BP	GO:0019219	regulation of nucleobase, nucleoside, nucleotide and nucleic acid metabolism	14
135	AT3G01470	homeobox-leucine zipper protein 5 (HAT5) / HD-ZIP protein 5 / HD-ZIP protein (HB-1), identical to homeobox-leucine zipper protein HAT5 (HD-ZIP protein 5) (HD-ZIP protein ATHB-1) GB:Q02283 (Arabidopsis thaliana)	AT3G01460	PHD finger family protein / methyl-CpG binding domain-containing protein, contains Pfam profiles PF00628: PHD-finger (2 copies), PF01429: Methyl-CpG binding domain	BP	GO:0045449	regulation of transcription	16
135	AT3G01470	homeobox-leucine zipper protein 5 (HAT5) / HD-ZIP protein 5 / HD-ZIP protein (HB-1), identical to homeobox-leucine zipper protein HAT5 (HD-ZIP protein 5) (HD-ZIP protein ATHB-1) GB:Q02283 (Arabidopsis thaliana)	AT3G01460	PHD finger family protein / methyl-CpG binding domain-containing protein, contains Pfam profiles PF00628: PHD-finger (2 copies), PF01429: Methyl-CpG binding domain	BP	GO:0006355	regulation of transcription, DNA-dependent	18
136	AT3G24190	ABC1 family protein, contains Pfam domain, PF03109: ABC1 family	AT3G24200	similar to putative oxygenase [Oryza sativa (japonica cultivar-group)] (GB:XP_470364.1); contains InterPro domain Flavoprotein monooxygenase (InterPro:IPR000733); contains InterPro domain NAD-binding site (InterPro:IPR000205); contains InterPro domain Aromatic-ring hydroxylase (InterPro:IPR003042); contains InterPro domain UbiH/COQ6 monooxygenase (InterPro:IPR000689)	CC	GO:0005737	cytoplasm	3
149	AT4G05450	adrenodoxin-like ferredoxin 2, similar to SP:P46656 Adrenodoxin, mitochondrial precursor (Adrenal ferredoxin) from Mus musculus, SP:P10109 Adrenodoxin, mitochondrial precursor (Hepatoredoxin) from Homo sapiens, SP:P29330 Adrenodoxin from Ovis aries; contains Pfam profile: PF00111 2Fe-2S iron-sulfur cluster binding domains; identical to cDNA GI: 28192430	AT4G05460	F-box family protein (FBL20), contains similarity to N7 protein GI:3273101 from (Medicago truncatula)	CC	GO:0005737	cytoplasm	3
153	AT5G53920	ribosomal protein L11 methyltransferase-related, similar to ribosomal protein L11 methyltransferase; PrmA (Escherichia coli) GI:455655	AT5G53930	NA	CC	GO:0005737	cytoplasm	3
153	AT5G53920	ribosomal protein L11 methyltransferase-related, similar to ribosomal protein L11 methyltransferase; PrmA (Escherichia coli) GI:455655	AT5G53930	NA	CC	GO:0009536	plastid	8
153	AT5G53920	ribosomal protein L11 methyltransferase-related, similar to ribosomal protein L11 methyltransferase; PrmA (Escherichia coli) GI:455655	AT5G53930	NA	CC	GO:0009507	chloroplast	9
156	AT4G26960	NA	AT4G26965	NA	CC	GO:0005737	cytoplasm	3
160	AT5G47960	Ras-related GTP-binding family protein, contains Pfam profile: PF00071 Ras family	AT5G47970	nitrogen regulation family protein, strong similarity to unknown protein (emb:CAB87804.1) ; contains Pfam domain PF01207: Dihydrouridine synthase (Dus); similar to (SP:P45672) NIFR3-like protein (SP:P45672) (Azospirillum brasilense)	BP	GO:0006139	nucleobase, nucleoside, nucleotide and nucleic acid metabolism	7
160	AT5G47960	Ras-related GTP-binding family protein, contains Pfam profile: PF00071 Ras family	AT5G47970	nitrogen regulation family protein, strong similarity to unknown protein (emb:CAB87804.1) ; contains Pfam domain PF01207: Dihydrouridine synthase (Dus); similar to (SP:P45672) NIFR3-like protein (SP:P45672) (Azospirillum brasilense)	BP	GO:0016070	RNA metabolism	10
160	AT5G47960	Ras-related GTP-binding family protein, contains Pfam profile: PF00071 Ras family	AT5G47970	nitrogen regulation family protein, strong similarity to unknown protein (emb:CAB87804.1) ; contains Pfam domain PF01207: Dihydrouridine synthase (Dus); similar to (SP:P45672) NIFR3-like protein (SP:P45672) (Azospirillum brasilense)	BP	GO:0006396	RNA processing	11
175	AT3G47450	expressed protein	AT3G47440	major intrinsic family protein / MIP family protein, contains Pfam profile: MIP PF00230	CC	GO:0005737	cytoplasm	3
175	AT3G47450	expressed protein	AT3G47440	major intrinsic family protein / MIP family protein, contains Pfam profile: MIP PF00230	CC	GO:0005739	mitochondrion	8
180	AT1G67830	GDSL-motif lipase/hydrolase family protein, similar to early nodulin ENOD8 (Medicago sativa) GI:304037, elicitor-induced glycoprotein iEP4 (Daucus carota) GI:1911765, lanatoside 15'-O-acetylesterase (Digitalis lanata) GI:3688284; contains Pfam profile PF00657: Lipase/Acylhydrolase with GDSL-like motif	AT1G67820	protein phosphatase 2C, putative / PP2C, putative, similar to protein phosphatase 2C emb:CAA72341.1	MF	GO:0016788	hydrolase activity, acting on ester bonds	3
183	AT1G15690	pyrophosphate-energized vacuolar membrane proton pump / pyrophosphate-energized inorganic pyrophosphatase (AVP-3), identical to pyrophosphate-energized vacuolar membrane proton pump (pyrophosphate-energized inorganic pyrophosphatase) SP:P31414 from (Arabidopsis thaliana)	AT1G15700	ATP synthase gamma chain 2, chloroplast (ATPC2), identical to SP:Q01909 ATP synthase gamma chain 2, chloroplast precursor (EC 3.6.3.14) {Arabidopsis thaliana}; contains Pfam profile: PF00231 ATP synthase; similar to ATP synthase gamma-subunit GI:21241 from (Spinacia oleracea)	CC	GO:0005737	cytoplasm	3
183	AT1G15690	pyrophosphate-energized vacuolar membrane proton pump / pyrophosphate-energized inorganic pyrophosphatase (AVP-3), identical to pyrophosphate-energized vacuolar membrane proton pump (pyrophosphate-energized inorganic pyrophosphatase) SP:P31414 from (Arabidopsis thaliana)	AT1G15700	ATP synthase gamma chain 2, chloroplast (ATPC2), identical to SP:Q01909 ATP synthase gamma chain 2, chloroplast precursor (EC 3.6.3.14) {Arabidopsis thaliana}; contains Pfam profile: PF00231 ATP synthase; similar to ATP synthase gamma-subunit GI:21241 from (Spinacia oleracea)	BP	GO:0008151	cellular physiological process	3
183	AT1G15690	pyrophosphate-energized vacuolar membrane proton pump / pyrophosphate-energized inorganic pyrophosphatase (AVP-3), identical to pyrophosphate-energized vacuolar membrane proton pump (pyrophosphate-energized inorganic pyrophosphatase) SP:P31414 from (Arabidopsis thaliana)	AT1G15700	ATP synthase gamma chain 2, chloroplast (ATPC2), identical to SP:Q01909 ATP synthase gamma chain 2, chloroplast precursor (EC 3.6.3.14) {Arabidopsis thaliana}; contains Pfam profile: PF00231 ATP synthase; similar to ATP synthase gamma-subunit GI:21241 from (Spinacia oleracea)	BP	GO:0050875	cellular physiological process	3
183	AT1G15690	pyrophosphate-energized vacuolar membrane proton pump / pyrophosphate-energized inorganic pyrophosphatase (AVP-3), identical to pyrophosphate-energized vacuolar membrane proton pump (pyrophosphate-energized inorganic pyrophosphatase) SP:P31414 from (Arabidopsis thaliana)	AT1G15700	ATP synthase gamma chain 2, chloroplast (ATPC2), identical to SP:Q01909 ATP synthase gamma chain 2, chloroplast precursor (EC 3.6.3.14) {Arabidopsis thaliana}; contains Pfam profile: PF00231 ATP synthase; similar to ATP synthase gamma-subunit GI:21241 from (Spinacia oleracea)	BP	GO:0006810	transport	6
184	AT3G52590	ubiquitin extension protein 1 (UBQ1) / 60S ribosomal protein L40 (RPL40B), identical to GI:166929, GI:166930	AT3G52600	beta-fructosidase, putative / beta-fructofuranosidase, putative, similar to beta-fructofuranosidase (Daucus carota) GI:18324	CC	GO:0005737	cytoplasm	3
187	AT1G24030	protein kinase family protein, contains protein kinase domain, Pfam:PF00069; similar to protein kinase APK1A, SWISS-PROT:Q06548 (Arabidopsis thaliana)	AT1G24040	GCN5-related N-acetyltransferase (GNAT) family protein, contains Pfam profile PF00583: acetyltransferase, GNAT family	CC	GO:0005737	cytoplasm	3
189	AT1G79810	Pex2/Pex12 N-terminal domain-containing protein / zinc finger (C3HC4-type RING finger) family protein, contains Pfam profiles PF00097: zinc finger C3HC4 type (RING finger), PF04757: Pex2/Pex12 amino terminal region	AT1G79820	hexose transporter, putative, similar to hexose transporter GI:8347246 from (Solanum tuberosum); contains Pfam profile PF00083: major facilitator superfamily protein	BP	GO:0008151	cellular physiological process	3
189	AT1G79810	Pex2/Pex12 N-terminal domain-containing protein / zinc finger (C3HC4-type RING finger) family protein, contains Pfam profiles PF00097: zinc finger C3HC4 type (RING finger), PF04757: Pex2/Pex12 amino terminal region	AT1G79820	hexose transporter, putative, similar to hexose transporter GI:8347246 from (Solanum tuberosum); contains Pfam profile PF00083: major facilitator superfamily protein	BP	GO:0050875	cellular physiological process	3
190	AT2G22240	inositol-3-phosphate synthase isozyme 2 / myo-inositol-1-phosphate synthase 2 / MI-1-P synthase 2 / IPS 2, identical to SP:Q38862 Myo-inositol-1-phosphate synthase isozyme 2 (EC 5.5.1.4) (MI-1-P synthase 2) (IPS 2) {Arabidopsis thaliana}	AT2G22230	beta-hydroxyacyl-ACP dehydratase, putative, similar to beta-hydroxyacyl-ACP dehydratase from Toxoplasma gondii (GI:3850997); contains Pfam profile PF01377 Thioester dehydratase	BP	GO:0009058	biosynthesis	3
190	AT2G22240	inositol-3-phosphate synthase isozyme 2 / myo-inositol-1-phosphate synthase 2 / MI-1-P synthase 2 / IPS 2, identical to SP:Q38862 Myo-inositol-1-phosphate synthase isozyme 2 (EC 5.5.1.4) (MI-1-P synthase 2) (IPS 2) {Arabidopsis thaliana}	AT2G22230	beta-hydroxyacyl-ACP dehydratase, putative, similar to beta-hydroxyacyl-ACP dehydratase from Toxoplasma gondii (GI:3850997); contains Pfam profile PF01377 Thioester dehydratase	BP	GO:0006629	lipid metabolism	4
190	AT2G22240	inositol-3-phosphate synthase isozyme 2 / myo-inositol-1-phosphate synthase 2 / MI-1-P synthase 2 / IPS 2, identical to SP:Q38862 Myo-inositol-1-phosphate synthase isozyme 2 (EC 5.5.1.4) (MI-1-P synthase 2) (IPS 2) {Arabidopsis thaliana}	AT2G22230	beta-hydroxyacyl-ACP dehydratase, putative, similar to beta-hydroxyacyl-ACP dehydratase from Toxoplasma gondii (GI:3850997); contains Pfam profile PF01377 Thioester dehydratase	BP	GO:0009059	macromolecule biosynthesis	9
190	AT2G22240	inositol-3-phosphate synthase isozyme 2 / myo-inositol-1-phosphate synthase 2 / MI-1-P synthase 2 / IPS 2, identical to SP:Q38862 Myo-inositol-1-phosphate synthase isozyme 2 (EC 5.5.1.4) (MI-1-P synthase 2) (IPS 2) {Arabidopsis thaliana}	AT2G22230	beta-hydroxyacyl-ACP dehydratase, putative, similar to beta-hydroxyacyl-ACP dehydratase from Toxoplasma gondii (GI:3850997); contains Pfam profile PF01377 Thioester dehydratase	BP	GO:0008610	lipid biosynthesis	10
194	AT2G22880	VQ motif-containing protein, contains PF05678: VQ motif ]	AT2G22870	expressed protein	CC	GO:0005737	cytoplasm	3
197	AT1G54320	LEM3 (ligand-effect modulator 3) family protein / CDC50 family protein, Similar to GI:11994416; GI:4966357; GI:4835763; GI:9757735 from (Arabidopsis thaliana)	AT1G54310	expressed protein	CC	GO:0005737	cytoplasm	3
202	AT4G24380	expressed protein, contains Pfam profile: PF03959 domain of unknown function (DUF341)	AT4G24390	F-box family protein (FBX14), similar to transport inhibitor response 1 protein GI:8777429 from (Arabidopsis thaliana)	CC	GO:0005737	cytoplasm	3
206	AT4G23890	expressed protein, hypothetical protein, Synechocystis sp., PIR:S76577	AT4G23885	expressed protein	CC	GO:0005737	cytoplasm	3
216	AT1G71690	expressed protein, contains Pfam profile PF04669: Protein of unknown function (DUF579)	AT1G71691	GDSL-motif lipase/hydrolase family protein, similar to family II lipases EXL3 GI:15054386, EXL1 GI:15054382 from (Arabidopsis thaliana); contains Pfam profile: PF00657 Lipase Acylhydrolase with GDSL-like motif	CC	GO:0012505	endomembrane system	3
220	AT2G15680	calmodulin-related protein, putative, similar to calmodulin-related protein 2, touch-induced SP:P25070 from (Arabidopsis thaliana)	AT2G15690	pentatricopeptide (PPR) repeat-containing protein, contains Pfam profile PF01535: PPR repeat	CC	GO:0005737	cytoplasm	3
226	AT5G18580	tonneau 2 (TON2), identical to tonneau 2 protein (TON2) GI:11494362 from (Arabidopsis thaliana); contains Pfam profile: PF00036 EF hand	AT5G18590	kelch repeat-containing protein, identical to RanGAP1 interacting protein (GI:21950739) (Arabidopsis thaliana); similar to Tip elongation aberrant protein 1 (Cell polarity protein tea1) (SP:P87061) (Schizosaccharomyces pombe); contains Pfam PF01344: Kelch motif (5 repeats)	CC	GO:0005737	cytoplasm	3
228	AT2G22730	NA	AT2G22740	SET domain-containing protein (SUVH6), identical to SUVH6 (Arabidopsis thaliana) GI:13517753; contains Pfam profiles PF00856: SET domain, PF05033: Pre-SET motif, PF02182: YDG/SRA domain	BP	GO:0008151	cellular physiological process	3
228	AT2G22730	NA	AT2G22740	SET domain-containing protein (SUVH6), identical to SUVH6 (Arabidopsis thaliana) GI:13517753; contains Pfam profiles PF00856: SET domain, PF05033: Pre-SET motif, PF02182: YDG/SRA domain	BP	GO:0050875	cellular physiological process	3
230	AT3G19480	D-3-phosphoglycerate dehydrogenase, putative / 3-PGDH, putative, similar to SP:O04130 from (Arabidopsis thaliana)	AT3G19490	sodium hydrogen antiporter, putative, similar to NhaD (Vibrio parahaemolyticus) gi:3123728:dbj:BAA25994; Na+/H+ aniporter (NhaD) family member, PMID:11500563	CC	GO:0005737	cytoplasm	3
239	AT5G47860	NA	AT5G47870	expressed protein	CC	GO:0005737	cytoplasm	3
239	AT5G47860	NA	AT5G47870	expressed protein	CC	GO:0009536	plastid	8
239	AT5G47860	NA	AT5G47870	expressed protein	CC	GO:0009507	chloroplast	9
243	AT4G25880	pumilio/Puf RNA-binding domain-containing protein, contains Pfam profile:PF00806 Pumilio-family RNA binding domains	AT4G25890	60S acidic ribosomal protein P3 (RPP3A), acidic ribosomal protein P3a - maize, PIR2:T02037	CC	GO:0005737	cytoplasm	3
245	AT3G47800	aldose 1-epimerase family protein, similar to ALDOSE 1-EPIMERASE PRECURSOR GB:P05149 (SP:P05149) from (Acinetobacter calcoaceticus); contains Pfam profile PF01263 Aldose 1-epimerase	AT3G47810	calcineurin-like phosphoesterase family protein, contains Pfam profile: PF00149 calcineurin-like phosphoesterase	CC	GO:0012505	endomembrane system	3
247	AT4G21370	S-locus protein kinase, putative, similar to SRKa (Arabidopsis lyrata) gi:13620927:dbj:BAB40986; contains Pfam domains PF00954: S-locus glycoprotein family, PF00069: Protein kinase domain and PF01453: Lectin (probable mannose binding)	AT4G21366	NA	MF	GO:0016772	transferase activity, transferring phosphorus-containing groups	3
247	AT4G21370	S-locus protein kinase, putative, similar to SRKa (Arabidopsis lyrata) gi:13620927:dbj:BAB40986; contains Pfam domains PF00954: S-locus glycoprotein family, PF00069: Protein kinase domain and PF01453: Lectin (probable mannose binding)	AT4G21366	NA	MF	GO:0017076	purine nucleotide binding	3
247	AT4G21370	S-locus protein kinase, putative, similar to SRKa (Arabidopsis lyrata) gi:13620927:dbj:BAB40986; contains Pfam domains PF00954: S-locus glycoprotein family, PF00069: Protein kinase domain and PF01453: Lectin (probable mannose binding)	AT4G21366	NA	MF	GO:0016301	kinase activity	4
247	AT4G21370	S-locus protein kinase, putative, similar to SRKa (Arabidopsis lyrata) gi:13620927:dbj:BAB40986; contains Pfam domains PF00954: S-locus glycoprotein family, PF00069: Protein kinase domain and PF01453: Lectin (probable mannose binding)	AT4G21366	NA	MF	GO:0016773	phosphotransferase activity, alcohol group as acceptor	4
247	AT4G21370	S-locus protein kinase, putative, similar to SRKa (Arabidopsis lyrata) gi:13620927:dbj:BAB40986; contains Pfam domains PF00954: S-locus glycoprotein family, PF00069: Protein kinase domain and PF01453: Lectin (probable mannose binding)	AT4G21366	NA	MF	GO:0030554	adenyl nucleotide binding	4
247	AT4G21370	S-locus protein kinase, putative, similar to SRKa (Arabidopsis lyrata) gi:13620927:dbj:BAB40986; contains Pfam domains PF00954: S-locus glycoprotein family, PF00069: Protein kinase domain and PF01453: Lectin (probable mannose binding)	AT4G21366	NA	MF	GO:0005524	ATP binding	5
247	AT4G21370	S-locus protein kinase, putative, similar to SRKa (Arabidopsis lyrata) gi:13620927:dbj:BAB40986; contains Pfam domains PF00954: S-locus glycoprotein family, PF00069: Protein kinase domain and PF01453: Lectin (probable mannose binding)	AT4G21366	NA	BP	GO:0019538	protein metabolism	5
247	AT4G21370	S-locus protein kinase, putative, similar to SRKa (Arabidopsis lyrata) gi:13620927:dbj:BAB40986; contains Pfam domains PF00954: S-locus glycoprotein family, PF00069: Protein kinase domain and PF01453: Lectin (probable mannose binding)	AT4G21366	NA	MF	GO:0004672	protein kinase activity	6
247	AT4G21370	S-locus protein kinase, putative, similar to SRKa (Arabidopsis lyrata) gi:13620927:dbj:BAB40986; contains Pfam domains PF00954: S-locus glycoprotein family, PF00069: Protein kinase domain and PF01453: Lectin (probable mannose binding)	AT4G21366	NA	BP	GO:0006793	phosphorus metabolism	6
247	AT4G21370	S-locus protein kinase, putative, similar to SRKa (Arabidopsis lyrata) gi:13620927:dbj:BAB40986; contains Pfam domains PF00954: S-locus glycoprotein family, PF00069: Protein kinase domain and PF01453: Lectin (probable mannose binding)	AT4G21366	NA	BP	GO:0006796	phosphate metabolism	7
247	AT4G21370	S-locus protein kinase, putative, similar to SRKa (Arabidopsis lyrata) gi:13620927:dbj:BAB40986; contains Pfam domains PF00954: S-locus glycoprotein family, PF00069: Protein kinase domain and PF01453: Lectin (probable mannose binding)	AT4G21366	NA	BP	GO:0016310	phosphorylation	8
247	AT4G21370	S-locus protein kinase, putative, similar to SRKa (Arabidopsis lyrata) gi:13620927:dbj:BAB40986; contains Pfam domains PF00954: S-locus glycoprotein family, PF00069: Protein kinase domain and PF01453: Lectin (probable mannose binding)	AT4G21366	NA	BP	GO:0006464	protein modification	13
247	AT4G21370	S-locus protein kinase, putative, similar to SRKa (Arabidopsis lyrata) gi:13620927:dbj:BAB40986; contains Pfam domains PF00954: S-locus glycoprotein family, PF00069: Protein kinase domain and PF01453: Lectin (probable mannose binding)	AT4G21366	NA	BP	GO:0006468	protein amino acid phosphorylation	17
249	AT3G14100	oligouridylate-binding protein, putative, similar to GB:CAB75429 (GI:6996560) from (Nicotiana plumbaginifolia), contains Pfam profiles: PF00076 RNA recognition motif (3 copies)	AT3G14110	tetratricopeptide repeat (TPR)-containing protein, contains Pfam profile PF00515: TPR Domain	CC	GO:0005737	cytoplasm	3
254	AT3G23070	expressed protein, contains Pfam domain, PF04581: Protein of unknown function (DUF578)	AT3G23080	expressed protein, weak similarity to SP:Q9UKL6 Phosphatidylcholine transfer protein (PC-TP) {Homo sapiens}	CC	GO:0005737	cytoplasm	3
262	AT5G58970	uncoupling protein (UCP2), identical to uncoupling protein GI:4063007 from (Arabidopsis thaliana)	AT5G58960	expressed protein, contains Pfam profile PF04859: Plant protein of unknown function (DUF641	CC	GO:0012505	endomembrane system	3
264	AT1G22840	cytochrome c, putative, similar to cytochrome c (Pumpkin, Winter squash) SWISS-PROT:P00051	AT1G22850	expressed protein	CC	GO:0005737	cytoplasm	3
280	AT3G61540	peptidase family protein, similar to prolyl aminopeptidase (proline iminopeptidase) from Aeromonas sobria SP:P46547, Propionibacterium freudenreichii subsp. shermanii GI:2415704, Hafnia alvei GI:1754489	AT3G61530	ketopantoate hydroxymethyltransferase family protein, similar to SP:Q9Y7B6 3-methyl-2-oxobutanoate hydroxymethyltransferase (EC 2.1.2.11) (Ketopantoate hydroxymethyltransferase) {Emericella nidulans}; contains Pfam profile PF02548: Ketopantoate hydroxymethyltransferase	CC	GO:0005737	cytoplasm	3
286	AT1G56000	amine oxidase-related, contains Pfam profile PF01593: amine oxidase, flavin-containing	AT1G56010	transcription activator NAC1 (NAC1), contains Pfam PF02365: No apical meristem (NAM) domain; identical to NAC1 GB:AAF21437 GI:6649236 from (Arabidopsis thaliana)	CC	GO:0005737	cytoplasm	3
289	AT5G61220	complex 1 family protein / LVR family protein, contains Pfam PF05347: Complex 1 protein (LYR family)	AT5G61210	SNAP25 homologous protein SNAP33 (SNAP33) (SNAP33B) / synaptosomal-associated protein SNAP25-like 1 / snap25a, identical to SNAP25 homologous protein SNAP33 (AtSNAP33) (Synaptosomal-associated protein SNAP25-like 1) (SNAP-25 like protein 1) (Snap25a) (Swiss-Prot:Q9S7P9) (Arabidopsis thaliana)	CC	GO:0005737	cytoplasm	3
290	AT1G31220	phosphoribosylglycinamide formyltransferase, similar to phosphoribosylglycinamide formyltransferase, chloroplast precursor (Arabidopsis thaliana) SWISS-PROT:P52422	AT1G31230	bifunctional aspartate kinase/homoserine dehydrogenase / AK-HSDH, nearly identical to gb:X71364 (PIR:S46497) aspartate kinase / homoserine dehydrogenase from Arabidopsis thaliana; contains ACT domain	CC	GO:0005737	cytoplasm	3
290	AT1G31220	phosphoribosylglycinamide formyltransferase, similar to phosphoribosylglycinamide formyltransferase, chloroplast precursor (Arabidopsis thaliana) SWISS-PROT:P52422	AT1G31230	bifunctional aspartate kinase/homoserine dehydrogenase / AK-HSDH, nearly identical to gb:X71364 (PIR:S46497) aspartate kinase / homoserine dehydrogenase from Arabidopsis thaliana; contains ACT domain	BP	GO:0009058	biosynthesis	3
290	AT1G31220	phosphoribosylglycinamide formyltransferase, similar to phosphoribosylglycinamide formyltransferase, chloroplast precursor (Arabidopsis thaliana) SWISS-PROT:P52422	AT1G31230	bifunctional aspartate kinase/homoserine dehydrogenase / AK-HSDH, nearly identical to gb:X71364 (PIR:S46497) aspartate kinase / homoserine dehydrogenase from Arabidopsis thaliana; contains ACT domain	CC	GO:0009536	plastid	8
290	AT1G31220	phosphoribosylglycinamide formyltransferase, similar to phosphoribosylglycinamide formyltransferase, chloroplast precursor (Arabidopsis thaliana) SWISS-PROT:P52422	AT1G31230	bifunctional aspartate kinase/homoserine dehydrogenase / AK-HSDH, nearly identical to gb:X71364 (PIR:S46497) aspartate kinase / homoserine dehydrogenase from Arabidopsis thaliana; contains ACT domain	CC	GO:0009507	chloroplast	9
292	AT1G24280	Encodes a plastidic glucose-6-phosphate dehydrogenase that is sensitive to reduction by DTT and whose mRNA is most highly expressed in root.	AT1G24290	AAA-type ATPase family protein, similar to Werner helicase interacting protein (Homo sapiens) GI:14349166; contains Pfam profiles PF00004: ATPase family associated with various cellular activities (AAA), PF00627: UBA/TS-N domain; contains ATP/GTP-binding site motif A (P-loop)	BP	GO:0006139	nucleobase, nucleoside, nucleotide and nucleic acid metabolism	7
299	AT5G17410	tubulin family protein, similar to spindle pole body protein (Homo sapiens)(GI:2801701)(PMID:9566967), gamma-tubulin ring protein Dgrip84 (Drosophila melanogaster)(GI:4689225)(PMID: 10037793)	AT5G17420	cellulose synthase, catalytic subunit (IRX3), identical to gi:5230423	BP	GO:0008151	cellular physiological process	3
299	AT5G17410	tubulin family protein, similar to spindle pole body protein (Homo sapiens)(GI:2801701)(PMID:9566967), gamma-tubulin ring protein Dgrip84 (Drosophila melanogaster)(GI:4689225)(PMID: 10037793)	AT5G17420	cellulose synthase, catalytic subunit (IRX3), identical to gi:5230423	BP	GO:0050875	cellular physiological process	3
299	AT5G17410	tubulin family protein, similar to spindle pole body protein (Homo sapiens)(GI:2801701)(PMID:9566967), gamma-tubulin ring protein Dgrip84 (Drosophila melanogaster)(GI:4689225)(PMID: 10037793)	AT5G17420	cellulose synthase, catalytic subunit (IRX3), identical to gi:5230423	BP	GO:0016043	cell organization and biogenesis	4
300	AT2G30880	NA	AT2G30870	glutathione S-transferase, putative, supported by cDNA GI:443698 GB:D17673	CC	GO:0005737	cytoplasm	3
306	AT3G52850	vacuolar sorting receptor, putative, nearly identical to vacuolar sorting receptor homolog (GP:1737218) (Arabidopsis thaliana)	AT3G52860	expressed protein	CC	GO:0005737	cytoplasm	3
314	AT2G02730	expressed protein	AT2G02720	pectate lyase family protein, similar to pectate lyase P59 SP:P15722 from (Lycopersicon esculentum)	CC	GO:0012505	endomembrane system	3
317	AT3G01920	yrdC family protein, contains Pfam PF01300: yrdC domain; similar to Protein yciO. (Swiss-Prot:P45847) (Shigella flexneri); similar to Chain A, Crystal Structure Of E. Coli Ycio Length (GI:27573707) (Escherichia coli)	AT3G01930	nodulin family protein, similar to nodulin-like protein (Arabidopsis thaliana) GI:3329368, nodule-specific protein Nlj70 (Lotus japonicus) GI:3329366	CC	GO:0005737	cytoplasm	3
317	AT3G01920	yrdC family protein, contains Pfam PF01300: yrdC domain; similar to Protein yciO. (Swiss-Prot:P45847) (Shigella flexneri); similar to Chain A, Crystal Structure Of E. Coli Ycio Length (GI:27573707) (Escherichia coli)	AT3G01930	nodulin family protein, similar to nodulin-like protein (Arabidopsis thaliana) GI:3329368, nodule-specific protein Nlj70 (Lotus japonicus) GI:3329366	CC	GO:0005739	mitochondrion	8
322	AT5G03190	expressed protein	AT5G03200	zinc finger (C3HC4-type RING finger) family protein, contains weak similarity to zinc finger proteins	CC	GO:0005737	cytoplasm	3
322	AT5G03190	expressed protein	AT5G03200	zinc finger (C3HC4-type RING finger) family protein, contains weak similarity to zinc finger proteins	CC	GO:0005739	mitochondrion	8
327	AT5G49950	embryogenesis-associated protein-related, contains weak similarity to Embryogenesis-associated protein EMB8 (Swiss-Prot:Q40863) (Picea glauca)	AT5G49945	expressed protein, strong similarity to unknown protein (pir::T09896)	CC	GO:0012505	endomembrane system	3
344	AT1G69270	leucine-rich repeat family protein / protein kinase family protein, contains Pfam domains PF00560: Leucine Rich Repeat and PF00069: Protein kinase domain	AT1G69260	expressed protein	BP	GO:0007165	signal transduction	3
344	AT1G69270	leucine-rich repeat family protein / protein kinase family protein, contains Pfam domains PF00560: Leucine Rich Repeat and PF00069: Protein kinase domain	AT1G69260	expressed protein	BP	GO:0007242	intracellular signaling cascade	4
344	AT1G69270	leucine-rich repeat family protein / protein kinase family protein, contains Pfam domains PF00560: Leucine Rich Repeat and PF00069: Protein kinase domain	AT1G69260	expressed protein	BP	GO:0009725	response to hormone stimulus	5
344	AT1G69270	leucine-rich repeat family protein / protein kinase family protein, contains Pfam domains PF00560: Leucine Rich Repeat and PF00069: Protein kinase domain	AT1G69260	expressed protein	BP	GO:0009737	response to abscisic acid stimulus	6
344	AT1G69270	leucine-rich repeat family protein / protein kinase family protein, contains Pfam domains PF00560: Leucine Rich Repeat and PF00069: Protein kinase domain	AT1G69260	expressed protein	BP	GO:0009755	hormone-mediated signaling	12
344	AT1G69270	leucine-rich repeat family protein / protein kinase family protein, contains Pfam domains PF00560: Leucine Rich Repeat and PF00069: Protein kinase domain	AT1G69260	expressed protein	BP	GO:0009738	abscisic acid mediated signaling	14
348	AT3G60350	armadillo/beta-catenin repeat family protein / F-box family protein, contains Pfam profiles PF00514: Armadillo/beta-catenin-like repeat, PF00646: F-box domain; similar to F-box protein FBL2 (GI:6010699) (Rattus norvegicus)	AT3G60340	palmitoyl protein thioesterase family protein, palmitoyl-protein thioesterase precursor, Mus musculus, EMBL:AF071025	BP	GO:0019538	protein metabolism	5
351	AT2G20270	glutaredoxin family protein, contains glutaredoxin domain, Pfam:PF00462	AT2G20260	photosystem I reaction center subunit IV, chloroplast, putative / PSI-E, putative (PSAE2), identical to SP:Q9S714; similar to SP:P12354 Photosystem I reaction center subunit IV, chloroplast precursor (PSI-E) {Spinacia oleracea}; contains Pfam profile PF02427: Photosystem I reaction centre subunit IV / PsaE	CC	GO:0005737	cytoplasm	3
351	AT2G20270	glutaredoxin family protein, contains glutaredoxin domain, Pfam:PF00462	AT2G20260	photosystem I reaction center subunit IV, chloroplast, putative / PSI-E, putative (PSAE2), identical to SP:Q9S714; similar to SP:P12354 Photosystem I reaction center subunit IV, chloroplast precursor (PSI-E) {Spinacia oleracea}; contains Pfam profile PF02427: Photosystem I reaction centre subunit IV / PsaE	CC	GO:0009536	plastid	8
351	AT2G20270	glutaredoxin family protein, contains glutaredoxin domain, Pfam:PF00462	AT2G20260	photosystem I reaction center subunit IV, chloroplast, putative / PSI-E, putative (PSAE2), identical to SP:Q9S714; similar to SP:P12354 Photosystem I reaction center subunit IV, chloroplast precursor (PSI-E) {Spinacia oleracea}; contains Pfam profile PF02427: Photosystem I reaction centre subunit IV / PsaE	CC	GO:0009507	chloroplast	9
351	AT2G20270	glutaredoxin family protein, contains glutaredoxin domain, Pfam:PF00462	AT2G20260	photosystem I reaction center subunit IV, chloroplast, putative / PSI-E, putative (PSAE2), identical to SP:Q9S714; similar to SP:P12354 Photosystem I reaction center subunit IV, chloroplast precursor (PSI-E) {Spinacia oleracea}; contains Pfam profile PF02427: Photosystem I reaction centre subunit IV / PsaE	BP	GO:0006118	electron transport	10
353	AT5G08790	NA	AT5G08780	NA	BP	GO:0008151	cellular physiological process	3
353	AT5G08790	NA	AT5G08780	NA	BP	GO:0050875	cellular physiological process	3
353	AT5G08790	NA	AT5G08780	NA	BP	GO:0016043	cell organization and biogenesis	4
353	AT5G08790	NA	AT5G08780	NA	CC	GO:0005634	nucleus	7
356	AT3G16250	ferredoxin-related, contains Pfam profile: PF00111 2Fe-2S iron-sulfur cluster binding domains	AT3G16240	delta tonoplast integral protein (delta-TIP), identical to delta tonoplast integral protein (delta-TIP) (GI:9279707)(GB:U39485) (Arabidopsis thaliana) (Plant Cell 8 (4), 587-599 (1996))	CC	GO:0005737	cytoplasm	3
361	AT3G15190	chloroplast 30S ribosomal protein S20, putative, contains Pfam profile: PF01649 ribosomal protein S20	AT3G15200	pentatricopeptide (PPR) repeat-containing protein, contains Pfam profile PF01535: PPR repeat	CC	GO:0005737	cytoplasm	3
365	AT2G38050	3-oxo-5-alpha-steroid 4-dehydrogenase, putative / steroid 5-alpha-reductase, putative, identical to gi:1280611; contains a steroid 5-alpha reductase, C-terminal domain	AT2G38040	acetyl co-enzyme A carboxylase carboxyltransferase alpha subunit family, contains Pfam profile: PF03255: Acetyl co-enzyme A carboxylase carboxyltransferase alpha subunit	BP	GO:0009058	biosynthesis	3
365	AT2G38050	3-oxo-5-alpha-steroid 4-dehydrogenase, putative / steroid 5-alpha-reductase, putative, identical to gi:1280611; contains a steroid 5-alpha reductase, C-terminal domain	AT2G38040	acetyl co-enzyme A carboxylase carboxyltransferase alpha subunit family, contains Pfam profile: PF03255: Acetyl co-enzyme A carboxylase carboxyltransferase alpha subunit	BP	GO:0006629	lipid metabolism	4
365	AT2G38050	3-oxo-5-alpha-steroid 4-dehydrogenase, putative / steroid 5-alpha-reductase, putative, identical to gi:1280611; contains a steroid 5-alpha reductase, C-terminal domain	AT2G38040	acetyl co-enzyme A carboxylase carboxyltransferase alpha subunit family, contains Pfam profile: PF03255: Acetyl co-enzyme A carboxylase carboxyltransferase alpha subunit	BP	GO:0009059	macromolecule biosynthesis	9
365	AT2G38050	3-oxo-5-alpha-steroid 4-dehydrogenase, putative / steroid 5-alpha-reductase, putative, identical to gi:1280611; contains a steroid 5-alpha reductase, C-terminal domain	AT2G38040	acetyl co-enzyme A carboxylase carboxyltransferase alpha subunit family, contains Pfam profile: PF03255: Acetyl co-enzyme A carboxylase carboxyltransferase alpha subunit	BP	GO:0008610	lipid biosynthesis	10
367	AT5G04170	calcium-binding EF hand family protein, low similarity to peflin (Homo sapiens) GI:6015440; contains INTERPRO:IPR002048 calcium-binding EF-hand domain	AT5G04180	carbonic anhydrase family protein, similar to storage protein (dioscorin) (Dioscorea cayenensis) GI:433463; contains Pfam profile PF00194: Eukaryotic-type carbonic anhydrase	MF	GO:0046872	metal ion binding	3
369	AT4G13360	similar to enoyl-CoA hydratase/isomerase family protein [Arabidopsis thaliana] (TAIR:At3g24360.1); similar to ENSANGP00000024573 [Anopheles gambiae str. PEST] (GB:XP_312972.2); contains InterPro domain Enoyl-CoA hydratase/isomerase (InterPro:IPR001753)	AT4G13370	NA	CC	GO:0005737	cytoplasm	3
369	AT4G13360	similar to enoyl-CoA hydratase/isomerase family protein [Arabidopsis thaliana] (TAIR:At3g24360.1); similar to ENSANGP00000024573 [Anopheles gambiae str. PEST] (GB:XP_312972.2); contains InterPro domain Enoyl-CoA hydratase/isomerase (InterPro:IPR001753)	AT4G13370	NA	CC	GO:0005739	mitochondrion	8
370	AT1G47240	NRAMP metal ion transporter 2, putative (NRAMP2), similar to metal transporter Nramp3 (Arabidopsis thaliana) gi:6468012:gb:AAF13278; member of the natural resistance-associated macrophage protein (NRAMP) metal transporter family, PMID:11500563	AT1G47230	cyclin, putative, similar to cyclin A-like protein (Nicotiana tabacum) GI:1064931, A-type cyclin (Catharanthus roseus) GI:2190259; contains Pfam profiles PF00134: Cyclin, N-terminal domain, PF02984: Cyclin, C-terminal domain	BP	GO:0008151	cellular physiological process	3
370	AT1G47240	NRAMP metal ion transporter 2, putative (NRAMP2), similar to metal transporter Nramp3 (Arabidopsis thaliana) gi:6468012:gb:AAF13278; member of the natural resistance-associated macrophage protein (NRAMP) metal transporter family, PMID:11500563	AT1G47230	cyclin, putative, similar to cyclin A-like protein (Nicotiana tabacum) GI:1064931, A-type cyclin (Catharanthus roseus) GI:2190259; contains Pfam profiles PF00134: Cyclin, N-terminal domain, PF02984: Cyclin, C-terminal domain	BP	GO:0050875	cellular physiological process	3
373	AT5G58240	bis(5'-adenosyl)-triphosphatase, putative, similar to bis(5'-adenosyl)-triphosphatase (Diadenosine 5',5'''- P1,P3-triphosphate hydrolase, Dinucleosidetriphosphatase, AP3A hydrolase, AP3AASE, Fragile histidine triad protein) (Homo sapiens) Swiss-Prot:P49789	AT5G58230	WD-40 repeat protein (MSI1), contains 6 WD-40 repeats (PF0400); identical to WD-40 repeat protein (SP:O22467) (Arabidopsis thaliana)	BP	GO:0006139	nucleobase, nucleoside, nucleotide and nucleic acid metabolism	7
383	AT3G02040	glycerophosphoryl diester phosphodiesterase family protein, contains Pfam profile PF03009: Glycerophosphoryl diester phosphodiesterase family	AT3G02030	NA	CC	GO:0005737	cytoplasm	3
383	AT3G02040	glycerophosphoryl diester phosphodiesterase family protein, contains Pfam profile PF03009: Glycerophosphoryl diester phosphodiesterase family	AT3G02030	NA	CC	GO:0009536	plastid	8
383	AT3G02040	glycerophosphoryl diester phosphodiesterase family protein, contains Pfam profile PF03009: Glycerophosphoryl diester phosphodiesterase family	AT3G02030	NA	CC	GO:0009507	chloroplast	9
388	AT5G01960	zinc finger (C3HC4-type RING finger) family protein, contains Pfam profile: PF00097 zinc finger, C3HC4 type (RING finger)	AT5G01970	expressed protein	CC	GO:0005737	cytoplasm	3
389	AT1G50020	expressed protein	AT1G50010	tubulin alpha-2/alpha-4 chain (TUA2), identical to tubulin alpha-2/alpha-4 chain SP:P29510 GB:P29510 from (Arabidopsis thaliana) ]	CC	GO:0005737	cytoplasm	3
399	AT5G18100	superoxide dismutase (Cu-Zn) / copper/zinc superoxide dismutase (CSD3), identical to copper/zinc superoxide dismutase GI:3273755	AT5G18110	novel cap-binding protein (nCBP), identical to novel cap-binding protein nCBP (Arabidopsis thaliana) GI:3108209; contains Pfam profile PF01652: Eukaryotic initiation factor 4E	CC	GO:0005737	cytoplasm	3
401	AT3G24570	peroxisomal membrane 22 kDa family protein, contains Mpv17 / PMP22 family domain, Pfam:PF04117	AT3G24560	expressed protein, contains Pfam profile PF01171: PP-loop family	CC	GO:0005737	cytoplasm	3
407	AT3G63180	expressed protein ]	AT3G63170	expressed protein	CC	GO:0005737	cytoplasm	3
407	AT3G63180	expressed protein ]	AT3G63170	expressed protein	CC	GO:0009536	plastid	8
407	AT3G63180	expressed protein ]	AT3G63170	expressed protein	CC	GO:0009507	chloroplast	9
415	AT5G58540	protein kinase family protein, contains Pfam domain, PF00069: Protein kinase domain	AT5G58550	tetratricopeptide repeat (TPR)-containing protein, contains Pfam profile PF00515 TPR Domain	CC	GO:0005737	cytoplasm	3
415	AT5G58540	protein kinase family protein, contains Pfam domain, PF00069: Protein kinase domain	AT5G58550	tetratricopeptide repeat (TPR)-containing protein, contains Pfam profile PF00515 TPR Domain	CC	GO:0005739	mitochondrion	8
417	AT2G21960	expressed protein	AT2G21970	stress enhanced protein 2 (SEP2), nearly identical to stress enhanced protein 2; SEP2 (GI:7384980) (Arabidopsis thaliana)	CC	GO:0005737	cytoplasm	3
417	AT2G21960	expressed protein	AT2G21970	stress enhanced protein 2 (SEP2), nearly identical to stress enhanced protein 2; SEP2 (GI:7384980) (Arabidopsis thaliana)	CC	GO:0009536	plastid	8
417	AT2G21960	expressed protein	AT2G21970	stress enhanced protein 2 (SEP2), nearly identical to stress enhanced protein 2; SEP2 (GI:7384980) (Arabidopsis thaliana)	CC	GO:0009507	chloroplast	9
428	AT5G54270	chlorophyll A-B binding protein / LHCII type III (LHCB3), identical to Lhcb3 protein (Arabidopsis thaliana) GI:4741952; contains Pfam profile PF00504: Chlorophyll A-B binding protein ]	AT5G54280	myosin heavy chain, putative, similar to myosin (Arabidopsis thaliana) gi:499045:emb:CAA84065	CC	GO:0005737	cytoplasm	3
428	AT5G54270	chlorophyll A-B binding protein / LHCII type III (LHCB3), identical to Lhcb3 protein (Arabidopsis thaliana) GI:4741952; contains Pfam profile PF00504: Chlorophyll A-B binding protein ]	AT5G54280	myosin heavy chain, putative, similar to myosin (Arabidopsis thaliana) gi:499045:emb:CAA84065	BP	GO:0050875	cellular physiological process	3
433	AT1G60670	expressed protein, similar to expressed protein [Arabidopsis thaliana] (TAIR:At1g10820.2); similar to unknown protein [Oryza sativa (japonica cultivar-group)] (GB:XP_466887.1)	AT1G60680	aldo/keto reductase family protein, contains Pfam profile PF00248: oxidoreductase, aldo/keto reductase family	CC	GO:0005737	cytoplasm	3
445	AT4G27030	expressed protein	AT4G27040	expressed protein ]	CC	GO:0005737	cytoplasm	3
449	AT4G26910	2-oxoacid dehydrogenase family protein, similar to SP:P36957 Dihydrolipoamide succinyltransferase component of 2-oxoglutarate dehydrogenase complex, mitochondrial precursor (EC 2.3.1.61) {Homo sapiens}; contains Pfam profiles PF00198: 2-oxo acid dehydrogenases acyltransferase (catalytic domain), PF00364: Biotin-requiring enzyme	AT4G26900	imidazole glycerol phosphate synthase hisHF, chloroplast / IGP synthase / ImGPP synthase / IGPS, identical to SP:Q9SZ30 Imidazole glycerol phosphate synthase hisHF, chloroplast precursor (IGP synthase) {Arabidopsis thaliana}	CC	GO:0005737	cytoplasm	3
452	AT1G69180	transcription factor CRC (CRABS CLAW), identical to transcription factor CRC (CRABS CLAW) GI:4836698 (Arabidopsis thaliana)	AT1G69170	squamosa promoter-binding protein-like 6 (SPL6), identical to squamosa promoter binding protein-like 6 (Arabidopsis thaliana) GI:5931683; contains Pfam profile PF03110: SBP domain	MF	GO:0003677	DNA binding	3
452	AT1G69180	transcription factor CRC (CRABS CLAW), identical to transcription factor CRC (CRABS CLAW) GI:4836698 (Arabidopsis thaliana)	AT1G69170	squamosa promoter-binding protein-like 6 (SPL6), identical to squamosa promoter binding protein-like 6 (Arabidopsis thaliana) GI:5931683; contains Pfam profile PF03110: SBP domain	BP	GO:0050791	regulation of physiological process	3
452	AT1G69180	transcription factor CRC (CRABS CLAW), identical to transcription factor CRC (CRABS CLAW) GI:4836698 (Arabidopsis thaliana)	AT1G69170	squamosa promoter-binding protein-like 6 (SPL6), identical to squamosa promoter binding protein-like 6 (Arabidopsis thaliana) GI:5931683; contains Pfam profile PF03110: SBP domain	MF	GO:0003700	transcription factor activity	5
452	AT1G69180	transcription factor CRC (CRABS CLAW), identical to transcription factor CRC (CRABS CLAW) GI:4836698 (Arabidopsis thaliana)	AT1G69170	squamosa promoter-binding protein-like 6 (SPL6), identical to squamosa promoter binding protein-like 6 (Arabidopsis thaliana) GI:5931683; contains Pfam profile PF03110: SBP domain	BP	GO:0019222	regulation of metabolism	5
452	AT1G69180	transcription factor CRC (CRABS CLAW), identical to transcription factor CRC (CRABS CLAW) GI:4836698 (Arabidopsis thaliana)	AT1G69170	squamosa promoter-binding protein-like 6 (SPL6), identical to squamosa promoter binding protein-like 6 (Arabidopsis thaliana) GI:5931683; contains Pfam profile PF03110: SBP domain	BP	GO:0006139	nucleobase, nucleoside, nucleotide and nucleic acid metabolism	7
452	AT1G69180	transcription factor CRC (CRABS CLAW), identical to transcription factor CRC (CRABS CLAW) GI:4836698 (Arabidopsis thaliana)	AT1G69170	squamosa promoter-binding protein-like 6 (SPL6), identical to squamosa promoter binding protein-like 6 (Arabidopsis thaliana) GI:5931683; contains Pfam profile PF03110: SBP domain	BP	GO:0006350	transcription	8
452	AT1G69180	transcription factor CRC (CRABS CLAW), identical to transcription factor CRC (CRABS CLAW) GI:4836698 (Arabidopsis thaliana)	AT1G69170	squamosa promoter-binding protein-like 6 (SPL6), identical to squamosa promoter binding protein-like 6 (Arabidopsis thaliana) GI:5931683; contains Pfam profile PF03110: SBP domain	BP	GO:0019219	regulation of nucleobase, nucleoside, nucleotide and nucleic acid metabolism	14
452	AT1G69180	transcription factor CRC (CRABS CLAW), identical to transcription factor CRC (CRABS CLAW) GI:4836698 (Arabidopsis thaliana)	AT1G69170	squamosa promoter-binding protein-like 6 (SPL6), identical to squamosa promoter binding protein-like 6 (Arabidopsis thaliana) GI:5931683; contains Pfam profile PF03110: SBP domain	BP	GO:0045449	regulation of transcription	16
453	AT5G65480	expressed protein	AT5G65490	expressed protein, similar to unknown protein (dbj BAA75199.1)	CC	GO:0005737	cytoplasm	3
453	AT5G65480	expressed protein	AT5G65490	expressed protein, similar to unknown protein (dbj BAA75199.1)	CC	GO:0009536	plastid	8
453	AT5G65480	expressed protein	AT5G65490	expressed protein, similar to unknown protein (dbj BAA75199.1)	CC	GO:0009507	chloroplast	9
456	AT3G56030	NA	AT3G56040	expressed protein	CC	GO:0005737	cytoplasm	3
457	AT5G62520	Encodes a protein with similarity to RCD1 but without the WWE domain. The protein does have a PARP signature upstream of the C-terminal protein interaction domain. The PARP signature may bind NAD+ and attach the ADP-ribose-moiety from NAD+ to the target molecule. Its presence suggests a role for the protein in ADP ribosylation.	AT5G62530	delta-1-pyrroline-5-carboxylate dehydrogenase (P5CDH), identical to delta-1-pyrroline-5-carboxylate dehydrogenase precursor (Arabidopsis thaliana) gi:15383744:gb:AAK73756; identical to cDNA delta-1-pyrroline-5-carboxylate dehydrogenase precursor (P5CDH) nuclear gene for mitochondrial product GI:15383743; contains Pfam profile PF00171:aldehyde dehydrogenase (NAD) family protein	CC	GO:0005737	cytoplasm	3
457	AT5G62520	Encodes a protein with similarity to RCD1 but without the WWE domain. The protein does have a PARP signature upstream of the C-terminal protein interaction domain. The PARP signature may bind NAD+ and attach the ADP-ribose-moiety from NAD+ to the target molecule. Its presence suggests a role for the protein in ADP ribosylation.	AT5G62530	delta-1-pyrroline-5-carboxylate dehydrogenase (P5CDH), identical to delta-1-pyrroline-5-carboxylate dehydrogenase precursor (Arabidopsis thaliana) gi:15383744:gb:AAK73756; identical to cDNA delta-1-pyrroline-5-carboxylate dehydrogenase precursor (P5CDH) nuclear gene for mitochondrial product GI:15383743; contains Pfam profile PF00171:aldehyde dehydrogenase (NAD) family protein	CC	GO:0005739	mitochondrion	8
458	AT5G57300	UbiE/COQ5 methyltransferase family protein, similar to ubiquinone biosynthesis methyltransferase COQ5 (Saccharomyces cerevisiae)(SP:P49017), ubiquinone/menaquinone biosynthesis methyltransferase ubiE (Escherichia coli)(SP:P27851); contains Pfam profile PF01209: methlytransferase, UbiE/COQ5 family	AT5G57310	expressed protein	CC	GO:0005737	cytoplasm	3
458	AT5G57300	UbiE/COQ5 methyltransferase family protein, similar to ubiquinone biosynthesis methyltransferase COQ5 (Saccharomyces cerevisiae)(SP:P49017), ubiquinone/menaquinone biosynthesis methyltransferase ubiE (Escherichia coli)(SP:P27851); contains Pfam profile PF01209: methlytransferase, UbiE/COQ5 family	AT5G57310	expressed protein	CC	GO:0005739	mitochondrion	8
466	AT4G39960	DNAJ heat shock family protein, similar to SP:Q9S5A3 Chaperone protein dnaJ {Listeria monocytogenes}; contains Pfam profiles PF00226 DnaJ domain, PF01556 DnaJ C terminal region, PF00684 DnaJ central domain (4 repeats)	AT4G39970	haloacid dehalogenase-like hydrolase family protein, low similarity to SP:P95649 CbbY protein {Rhodobacter sphaeroides}	CC	GO:0005737	cytoplasm	3
468	AT1G26630	eukaryotic translation initiation factor 5A, putative / eIF-5A, putative, strong similariy to SP:Q9AXQ6 Eukaryotic translation initiation factor 5A-1 (eIF-5A 1) {Lycopersicon esculentum}	AT1G26640	aspartate/glutamate/uridylate kinase family protein, contains Pfam amino acid kinase family PF00696	BP	GO:0009058	biosynthesis	3
471	AT5G02130	expressed protein, kinesin light chain - Plectonema boryanum, EMBL:U78597	AT5G02120	thylakoid membrane one helix protein (OHP), identical to one helix protein GI:3283057 from (Arabidopsis thaliana)	CC	GO:0005737	cytoplasm	3
473	AT3G04550	expressed protein ]	AT3G04560	expressed protein	CC	GO:0005737	cytoplasm	3
473	AT3G04550	expressed protein ]	AT3G04560	expressed protein	CC	GO:0009536	plastid	8
473	AT3G04550	expressed protein ]	AT3G04560	expressed protein	CC	GO:0009507	chloroplast	9
475	AT2G04280	expressed protein	AT2G04270	glycoside hydrolase starch-binding domain-containing protein, contains Pfam profile: PF00686 starch binding domain	CC	GO:0005737	cytoplasm	3
475	AT2G04280	expressed protein	AT2G04270	glycoside hydrolase starch-binding domain-containing protein, contains Pfam profile: PF00686 starch binding domain	CC	GO:0005739	mitochondrion	8
478	AT1G69370	chorismate mutase, putative, similar to gi:5732016 and SP:P42738; contains Pfam profile: PF01817: Chorismate mutase	AT1G69380	expressed protein, predicated by genscan+	CC	GO:0005737	cytoplasm	3
480	AT3G10220	tubulin folding cofactor B, identical to tubulin folding cofactor B GI:20514259 from (Arabidopsis thaliana); identical to cDNA tubulin folding cofactor B GI:20514258	AT3G10230	lycopene beta cyclase (LYC), identical to lycopene beta cyclase GI:1399183:GB:AAB53337 (Arabidopsis thaliana)	CC	GO:0005737	cytoplasm	3
486	AT5G03910	ABC transporter family protein, ABC-type transport protein sll1276, Synechocystis sp., PIR:S77239	AT5G03905	hesB-like domain-containing protein, low similarity to HesB (Cyanothece sp. PCC 8801) GI:2183309; contains Pfam profile PF01521: HesB-like domain	CC	GO:0005737	cytoplasm	3
493	AT5G57160	DNA ligase IV, identical to DNA ligase IV GI:9651815 from (Arabidopsis thaliana); identical to cDNA DNA ligase IV, GI:9651814	AT5G57150	basic helix-loop-helix (bHLH) family protein, contains Pfam profile: PF00010 helix-loop-helix DNA-binding domain	BP	GO:0006139	nucleobase, nucleoside, nucleotide and nucleic acid metabolism	7
502	AT1G78050	phosphoglycerate/bisphosphoglycerate mutase family protein, similar to SP:P31217 Phosphoglycerate mutase 1 (EC 5.4.2.1) {Escherichia coli O157:H7}; contains Pfam profile PF00300: phosphoglycerate mutase family	AT1G78060	glycosyl hydrolase family 3 protein, similar to xylosidase GI:2102655 from (Aspergillus niger) ]	BP	GO:0005975	carbohydrate metabolism	5
512	AT1G68980	pentatricopeptide (PPR) repeat-containing protein, contains Pfam profile PF01535: PPR repeat	AT1G68990	DNA-directed RNA polymerase, mitochondrial (RPOMT), identical to SP:P92969 DNA-directed RNA polymerase, mitochondrial precursor (EC 2.7.7.6) {Arabidopsis thaliana}	CC	GO:0005737	cytoplasm	3
512	AT1G68980	pentatricopeptide (PPR) repeat-containing protein, contains Pfam profile PF01535: PPR repeat	AT1G68990	DNA-directed RNA polymerase, mitochondrial (RPOMT), identical to SP:P92969 DNA-directed RNA polymerase, mitochondrial precursor (EC 2.7.7.6) {Arabidopsis thaliana}	CC	GO:0005739	mitochondrion	8
515	AT5G19220	Encodes the large subunit of ADP-glucose pyrophosphorylase which catalyzes the first, rate limiting step in starch biosynthesis. The large subunit plays a regulatory role whereas the small subunit (ApS) is the catalytic isoform. Four isoforms (ApL1-4) have been identified. ApL1 is the major large subunit isoform present in leaves.	AT5G19210	DEAD/DEAH box helicase, putative, EUKARYOTIC INITIATION FACTOR 4A-II (EIF-4A-II), Homo sapiens, SWISSPROT:IF42_HUMAN	CC	GO:0005737	cytoplasm	3
515	AT5G19220	Encodes the large subunit of ADP-glucose pyrophosphorylase which catalyzes the first, rate limiting step in starch biosynthesis. The large subunit plays a regulatory role whereas the small subunit (ApS) is the catalytic isoform. Four isoforms (ApL1-4) have been identified. ApL1 is the major large subunit isoform present in leaves.	AT5G19210	DEAD/DEAH box helicase, putative, EUKARYOTIC INITIATION FACTOR 4A-II (EIF-4A-II), Homo sapiens, SWISSPROT:IF42_HUMAN	CC	GO:0009536	plastid	8
515	AT5G19220	Encodes the large subunit of ADP-glucose pyrophosphorylase which catalyzes the first, rate limiting step in starch biosynthesis. The large subunit plays a regulatory role whereas the small subunit (ApS) is the catalytic isoform. Four isoforms (ApL1-4) have been identified. ApL1 is the major large subunit isoform present in leaves.	AT5G19210	DEAD/DEAH box helicase, putative, EUKARYOTIC INITIATION FACTOR 4A-II (EIF-4A-II), Homo sapiens, SWISSPROT:IF42_HUMAN	CC	GO:0009507	chloroplast	9
519	AT5G13720	expressed protein	AT5G13730	RNA polymerase sigma subunit SigD (sigD) / sigma-like factor (SIG4), identical to RNA polymerase sigma subunit SigD (Arabidopsis thaliana) GI:4972296, sigma-like factor (Arabidopsis thaliana) GI:3983260; contains Pfam profiles PF04545: Sigma-70, region 4, PF04539: Sigma-70 region 3, PF04542: Sigma-70 region 2	CC	GO:0005737	cytoplasm	3
519	AT5G13720	expressed protein	AT5G13730	RNA polymerase sigma subunit SigD (sigD) / sigma-like factor (SIG4), identical to RNA polymerase sigma subunit SigD (Arabidopsis thaliana) GI:4972296, sigma-like factor (Arabidopsis thaliana) GI:3983260; contains Pfam profiles PF04545: Sigma-70, region 4, PF04539: Sigma-70 region 3, PF04542: Sigma-70 region 2	CC	GO:0009536	plastid	8
519	AT5G13720	expressed protein	AT5G13730	RNA polymerase sigma subunit SigD (sigD) / sigma-like factor (SIG4), identical to RNA polymerase sigma subunit SigD (Arabidopsis thaliana) GI:4972296, sigma-like factor (Arabidopsis thaliana) GI:3983260; contains Pfam profiles PF04545: Sigma-70, region 4, PF04539: Sigma-70 region 3, PF04542: Sigma-70 region 2	CC	GO:0009507	chloroplast	9
531	AT4G18580	expressed protein	AT4G18570	proline-rich family protein, common family members: At3g25690, At4g04980, At5g61090 (Arabidopsis thaliana)	CC	GO:0005737	cytoplasm	3
532	AT4G01935	NA	AT4G01940	nitrogen fixation NifU-like family protein, similar to apricot NifU homolog partial CDS, GenBank accession number U95179; contains Pfam profile: PF01106 NifU-like domain	CC	GO:0005737	cytoplasm	3
532	AT4G01935	NA	AT4G01940	nitrogen fixation NifU-like family protein, similar to apricot NifU homolog partial CDS, GenBank accession number U95179; contains Pfam profile: PF01106 NifU-like domain	CC	GO:0009536	plastid	8
532	AT4G01935	NA	AT4G01940	nitrogen fixation NifU-like family protein, similar to apricot NifU homolog partial CDS, GenBank accession number U95179; contains Pfam profile: PF01106 NifU-like domain	CC	GO:0009507	chloroplast	9
536	AT1G69210	expressed protein	AT1G69200	pfkB-type carbohydrate kinase family protein, contains Pfam profile: PF00294 pfkB family carbohydrate kinase	CC	GO:0005737	cytoplasm	3
537	AT1G54130	RelA/SpoT protein, putative (RSH3), identical to RSH3 (RelA/SpoT homolog) GI:7141308 from (Arabidopsis thaliana); contains Pfam profiles PF01966: HD domain, PF04607: Region found in RelA / SpoT proteins	AT1G54140	transcription initiation factor IID (TFIID) 31 kDa subunit (TAFII-31) family protein, contains Pfam profile: PF02291 transcription initiation factor IID, 31kD subunit	BP	GO:0006139	nucleobase, nucleoside, nucleotide and nucleic acid metabolism	7
541	AT3G60810	expressed protein	AT3G60820	20S proteasome beta subunit F1 (PBF1)	CC	GO:0005737	cytoplasm	3
546	AT5G22100	NA	AT5G22110	NA	CC	GO:0005737	cytoplasm	3
549	AT2G02750	pentatricopeptide (PPR) repeat-containing protein, contains Pfam profile PF01535: PPR repeat	AT2G02740	transcription factor, putative, similar to DNA-binding protein p24 (Solanum tuberosum) GI:9651810, Plant Transcriptional Regulator Pbf-2 (Solanum tuberosum) (GI:21730639, GI:21730638, GI:21730640, GI:21730637) ]	CC	GO:0005737	cytoplasm	3
550	AT5G61240	similar to leucine-rich repeat family protein [Arabidopsis thaliana] (TAIR:At1g13910.1); similar to Hcr2-0B [Lycopersicon esculentum] (GB:AAC78593.1); similar to putative leucine-rich repeat resistance protein [Solanum demissum] (GB:AAT38740.1); contains InterPro domain Leucine-rich repeat, typical subtype (InterPro:IPR003591); contains InterPro domain Leucine-rich repeat, plant specific (InterPr…	AT5G61250	glycosyl hydrolase family 79 N-terminal domain-containing protein, similar to beta-glucuronidase GI:8918740 from (Scutellaria baicalensis)	CC	GO:0012505	endomembrane system	3
563	AT4G36720	NA	AT4G36730	G-box binding factor 1 (GBF1), identical to G-box binding factor 1 SP:P42774 from (Arabidopsis thaliana); contains Pfam profile: PF00170 bZIP transcription factor	CC	GO:0005737	cytoplasm	3
565	AT5G17630	glucose-6-phosphate/phosphate translocator, putative, similar to glucose-6-phosphate/phosphate-translocator precursor (Solanum tuberosum) gi:2997593:gb:AAC08526 ]	AT5G17640	expressed protein	CC	GO:0005737	cytoplasm	3
565	AT5G17630	glucose-6-phosphate/phosphate translocator, putative, similar to glucose-6-phosphate/phosphate-translocator precursor (Solanum tuberosum) gi:2997593:gb:AAC08526 ]	AT5G17640	expressed protein	CC	GO:0009536	plastid	8
565	AT5G17630	glucose-6-phosphate/phosphate translocator, putative, similar to glucose-6-phosphate/phosphate-translocator precursor (Solanum tuberosum) gi:2997593:gb:AAC08526 ]	AT5G17640	expressed protein	CC	GO:0009507	chloroplast	9
570	AT2G37630	myb family transcription factor (MYB91), contains Pfam profile: PF00249 myb-like DNA-binding domain	AT2G37620	actin 1 (ACT1), identical to SP:P10671 Actin 1 (Actin 3) {Arabidopsis thaliana}	CC	GO:0005737	cytoplasm	3
570	AT2G37630	myb family transcription factor (MYB91), contains Pfam profile: PF00249 myb-like DNA-binding domain	AT2G37620	actin 1 (ACT1), identical to SP:P10671 Actin 1 (Actin 3) {Arabidopsis thaliana}	BP	GO:0008151	cellular physiological process	3
570	AT2G37630	myb family transcription factor (MYB91), contains Pfam profile: PF00249 myb-like DNA-binding domain	AT2G37620	actin 1 (ACT1), identical to SP:P10671 Actin 1 (Actin 3) {Arabidopsis thaliana}	BP	GO:0050875	cellular physiological process	3
571	AT2G19330	leucine-rich repeat family protein, contains leucine rich repeats, Pfam:PF00560 ]	AT2G19340	membrane protein, putative, contains 3 transmembrane domains;	CC	GO:0005737	cytoplasm	3
571	AT2G19330	leucine-rich repeat family protein, contains leucine rich repeats, Pfam:PF00560 ]	AT2G19340	membrane protein, putative, contains 3 transmembrane domains;	CC	GO:0009536	plastid	8
571	AT2G19330	leucine-rich repeat family protein, contains leucine rich repeats, Pfam:PF00560 ]	AT2G19340	membrane protein, putative, contains 3 transmembrane domains;	CC	GO:0009507	chloroplast	9
587	AT4G25170	expressed protein	AT4G25180	NA	CC	GO:0005737	cytoplasm	3
590	AT2G01860	pentatricopeptide (PPR) repeat-containing protein, contains Pfam profile PF01535: PPR repeat	AT2G01870	expressed protein ]	CC	GO:0005737	cytoplasm	3
600	AT2G15280	reticulon family protein (RTNLB10), low similarity to neuroendocrine-specific protein C (Homo sapiens) GI:307311, SP:Q64548 Reticulon 1 (Neuroendocrine-specific protein) {Rattus norvegicus}; contains Pfam profile PF02453: Reticulon	AT2G15290	expressed protein	CC	GO:0005737	cytoplasm	3
602	AT1G47260	bacterial transferase hexapeptide repeat-containing protein, contains Pfam profile PF00132: Bacterial transferase hexapeptide (four repeats)	AT1G47250	20S proteasome alpha subunit F2 (PAF2) (PRC2B) (PRS1), identical to GB:AAC32063 from (Arabidopsis thaliana) (Genetics 149 (2), 677-692 (1998)); identical to cDNA proteasome subunit prc2b GI:2511585	CC	GO:0005737	cytoplasm	3
607	AT1G06570	4-hydroxyphenylpyruvate dioxygenase (HPD), identical to 4-hydroxyphenylpyruvate dioxygenase (HPD) SP:P93836 (Arabidopsis thaliana (Mouse-ear cress))	AT1G06560	NOL1/NOP2/sun family protein, contains Pfam profile PF01189: NOL1/NOP2/sun family	CC	GO:0005737	cytoplasm	3
607	AT1G06570	4-hydroxyphenylpyruvate dioxygenase (HPD), identical to 4-hydroxyphenylpyruvate dioxygenase (HPD) SP:P93836 (Arabidopsis thaliana (Mouse-ear cress))	AT1G06560	NOL1/NOP2/sun family protein, contains Pfam profile PF01189: NOL1/NOP2/sun family	CC	GO:0005739	mitochondrion	8
611	AT5G58060	SNARE protein-related, similar to SNARE protein Ykt6 (Homo sapiens) GI:2507637	AT5G58070	lipocalin, putative, similar to temperature stress-induced lipocalin (Triticum aestivum) GI:18650668	BP	GO:0008151	cellular physiological process	3
611	AT5G58060	SNARE protein-related, similar to SNARE protein Ykt6 (Homo sapiens) GI:2507637	AT5G58070	lipocalin, putative, similar to temperature stress-induced lipocalin (Triticum aestivum) GI:18650668	BP	GO:0050875	cellular physiological process	3
611	AT5G58060	SNARE protein-related, similar to SNARE protein Ykt6 (Homo sapiens) GI:2507637	AT5G58070	lipocalin, putative, similar to temperature stress-induced lipocalin (Triticum aestivum) GI:18650668	BP	GO:0006810	transport	6
616	AT1G76530	auxin efflux carrier family protein, contains auxin efflux carrier domain, Pfam:PF03547	AT1G76540	cell division control protein, putative, similar to SWISS-PROT:Q38775, cell division control protein 2 homolog D (Antirrhinum majus); contains protein kinase domain, Pfam:PF00069	BP	GO:0008151	cellular physiological process	3
616	AT1G76530	auxin efflux carrier family protein, contains auxin efflux carrier domain, Pfam:PF03547	AT1G76540	cell division control protein, putative, similar to SWISS-PROT:Q38775, cell division control protein 2 homolog D (Antirrhinum majus); contains protein kinase domain, Pfam:PF00069	BP	GO:0050875	cellular physiological process	3
618	AT1G04900	expressed protein, contains Pfam PF02636: Uncharacterized ACR, COG1565	AT1G04910	expressed protein, contains Pfam PF03138: Plant protein family. The function of this family of plant proteins is unknown; previously annotated as 'growth regulator protein' based on similarity to axi 1 protein (GB:X80301) (GI:559920) from (Nicotiana tabacum), which, due to scienitific fraud was retracted. Retraction in: Schell J. EMBO J 1999 May 17;18(10):2908. PMID:10400497.	CC	GO:0005737	cytoplasm	3
618	AT1G04900	expressed protein, contains Pfam PF02636: Uncharacterized ACR, COG1565	AT1G04910	expressed protein, contains Pfam PF03138: Plant protein family. The function of this family of plant proteins is unknown; previously annotated as 'growth regulator protein' based on similarity to axi 1 protein (GB:X80301) (GI:559920) from (Nicotiana tabacum), which, due to scienitific fraud was retracted. Retraction in: Schell J. EMBO J 1999 May 17;18(10):2908. PMID:10400497.	CC	GO:0005739	mitochondrion	8
626	AT2G03690	coenzyme Q biosynthesis Coq4 family protein / ubiquinone biosynthesis Coq4 family protein, contains Pfam profile PF05019: Coenzyme Q (ubiquinone) biosynthesis protein Coq4	AT2G03680	expressed protein, Alternative splicing exists based on EST evidence	CC	GO:0005737	cytoplasm	3
628	AT5G05590	phosphoribosylanthranilate isomerase 2 (PAI2), identical to gi:619747 ]	AT5G05580	omega-3 fatty acid desaturase, chloroplast, temperature-sensitive (FAD8), identical to SP:48622 Temperature-sensitive omega-3 fatty acid desaturase, chloroplast precursor (EC 1.14.19.-) {Arabidopsis thaliana}; contains Pfam profile PF00487: Fatty acid desaturase; identical to cDNA plastid fatty acid desaturase GI:1030694 ]	CC	GO:0005737	cytoplasm	3
628	AT5G05590	phosphoribosylanthranilate isomerase 2 (PAI2), identical to gi:619747 ]	AT5G05580	omega-3 fatty acid desaturase, chloroplast, temperature-sensitive (FAD8), identical to SP:48622 Temperature-sensitive omega-3 fatty acid desaturase, chloroplast precursor (EC 1.14.19.-) {Arabidopsis thaliana}; contains Pfam profile PF00487: Fatty acid desaturase; identical to cDNA plastid fatty acid desaturase GI:1030694 ]	BP	GO:0009058	biosynthesis	3
628	AT5G05590	phosphoribosylanthranilate isomerase 2 (PAI2), identical to gi:619747 ]	AT5G05580	omega-3 fatty acid desaturase, chloroplast, temperature-sensitive (FAD8), identical to SP:48622 Temperature-sensitive omega-3 fatty acid desaturase, chloroplast precursor (EC 1.14.19.-) {Arabidopsis thaliana}; contains Pfam profile PF00487: Fatty acid desaturase; identical to cDNA plastid fatty acid desaturase GI:1030694 ]	BP	GO:0006082	organic acid metabolism	6
628	AT5G05590	phosphoribosylanthranilate isomerase 2 (PAI2), identical to gi:619747 ]	AT5G05580	omega-3 fatty acid desaturase, chloroplast, temperature-sensitive (FAD8), identical to SP:48622 Temperature-sensitive omega-3 fatty acid desaturase, chloroplast precursor (EC 1.14.19.-) {Arabidopsis thaliana}; contains Pfam profile PF00487: Fatty acid desaturase; identical to cDNA plastid fatty acid desaturase GI:1030694 ]	BP	GO:0019752	carboxylic acid metabolism	7
628	AT5G05590	phosphoribosylanthranilate isomerase 2 (PAI2), identical to gi:619747 ]	AT5G05580	omega-3 fatty acid desaturase, chloroplast, temperature-sensitive (FAD8), identical to SP:48622 Temperature-sensitive omega-3 fatty acid desaturase, chloroplast precursor (EC 1.14.19.-) {Arabidopsis thaliana}; contains Pfam profile PF00487: Fatty acid desaturase; identical to cDNA plastid fatty acid desaturase GI:1030694 ]	CC	GO:0009536	plastid	8
628	AT5G05590	phosphoribosylanthranilate isomerase 2 (PAI2), identical to gi:619747 ]	AT5G05580	omega-3 fatty acid desaturase, chloroplast, temperature-sensitive (FAD8), identical to SP:48622 Temperature-sensitive omega-3 fatty acid desaturase, chloroplast precursor (EC 1.14.19.-) {Arabidopsis thaliana}; contains Pfam profile PF00487: Fatty acid desaturase; identical to cDNA plastid fatty acid desaturase GI:1030694 ]	CC	GO:0009507	chloroplast	9
630	AT2G06520	membrane protein, putative, contains 2 transmembrane domains;	AT2G06510	replication protein, putative, similar to replication protein A 70kDa (Oryza sativa (japonica cultivar-group)) GI:13536993; contains InterPro entry IPR004365: OB-fold nucleic acid binding domain	CC	GO:0005737	cytoplasm	3
634	AT5G19120	expressed protein, low similarity to extracellular dermal glycoprotein EDGP precursor (Daucus carota) GI:285741, SP:P13917 Basic 7S globulin precursor {Glycine max}	AT5G19130	GPI transamidase component family protein / Gaa1-like family protein, contains Pfam profile: PF04114 Gaa1-like, GPI transamidase component ]	CC	GO:0012505	endomembrane system	3
640	AT4G12240	zinc finger (C2H2 type) family protein, contains Pfam domain, PF00096: Zinc finger, C2H2 type	AT4G12250	NAD-dependent epimerase/dehydratase family protein, similar to nucleotide sugar epimerase from Vibrio vulnificus GI:3093975 (PID:g3093975), WbnF (Escherichia coli) GI:5739472, CAPI protein {Staphylococcus aureus} SP:P39858; contains Pfam profile PF01370 NAD dependent epimerase/dehydratase family	BP	GO:0006139	nucleobase, nucleoside, nucleotide and nucleic acid metabolism	7
642	AT5G27290	expressed protein, predicted proteins, Arabidopsis thaliana	AT5G27280	zinc finger (DNL type) family protein, contains Pfam profile PF05180: DNL zinc finger	CC	GO:0005737	cytoplasm	3
644	AT4G37660	ribosomal protein L12 family protein, ribosomal protein L12, Liberobacter africanum, U09675	AT4G37670	GCN5-related N-acetyltransferase (GNAT) family protein / amino acid kinase family protein, similar to SP:P08205 from Escherichia coli ; contains Pfam profile PF00696: Amino acid kinase family	CC	GO:0005737	cytoplasm	3
644	AT4G37660	ribosomal protein L12 family protein, ribosomal protein L12, Liberobacter africanum, U09675	AT4G37670	GCN5-related N-acetyltransferase (GNAT) family protein / amino acid kinase family protein, similar to SP:P08205 from Escherichia coli ; contains Pfam profile PF00696: Amino acid kinase family	BP	GO:0009058	biosynthesis	3
660	AT3G52340	sucrose-phosphatase 2 (SPP2), identical to sucrose-phosphatase (SPP2) (Arabidopsis thaliana) GI:13811669; supporting cDNA gi:13811668:gb:AF356816.1:AF356816	AT3G52345	NA	BP	GO:0009058	biosynthesis	3
660	AT3G52340	sucrose-phosphatase 2 (SPP2), identical to sucrose-phosphatase (SPP2) (Arabidopsis thaliana) GI:13811669; supporting cDNA gi:13811668:gb:AF356816.1:AF356816	AT3G52345	NA	BP	GO:0009059	macromolecule biosynthesis	9
661	AT2G04880	WRKY family transcription factor (ZAP1), identical to ZAP1 GI:1064883 from (Arabidopsis thaliana); contains Pfam profile: PF03106 WRKY DNA -binding domain	AT2G04890	scarecrow-like transcription factor 21 (SCL21)	MF	GO:0003677	DNA binding	3
661	AT2G04880	WRKY family transcription factor (ZAP1), identical to ZAP1 GI:1064883 from (Arabidopsis thaliana); contains Pfam profile: PF03106 WRKY DNA -binding domain	AT2G04890	scarecrow-like transcription factor 21 (SCL21)	BP	GO:0050791	regulation of physiological process	3
661	AT2G04880	WRKY family transcription factor (ZAP1), identical to ZAP1 GI:1064883 from (Arabidopsis thaliana); contains Pfam profile: PF03106 WRKY DNA -binding domain	AT2G04890	scarecrow-like transcription factor 21 (SCL21)	MF	GO:0003700	transcription factor activity	5
661	AT2G04880	WRKY family transcription factor (ZAP1), identical to ZAP1 GI:1064883 from (Arabidopsis thaliana); contains Pfam profile: PF03106 WRKY DNA -binding domain	AT2G04890	scarecrow-like transcription factor 21 (SCL21)	BP	GO:0019222	regulation of metabolism	5
661	AT2G04880	WRKY family transcription factor (ZAP1), identical to ZAP1 GI:1064883 from (Arabidopsis thaliana); contains Pfam profile: PF03106 WRKY DNA -binding domain	AT2G04890	scarecrow-like transcription factor 21 (SCL21)	BP	GO:0006139	nucleobase, nucleoside, nucleotide and nucleic acid metabolism	7
661	AT2G04880	WRKY family transcription factor (ZAP1), identical to ZAP1 GI:1064883 from (Arabidopsis thaliana); contains Pfam profile: PF03106 WRKY DNA -binding domain	AT2G04890	scarecrow-like transcription factor 21 (SCL21)	BP	GO:0006350	transcription	8
661	AT2G04880	WRKY family transcription factor (ZAP1), identical to ZAP1 GI:1064883 from (Arabidopsis thaliana); contains Pfam profile: PF03106 WRKY DNA -binding domain	AT2G04890	scarecrow-like transcription factor 21 (SCL21)	BP	GO:0019219	regulation of nucleobase, nucleoside, nucleotide and nucleic acid metabolism	14
661	AT2G04880	WRKY family transcription factor (ZAP1), identical to ZAP1 GI:1064883 from (Arabidopsis thaliana); contains Pfam profile: PF03106 WRKY DNA -binding domain	AT2G04890	scarecrow-like transcription factor 21 (SCL21)	BP	GO:0045449	regulation of transcription	16
675	AT2G38230	stress-responsive protein, putative, similar to ethylene-inducible protein HEVER (Hevea brasiliensis) SWISS-PROT:Q39963; contains Pfam domain, PF01680: SOR/SNZ family	AT2G38240	oxidoreductase, 2OG-Fe(II) oxygenase family protein, similar to flavonol synthase (Citrus unshiu)(gi:4126403), leucoanthocyanidin dioxygenase (Daucus carota)(gi:5924383); contains PF03171 2OG-Fe(II) oxygenase superfamily domain	CC	GO:0005737	cytoplasm	3
676	AT2G44070	eukaryotic translation initiation factor 2B family protein / eIF-2B family protein, similar to SP:Q63186 Translation initiation factor eIF-2B delta subunit (eIF-2B GDP-GTP exchange factor) {Rattus norvegicus}; contains Pfam profile PF01008: Initiation factor 2 subunit family ]	AT2G44065	ribosomal protein L2 family protein, similar to ribosomal protein L2 (Gossypium arboreum) GI:17644114; contains Pfam profile PF03947: Ribosomal Proteins L2, C-terminal domain	CC	GO:0005737	cytoplasm	3
676	AT2G44070	eukaryotic translation initiation factor 2B family protein / eIF-2B family protein, similar to SP:Q63186 Translation initiation factor eIF-2B delta subunit (eIF-2B GDP-GTP exchange factor) {Rattus norvegicus}; contains Pfam profile PF01008: Initiation factor 2 subunit family ]	AT2G44065	ribosomal protein L2 family protein, similar to ribosomal protein L2 (Gossypium arboreum) GI:17644114; contains Pfam profile PF03947: Ribosomal Proteins L2, C-terminal domain	BP	GO:0009058	biosynthesis	3
676	AT2G44070	eukaryotic translation initiation factor 2B family protein / eIF-2B family protein, similar to SP:Q63186 Translation initiation factor eIF-2B delta subunit (eIF-2B GDP-GTP exchange factor) {Rattus norvegicus}; contains Pfam profile PF01008: Initiation factor 2 subunit family ]	AT2G44065	ribosomal protein L2 family protein, similar to ribosomal protein L2 (Gossypium arboreum) GI:17644114; contains Pfam profile PF03947: Ribosomal Proteins L2, C-terminal domain	BP	GO:0019538	protein metabolism	5
676	AT2G44070	eukaryotic translation initiation factor 2B family protein / eIF-2B family protein, similar to SP:Q63186 Translation initiation factor eIF-2B delta subunit (eIF-2B GDP-GTP exchange factor) {Rattus norvegicus}; contains Pfam profile PF01008: Initiation factor 2 subunit family ]	AT2G44065	ribosomal protein L2 family protein, similar to ribosomal protein L2 (Gossypium arboreum) GI:17644114; contains Pfam profile PF03947: Ribosomal Proteins L2, C-terminal domain	BP	GO:0009059	macromolecule biosynthesis	9
676	AT2G44070	eukaryotic translation initiation factor 2B family protein / eIF-2B family protein, similar to SP:Q63186 Translation initiation factor eIF-2B delta subunit (eIF-2B GDP-GTP exchange factor) {Rattus norvegicus}; contains Pfam profile PF01008: Initiation factor 2 subunit family ]	AT2G44065	ribosomal protein L2 family protein, similar to ribosomal protein L2 (Gossypium arboreum) GI:17644114; contains Pfam profile PF03947: Ribosomal Proteins L2, C-terminal domain	BP	GO:0006412	protein biosynthesis	14
679	AT3G53530	heavy-metal-associated domain-containing protein, low similarity to gi:3168840 copper homeostasis factor; contains Pfam heavy-metal-associated domain PF00403 ]	AT3G53540	expressed protein	CC	GO:0005737	cytoplasm	3
681	AT4G35640	Encodes a cytosolic serine O-acetyltransferase involved in sulfur assimilation and cysteine biosynthesis. Expressed in the vascular system. Expression is induced in both roots and shoots under sulfur-starved conditions.	AT4G35630	phosphoserine aminotransferase, chloroplast (PSAT), identical to Phosphoserine aminotransferase, chloroplast precursor (PSAT) (SP:Q96255)(Arabidopsis thaliana); contains TIGRFAM TIGR01364: phosphoserine aminotransferase; contains Pfam PF00266: aminotransferase, class V ]	CC	GO:0005737	cytoplasm	3
682	AT5G02280	synbindin, putative, similar to Swiss-Prot:Q9ES56 synbindin (TRS23 homolog) (Mus musculus)	AT5G02290	protein kinase, putative, similar to protein kinase APK1A (Arabidopsis thaliana) SWISS-PROT:Q06548	CC	GO:0005737	cytoplasm	3
689	AT5G09990	expressed protein	AT5G09995	expressed protein	CC	GO:0005737	cytoplasm	3
689	AT5G09990	expressed protein	AT5G09995	expressed protein	CC	GO:0009536	plastid	8
689	AT5G09990	expressed protein	AT5G09995	expressed protein	CC	GO:0009507	chloroplast	9
698	AT5G20130	expressed protein	AT5G20140	SOUL heme-binding family protein, contains PFam profile PF04832: SOUL heme-binding protein	CC	GO:0005737	cytoplasm	3
698	AT5G20130	expressed protein	AT5G20140	SOUL heme-binding family protein, contains PFam profile PF04832: SOUL heme-binding protein	CC	GO:0009536	plastid	8
698	AT5G20130	expressed protein	AT5G20140	SOUL heme-binding family protein, contains PFam profile PF04832: SOUL heme-binding protein	CC	GO:0009507	chloroplast	9
704	AT1G22510	zinc finger (C3HC4-type RING finger) family protein, contains Pfam profile: PF00097 zinc finger, C3HC4 type (RING finger)	AT1G22500	zinc finger (C3HC4-type RING finger) family protein, contains Pfam profile: PF00097: Zinc finger, C3HC4 type (RING finger)	MF	GO:0046872	metal ion binding	3
704	AT1G22510	zinc finger (C3HC4-type RING finger) family protein, contains Pfam profile: PF00097 zinc finger, C3HC4 type (RING finger)	AT1G22500	zinc finger (C3HC4-type RING finger) family protein, contains Pfam profile: PF00097: Zinc finger, C3HC4 type (RING finger)	MF	GO:0046914	transition metal ion binding	5
704	AT1G22510	zinc finger (C3HC4-type RING finger) family protein, contains Pfam profile: PF00097 zinc finger, C3HC4 type (RING finger)	AT1G22500	zinc finger (C3HC4-type RING finger) family protein, contains Pfam profile: PF00097: Zinc finger, C3HC4 type (RING finger)	MF	GO:0008270	zinc ion binding	6
708	AT5G08280	hydroxymethylbilane synthase / porphobilinogen deaminase, chloroplast / pre-uroporphyrinogen synthase, identical to SP:Q43316	AT5G08270	expressed protein	CC	GO:0005737	cytoplasm	3
717	AT5G55200	co-chaperone grpE protein, putative, similar to chaperone GrpE type 2 (Nicotiana tabacum) GI:3851640; contains Pfam profile PF01025: co-chaperone GrpE	AT5G55210	expressed protein, similar to unknown protein (pir::T04913)	CC	GO:0005737	cytoplasm	3
724	AT1G34380	5'-3' exonuclease family protein, similar to DNA polymerase type I (Rhodothermus sp. 'ITI 518') gi:4090935:gb:AAC98908 ; contains Pfam profile PF02739: 5'-3' exonuclease, N-terminal resolvase-like domain	AT1G34370	zinc finger (C2H2 type) family protein, contains Pfam domain, PF00096: Zinc finger, C2H2 type	MF	GO:0003677	DNA binding	3
724	AT1G34380	5'-3' exonuclease family protein, similar to DNA polymerase type I (Rhodothermus sp. 'ITI 518') gi:4090935:gb:AAC98908 ; contains Pfam profile PF02739: 5'-3' exonuclease, N-terminal resolvase-like domain	AT1G34370	zinc finger (C2H2 type) family protein, contains Pfam domain, PF00096: Zinc finger, C2H2 type	CC	GO:0005737	cytoplasm	3
724	AT1G34380	5'-3' exonuclease family protein, similar to DNA polymerase type I (Rhodothermus sp. 'ITI 518') gi:4090935:gb:AAC98908 ; contains Pfam profile PF02739: 5'-3' exonuclease, N-terminal resolvase-like domain	AT1G34370	zinc finger (C2H2 type) family protein, contains Pfam domain, PF00096: Zinc finger, C2H2 type	CC	GO:0009536	plastid	8
724	AT1G34380	5'-3' exonuclease family protein, similar to DNA polymerase type I (Rhodothermus sp. 'ITI 518') gi:4090935:gb:AAC98908 ; contains Pfam profile PF02739: 5'-3' exonuclease, N-terminal resolvase-like domain	AT1G34370	zinc finger (C2H2 type) family protein, contains Pfam domain, PF00096: Zinc finger, C2H2 type	CC	GO:0009507	chloroplast	9
733	AT5G51380	F-box family protein, contains Pfam PF00646: F-box domain; similar to F-box protein FBL2 (GI:6063090) (Homo sapiens)	AT5G51390	expressed protein, similar to unknown protein (gb:AAB68039.1)	CC	GO:0005737	cytoplasm	3
733	AT5G51380	F-box family protein, contains Pfam PF00646: F-box domain; similar to F-box protein FBL2 (GI:6063090) (Homo sapiens)	AT5G51390	expressed protein, similar to unknown protein (gb:AAB68039.1)	CC	GO:0009536	plastid	8
733	AT5G51380	F-box family protein, contains Pfam PF00646: F-box domain; similar to F-box protein FBL2 (GI:6063090) (Homo sapiens)	AT5G51390	expressed protein, similar to unknown protein (gb:AAB68039.1)	CC	GO:0009507	chloroplast	9
742	AT5G10160	beta-hydroxyacyl-ACP dehydratase, putative, similar to beta-hydroxyacyl-ACP dehydratase from Toxoplasma gondii (GI:3850997); contains Pfam profile PF01377 Thioester dehydratase	AT5G10170	inositol-3-phosphate synthase, putative / myo-inositol-1-phosphate synthase, putative / MI-1-P synthase, putative, very strong similarity to SP:Q38862 Myo-inositol-1-phosphate synthase isozyme 2 (EC 5.5.1.4) (MI-1-P synthase 2) (IPS 2) {Arabidopsis thaliana}; identical to SP:Q9LX12: Probable inositol-3-phosphate synthase isozyme 3 (EC 5.5.1.4) (Myo- inositol-1-phosphate synthase 3) (MI-1-P syntha…	BP	GO:0009058	biosynthesis	3
742	AT5G10160	beta-hydroxyacyl-ACP dehydratase, putative, similar to beta-hydroxyacyl-ACP dehydratase from Toxoplasma gondii (GI:3850997); contains Pfam profile PF01377 Thioester dehydratase	AT5G10170	inositol-3-phosphate synthase, putative / myo-inositol-1-phosphate synthase, putative / MI-1-P synthase, putative, very strong similarity to SP:Q38862 Myo-inositol-1-phosphate synthase isozyme 2 (EC 5.5.1.4) (MI-1-P synthase 2) (IPS 2) {Arabidopsis thaliana}; identical to SP:Q9LX12: Probable inositol-3-phosphate synthase isozyme 3 (EC 5.5.1.4) (Myo- inositol-1-phosphate synthase 3) (MI-1-P syntha…	BP	GO:0006629	lipid metabolism	4
742	AT5G10160	beta-hydroxyacyl-ACP dehydratase, putative, similar to beta-hydroxyacyl-ACP dehydratase from Toxoplasma gondii (GI:3850997); contains Pfam profile PF01377 Thioester dehydratase	AT5G10170	inositol-3-phosphate synthase, putative / myo-inositol-1-phosphate synthase, putative / MI-1-P synthase, putative, very strong similarity to SP:Q38862 Myo-inositol-1-phosphate synthase isozyme 2 (EC 5.5.1.4) (MI-1-P synthase 2) (IPS 2) {Arabidopsis thaliana}; identical to SP:Q9LX12: Probable inositol-3-phosphate synthase isozyme 3 (EC 5.5.1.4) (Myo- inositol-1-phosphate synthase 3) (MI-1-P syntha…	BP	GO:0009059	macromolecule biosynthesis	9
742	AT5G10160	beta-hydroxyacyl-ACP dehydratase, putative, similar to beta-hydroxyacyl-ACP dehydratase from Toxoplasma gondii (GI:3850997); contains Pfam profile PF01377 Thioester dehydratase	AT5G10170	inositol-3-phosphate synthase, putative / myo-inositol-1-phosphate synthase, putative / MI-1-P synthase, putative, very strong similarity to SP:Q38862 Myo-inositol-1-phosphate synthase isozyme 2 (EC 5.5.1.4) (MI-1-P synthase 2) (IPS 2) {Arabidopsis thaliana}; identical to SP:Q9LX12: Probable inositol-3-phosphate synthase isozyme 3 (EC 5.5.1.4) (Myo- inositol-1-phosphate synthase 3) (MI-1-P syntha…	BP	GO:0008610	lipid biosynthesis	10
760	AT3G14740	PHD finger family protein, similar to zinc-finger protein BR140 (PIR:JC2069)(Homo sapiens); contains PHD-finger domain PF00628	AT3G14735	NA	BP	GO:0006139	nucleobase, nucleoside, nucleotide and nucleic acid metabolism	7
768	AT1G50000	similar to COG1385: Uncharacterized protein conserved in bacteria [Pseudomonas fluorescens PfO-1] (GB:ZP_00264652.1); contains InterPro domain Conserved hypothetical protein 46 (InterPro:IPR004382); contains InterPro domain Protein of unknown function DUF558 (InterPro:IPR006700)	AT1G49990	NA	CC	GO:0005737	cytoplasm	3
772	AT1G64960	expressed protein ]	AT1G64970	expressed protein	CC	GO:0005737	cytoplasm	3
773	AT1G23100	10 kDa chaperonin, putative, similar to 10 kDa chaperonin SP:P34893 from (Arabidopsis thaliana)	AT1G23110	NA	CC	GO:0005737	cytoplasm	3
777	AT3G54790	armadillo/beta-catenin repeat family protein / U-box domain-containing protein, contains Pfam domain, PF00514: Armadillo/beta-catenin-like repeats and Pfam, PF04564: U-box domain	AT3G54780	NA	CC	GO:0005737	cytoplasm	3
777	AT3G54780	NA	AT3G54790	armadillo/beta-catenin repeat family protein / U-box domain-containing protein, contains Pfam domain, PF00514: Armadillo/beta-catenin-like repeats and Pfam, PF04564: U-box domain	MF	GO:0016879	ligase activity, forming carbon-nitrogen bonds	3
777	AT3G54780	NA	AT3G54790	armadillo/beta-catenin repeat family protein / U-box domain-containing protein, contains Pfam domain, PF00514: Armadillo/beta-catenin-like repeats and Pfam, PF04564: U-box domain	MF	GO:0016881	acid-amino acid ligase activity	4
777	AT3G54780	NA	AT3G54790	armadillo/beta-catenin repeat family protein / U-box domain-containing protein, contains Pfam domain, PF00514: Armadillo/beta-catenin-like repeats and Pfam, PF04564: U-box domain	MF	GO:0004842	ubiquitin-protein ligase activity	5
777	AT3G54790	armadillo/beta-catenin repeat family protein / U-box domain-containing protein, contains Pfam domain, PF00514: Armadillo/beta-catenin-like repeats and Pfam, PF04564: U-box domain	AT3G54780	NA	CC	GO:0005739	mitochondrion	8
790	AT1G18630	glycine-rich RNA-binding protein, putative, similar to glycine-rich RNA-binding protein from {Sorghum bicolor} SP:Q99070, GI:1778373 from (Pisum sativum); contains InterPro entry IPR000504: RNA-binding region RNP-1 (RNA recognition motif) (RRM)	AT1G18640	3-phosphoserine phosphatase (PSP), nearly identical to 3-phosphoserine phosphatase GI:3759177 from (Arabidopsis thaliana)	CC	GO:0005737	cytoplasm	3
791	AT5G52100	dihydrodipicolinate reductase family protein, weak similarity to dihydrodipicolinate reductase (Corynebacterium glutamicum) GI:311768; contains Pfam profiles PF01113: Dihydrodipicolinate reductase N-terminus, PF05173: Dihydrodipicolinate reductase C-terminus	AT5G52110	expressed protein, similar to unknown protein (pir::S76150)	CC	GO:0005737	cytoplasm	3
791	AT5G52100	dihydrodipicolinate reductase family protein, weak similarity to dihydrodipicolinate reductase (Corynebacterium glutamicum) GI:311768; contains Pfam profiles PF01113: Dihydrodipicolinate reductase N-terminus, PF05173: Dihydrodipicolinate reductase C-terminus	AT5G52110	expressed protein, similar to unknown protein (pir::S76150)	CC	GO:0009536	plastid	8
791	AT5G52100	dihydrodipicolinate reductase family protein, weak similarity to dihydrodipicolinate reductase (Corynebacterium glutamicum) GI:311768; contains Pfam profiles PF01113: Dihydrodipicolinate reductase N-terminus, PF05173: Dihydrodipicolinate reductase C-terminus	AT5G52110	expressed protein, similar to unknown protein (pir::S76150)	CC	GO:0009507	chloroplast	9
792	AT1G17110	ubiquitin-specific protease 15 (UBP15), almost identical to ubiquitin-specific protease 15 GI:11993475 (Arabidopsis thaliana), 7 amino acid difference ]	AT1G17100	SOUL heme-binding family protein, similar to SOUL protein (Mus musculus) GI:4886906; contains Pfam profile PF04832: SOUL heme-binding protein	CC	GO:0012505	endomembrane system	3
796	AT2G40770	SNF2 domain-containing protein / helicase domain-containing protein / zinc finger (C3HC4 type RING finger) family protein, low similarity to SP:P36607 DNA repair protein rad8 {Schizosaccharomyces pombe}; contains Pfam profiles PF00271: Helicase conserved C-terminal domain, PF00176: SNF2 family N-terminal domain, PF00628: PHD-finger, PF00097: Zinc finger, C3HC4 type (RING finger)	AT2G40765	expressed protein	CC	GO:0005737	cytoplasm	3
796	AT2G40770	SNF2 domain-containing protein / helicase domain-containing protein / zinc finger (C3HC4 type RING finger) family protein, low similarity to SP:P36607 DNA repair protein rad8 {Schizosaccharomyces pombe}; contains Pfam profiles PF00271: Helicase conserved C-terminal domain, PF00176: SNF2 family N-terminal domain, PF00628: PHD-finger, PF00097: Zinc finger, C3HC4 type (RING finger)	AT2G40765	expressed protein	CC	GO:0005739	mitochondrion	8
807	AT5G42270	FtsH protease, putative, similar to FtsH protease GI:13183728 from (Medicago sativa)	AT5G42280	DC1 domain-containing protein, contains Pfam profile PF03107: DC1 domain	CC	GO:0005737	cytoplasm	3
807	AT5G42270	FtsH protease, putative, similar to FtsH protease GI:13183728 from (Medicago sativa)	AT5G42280	DC1 domain-containing protein, contains Pfam profile PF03107: DC1 domain	CC	GO:0009536	plastid	8
807	AT5G42270	FtsH protease, putative, similar to FtsH protease GI:13183728 from (Medicago sativa)	AT5G42280	DC1 domain-containing protein, contains Pfam profile PF03107: DC1 domain	CC	GO:0009507	chloroplast	9
809	AT4G02610	tryptophan synthase, alpha subunit, putative, similar to A. thaliana tryptophan synthase alpha chain (EC 4.2.1.20), GenBank accession number U18993 (gi:619753)	AT4G02620	vacuolar ATPase subunit F family protein, contains weak similarity to vacuolar ATP synthase subunit F (EC 3.6.3.14) (V-ATPase F subunit) (Vacuolar proton pump F subunit) (V-ATPase 14 kDa subunit) (Swiss-Prot:P50408) (Rattus norvegicus); contains Pfam PF01990: ATP synthase (F/14-kDa) subunit	BP	GO:0009058	biosynthesis	3
816	AT2G28930	protein kinase (APK1b), identical to protein kinase APK1B (Arabidopsis thaliana) SWISS-PROT:P46573	AT2G28940	protein kinase family protein, contains protein kinase domain, Pfam:PF00069	CC	GO:0012505	endomembrane system	3
816	AT2G28930	protein kinase (APK1b), identical to protein kinase APK1B (Arabidopsis thaliana) SWISS-PROT:P46573	AT2G28940	protein kinase family protein, contains protein kinase domain, Pfam:PF00069	MF	GO:0016772	transferase activity, transferring phosphorus-containing groups	3
816	AT2G28930	protein kinase (APK1b), identical to protein kinase APK1B (Arabidopsis thaliana) SWISS-PROT:P46573	AT2G28940	protein kinase family protein, contains protein kinase domain, Pfam:PF00069	MF	GO:0017076	purine nucleotide binding	3
816	AT2G28930	protein kinase (APK1b), identical to protein kinase APK1B (Arabidopsis thaliana) SWISS-PROT:P46573	AT2G28940	protein kinase family protein, contains protein kinase domain, Pfam:PF00069	MF	GO:0016301	kinase activity	4
816	AT2G28930	protein kinase (APK1b), identical to protein kinase APK1B (Arabidopsis thaliana) SWISS-PROT:P46573	AT2G28940	protein kinase family protein, contains protein kinase domain, Pfam:PF00069	MF	GO:0016773	phosphotransferase activity, alcohol group as acceptor	4
816	AT2G28930	protein kinase (APK1b), identical to protein kinase APK1B (Arabidopsis thaliana) SWISS-PROT:P46573	AT2G28940	protein kinase family protein, contains protein kinase domain, Pfam:PF00069	MF	GO:0030554	adenyl nucleotide binding	4
816	AT2G28930	protein kinase (APK1b), identical to protein kinase APK1B (Arabidopsis thaliana) SWISS-PROT:P46573	AT2G28940	protein kinase family protein, contains protein kinase domain, Pfam:PF00069	MF	GO:0005524	ATP binding	5
816	AT2G28930	protein kinase (APK1b), identical to protein kinase APK1B (Arabidopsis thaliana) SWISS-PROT:P46573	AT2G28940	protein kinase family protein, contains protein kinase domain, Pfam:PF00069	BP	GO:0019538	protein metabolism	5
816	AT2G28930	protein kinase (APK1b), identical to protein kinase APK1B (Arabidopsis thaliana) SWISS-PROT:P46573	AT2G28940	protein kinase family protein, contains protein kinase domain, Pfam:PF00069	MF	GO:0004672	protein kinase activity	6
816	AT2G28930	protein kinase (APK1b), identical to protein kinase APK1B (Arabidopsis thaliana) SWISS-PROT:P46573	AT2G28940	protein kinase family protein, contains protein kinase domain, Pfam:PF00069	BP	GO:0006793	phosphorus metabolism	6
816	AT2G28930	protein kinase (APK1b), identical to protein kinase APK1B (Arabidopsis thaliana) SWISS-PROT:P46573	AT2G28940	protein kinase family protein, contains protein kinase domain, Pfam:PF00069	MF	GO:0004674	protein serine/threonine kinase activity	7
816	AT2G28930	protein kinase (APK1b), identical to protein kinase APK1B (Arabidopsis thaliana) SWISS-PROT:P46573	AT2G28940	protein kinase family protein, contains protein kinase domain, Pfam:PF00069	MF	GO:0004713	protein-tyrosine kinase activity	7
816	AT2G28930	protein kinase (APK1b), identical to protein kinase APK1B (Arabidopsis thaliana) SWISS-PROT:P46573	AT2G28940	protein kinase family protein, contains protein kinase domain, Pfam:PF00069	BP	GO:0006796	phosphate metabolism	7
816	AT2G28930	protein kinase (APK1b), identical to protein kinase APK1B (Arabidopsis thaliana) SWISS-PROT:P46573	AT2G28940	protein kinase family protein, contains protein kinase domain, Pfam:PF00069	BP	GO:0016310	phosphorylation	8
816	AT2G28930	protein kinase (APK1b), identical to protein kinase APK1B (Arabidopsis thaliana) SWISS-PROT:P46573	AT2G28940	protein kinase family protein, contains protein kinase domain, Pfam:PF00069	BP	GO:0006464	protein modification	13
816	AT2G28930	protein kinase (APK1b), identical to protein kinase APK1B (Arabidopsis thaliana) SWISS-PROT:P46573	AT2G28940	protein kinase family protein, contains protein kinase domain, Pfam:PF00069	BP	GO:0006468	protein amino acid phosphorylation	17
817	AT1G76050	pseudouridine synthase family protein, contains Pfam profiles: PF00849 RNA pseudouridylate synthase, PF01479: S4 domain	AT1G76060	complex 1 family protein / LVR family protein, contains Pfam PF05347: Complex 1 protein (LYR family) ]	CC	GO:0005737	cytoplasm	3
832	AT3G03910	glutamate dehydrogenase, putative, similar to glutamate dehydrogenase 1 (GDH 1) (Arabidopsis thaliana) SWISS-PROT:Q43314	AT3G03920	Gar1 RNA-binding region family protein, contains Pfam profile PF04410: Gar1 protein RNA binding region	CC	GO:0005737	cytoplasm	3
832	AT3G03910	glutamate dehydrogenase, putative, similar to glutamate dehydrogenase 1 (GDH 1) (Arabidopsis thaliana) SWISS-PROT:Q43314	AT3G03920	Gar1 RNA-binding region family protein, contains Pfam profile PF04410: Gar1 protein RNA binding region	CC	GO:0005739	mitochondrion	8
835	AT5G43770	proline-rich family protein, contains proline-rich extensin domains, INTERPRO:IPR002965	AT5G43780	sulfate adenylyltransferase 4 / ATP-sulfurylase 4 (APS4), identical to ATP sulfurylase precursor (APS4) (Arabidopsis thaliana) GI:4633131	CC	GO:0005737	cytoplasm	3
835	AT5G43770	proline-rich family protein, contains proline-rich extensin domains, INTERPRO:IPR002965	AT5G43780	sulfate adenylyltransferase 4 / ATP-sulfurylase 4 (APS4), identical to ATP sulfurylase precursor (APS4) (Arabidopsis thaliana) GI:4633131	CC	GO:0009536	plastid	8
835	AT5G43770	proline-rich family protein, contains proline-rich extensin domains, INTERPRO:IPR002965	AT5G43780	sulfate adenylyltransferase 4 / ATP-sulfurylase 4 (APS4), identical to ATP sulfurylase precursor (APS4) (Arabidopsis thaliana) GI:4633131	CC	GO:0009507	chloroplast	9
838	AT3G50230	leucine-rich repeat transmembrane protein kinase, putative, receptor-like protein kinase (RKL1), Arabidopsis thaliana, EMBL:AF084034	AT3G50240	kinesin motor protein-related, KINESIN-LIKE PROTEIN KIF4, Homo sapiens, EMBL:AF179308	MF	GO:0017076	purine nucleotide binding	3
838	AT3G50230	leucine-rich repeat transmembrane protein kinase, putative, receptor-like protein kinase (RKL1), Arabidopsis thaliana, EMBL:AF084034	AT3G50240	kinesin motor protein-related, KINESIN-LIKE PROTEIN KIF4, Homo sapiens, EMBL:AF179308	MF	GO:0030554	adenyl nucleotide binding	4
838	AT3G50230	leucine-rich repeat transmembrane protein kinase, putative, receptor-like protein kinase (RKL1), Arabidopsis thaliana, EMBL:AF084034	AT3G50240	kinesin motor protein-related, KINESIN-LIKE PROTEIN KIF4, Homo sapiens, EMBL:AF179308	MF	GO:0005524	ATP binding	5
843	AT4G14090	UDP-glucoronosyl/UDP-glucosyl transferase family protein, contains Pfam profile: PF00201 UDP-glucoronosyl and UDP-glucosyl transferase ;similar to UDP-glucose:anthocyanin 5-O-glucosyltransferase GI:4115563 from (Verbena x hybrida)	AT4G14100	expressed protein	MF	GO:0016757	transferase activity, transferring glycosyl groups	3
846	AT5G63290	coproporphyrinogen oxidase-related, low similarity to coproporphyrinogen III oxidase from Geobacillus stearothermophilus (GI:2104798); contains Pfam profile PF04055: radical SAM domain protein	AT5G63280	zinc finger (C2H2 type) family protein, contains Pfam domain, PF00096: Zinc finger, C2H2 type	MF	GO:0046872	metal ion binding	3
846	AT5G63290	coproporphyrinogen oxidase-related, low similarity to coproporphyrinogen III oxidase from Geobacillus stearothermophilus (GI:2104798); contains Pfam profile PF04055: radical SAM domain protein	AT5G63280	zinc finger (C2H2 type) family protein, contains Pfam domain, PF00096: Zinc finger, C2H2 type	MF	GO:0046914	transition metal ion binding	5
850	AT1G10530	expressed protein	AT1G10522	expressed protein	CC	GO:0005737	cytoplasm	3
858	AT2G39470	photosystem II reaction center PsbP family protein	AT2G39480	ABC transporter family protein, related to multi drug resistance proteins and P-glycoproteins	BP	GO:0050875	cellular physiological process	3
860	AT3G47950	ATPase, plasma membrane-type, putative / proton pump, putative, strong similarity to P-type H(+)-transporting ATPase from Nicotiana plumbaginifolia (SP:Q08435, SP:Q08436), Lycopersicon esculentum (GI:5901757, SP:P22180), Solanum tuberosum (GI:435003); contains InterPro accession IPR001757: ATPase, E1-E2 type	AT3G47960	proton-dependent oligopeptide transport (POT) family protein, contains Pfam profile: PF00854 POT family ]	BP	GO:0008151	cellular physiological process	3
860	AT3G47950	ATPase, plasma membrane-type, putative / proton pump, putative, strong similarity to P-type H(+)-transporting ATPase from Nicotiana plumbaginifolia (SP:Q08435, SP:Q08436), Lycopersicon esculentum (GI:5901757, SP:P22180), Solanum tuberosum (GI:435003); contains InterPro accession IPR001757: ATPase, E1-E2 type	AT3G47960	proton-dependent oligopeptide transport (POT) family protein, contains Pfam profile: PF00854 POT family ]	BP	GO:0050875	cellular physiological process	3
860	AT3G47950	ATPase, plasma membrane-type, putative / proton pump, putative, strong similarity to P-type H(+)-transporting ATPase from Nicotiana plumbaginifolia (SP:Q08435, SP:Q08436), Lycopersicon esculentum (GI:5901757, SP:P22180), Solanum tuberosum (GI:435003); contains InterPro accession IPR001757: ATPase, E1-E2 type	AT3G47960	proton-dependent oligopeptide transport (POT) family protein, contains Pfam profile: PF00854 POT family ]	BP	GO:0006810	transport	6
869	AT5G19140	auxin/aluminum-responsive protein, putative, strong similarity to auxin down-regulated protein ARG10 (Vigna radiata) GI:2970051, wali7 (aluminum-induced protein) (Triticum aestivum) GI:451193	AT5G19150	carbohydrate kinase family, contains Pfam profile PF01256: Carbohydrate kinase	CC	GO:0005737	cytoplasm	3
869	AT5G19140	auxin/aluminum-responsive protein, putative, strong similarity to auxin down-regulated protein ARG10 (Vigna radiata) GI:2970051, wali7 (aluminum-induced protein) (Triticum aestivum) GI:451193	AT5G19150	carbohydrate kinase family, contains Pfam profile PF01256: Carbohydrate kinase	CC	GO:0009536	plastid	8
869	AT5G19140	auxin/aluminum-responsive protein, putative, strong similarity to auxin down-regulated protein ARG10 (Vigna radiata) GI:2970051, wali7 (aluminum-induced protein) (Triticum aestivum) GI:451193	AT5G19150	carbohydrate kinase family, contains Pfam profile PF01256: Carbohydrate kinase	CC	GO:0009507	chloroplast	9
870	AT3G19800	expressed protein	AT3G19810	expressed protein, contains Pfam PF02620: Uncharacterized ACR, COG1399	CC	GO:0005737	cytoplasm	3
870	AT3G19800	expressed protein	AT3G19810	expressed protein, contains Pfam PF02620: Uncharacterized ACR, COG1399	CC	GO:0009536	plastid	8
870	AT3G19800	expressed protein	AT3G19810	expressed protein, contains Pfam PF02620: Uncharacterized ACR, COG1399	CC	GO:0009507	chloroplast	9
874	AT4G26090	disease resistance protein RPS2 (CC-NBS-LRR class), putative, domain signature CC-NBS-LRR exists, suggestive of a disease resistance protein. identical to RPS2 (gi:13661831)	AT4G26100	casein kinase, putative, similar to casein kinase I, delta isoform (Arabidopsis thaliana) SWISS-PROT:P42158; contains protein kinase domain, Pfam:PF00069	CC	GO:0005886	plasma membrane	3
878	AT2G19720	40S ribosomal protein S15A (RPS15aB)	AT2G19710	expressed protein, contains Pfam profile: PF03398 eukaryotic protein of unknown function, DUF292	CC	GO:0005737	cytoplasm	3
884	AT5G13390	expressed protein ]	AT5G13400	proton-dependent oligopeptide transport (POT) family protein, contains Pfam profile: PF00854 POT family	CC	GO:0005737	cytoplasm	3
884	AT5G13390	expressed protein ]	AT5G13400	proton-dependent oligopeptide transport (POT) family protein, contains Pfam profile: PF00854 POT family	CC	GO:0009536	plastid	8
884	AT5G13390	expressed protein ]	AT5G13400	proton-dependent oligopeptide transport (POT) family protein, contains Pfam profile: PF00854 POT family	CC	GO:0009507	chloroplast	9
886	AT3G20560	Encodes a protein disulfide isomerase-like (PDIL) protein, a member of a multigene family within the thioredoxin (TRX) superfamily.	AT3G20570	plastocyanin-like domain-containing protein	BP	GO:0006118	electron transport	10
890	AT3G09250	expressed protein	AT3G09260	glycosyl hydrolase family 1 protein, contains Pfam PF00232 : Glycosyl hydrolase family 1 domain; TIGRFAM TIGR01233: 6-phospho-beta-galactosidase; almost identical to beta-glucosidase GI:1732570 from (Arabidopsis thaliana); similar to beta-glucosidase 1 (GI:12043529) (Arabidopsis thaliana)	CC	GO:0005737	cytoplasm	3
893	AT1G51400	photosystem II 5 kD protein, 100% identical to GI:4836947 (F5D21.10)	AT1G51390	similar to nitrogen fixation NifU-like family protein [Arabidopsis thaliana] (TAIR:At3g20970.1); similar to hypothetical protein UM04972.1 [Ustilago maydis 521] (GB:EAK85802.1); contains InterPro domain Nitrogen-fixing NifU, C-terminal (InterPro:IPR001075) ]	CC	GO:0005737	cytoplasm	3
895	AT5G13690	alpha-N-acetylglucosaminidase family / NAGLU family, contains Pfam profile: PF05089 alpha-N-acetylglucosaminidase (NAGLU)	AT5G13700	polyamine oxidase, putative, similar to SP:O64411 Polyamine oxidase precursor (EC 1.5.3.11) from Zea mays	CC	GO:0012505	endomembrane system	3
900	AT4G37200	thioredoxin family protein, contains Pfam profile: PF00085 Thioredoxin; identical to cDNA thioredoxin-like protein (hcf164 gene) GI;12049652	AT4G37190	expressed protein	CC	GO:0005737	cytoplasm	3
905	AT5G51010	rubredoxin family protein, similar to SP:P04170 Rubredoxin (Rd) {Desulfovibrio desulfuricans}; contains Pfam profile PF00301: Rubredoxin	AT5G51020	expressed protein, similar to unknown protein (pir::S76207)	CC	GO:0005737	cytoplasm	3
905	AT5G51010	rubredoxin family protein, similar to SP:P04170 Rubredoxin (Rd) {Desulfovibrio desulfuricans}; contains Pfam profile PF00301: Rubredoxin	AT5G51020	expressed protein, similar to unknown protein (pir::S76207)	CC	GO:0009536	plastid	8
905	AT5G51010	rubredoxin family protein, similar to SP:P04170 Rubredoxin (Rd) {Desulfovibrio desulfuricans}; contains Pfam profile PF00301: Rubredoxin	AT5G51020	expressed protein, similar to unknown protein (pir::S76207)	CC	GO:0009507	chloroplast	9
906	AT5G58150	leucine-rich repeat transmembrane protein kinase, putative	AT5G58140	protein kinase family protein / non phototropic hypocotyl 1-like protein (NPL1), contains Pfam domains, PF00069: Protein kinase domain and PF00785: PAC motif; similar to SP:O48963 Nonphototropic hypocotyl protein 1 (Phototropin) (Mouse-ear cress) {Arabidopsis thaliana}; identical to cDNA non phototropic hypocotyl 1-like (NPL1) GI:5391441 ]	MF	GO:0016772	transferase activity, transferring phosphorus-containing groups	3
906	AT5G58150	leucine-rich repeat transmembrane protein kinase, putative	AT5G58140	protein kinase family protein / non phototropic hypocotyl 1-like protein (NPL1), contains Pfam domains, PF00069: Protein kinase domain and PF00785: PAC motif; similar to SP:O48963 Nonphototropic hypocotyl protein 1 (Phototropin) (Mouse-ear cress) {Arabidopsis thaliana}; identical to cDNA non phototropic hypocotyl 1-like (NPL1) GI:5391441 ]	MF	GO:0016773	phosphotransferase activity, alcohol group as acceptor	4
906	AT5G58140	protein kinase family protein / non phototropic hypocotyl 1-like protein (NPL1), contains Pfam domains, PF00069: Protein kinase domain and PF00785: PAC motif; similar to SP:O48963 Nonphototropic hypocotyl protein 1 (Phototropin) (Mouse-ear cress) {Arabidopsis thaliana}; identical to cDNA non phototropic hypocotyl 1-like (NPL1) GI:5391441 ]	AT5G58150	leucine-rich repeat transmembrane protein kinase, putative	MF	GO:0016301	kinase activity	4
906	AT5G58150	leucine-rich repeat transmembrane protein kinase, putative	AT5G58140	protein kinase family protein / non phototropic hypocotyl 1-like protein (NPL1), contains Pfam domains, PF00069: Protein kinase domain and PF00785: PAC motif; similar to SP:O48963 Nonphototropic hypocotyl protein 1 (Phototropin) (Mouse-ear cress) {Arabidopsis thaliana}; identical to cDNA non phototropic hypocotyl 1-like (NPL1) GI:5391441 ]	BP	GO:0019538	protein metabolism	5
906	AT5G58150	leucine-rich repeat transmembrane protein kinase, putative	AT5G58140	protein kinase family protein / non phototropic hypocotyl 1-like protein (NPL1), contains Pfam domains, PF00069: Protein kinase domain and PF00785: PAC motif; similar to SP:O48963 Nonphototropic hypocotyl protein 1 (Phototropin) (Mouse-ear cress) {Arabidopsis thaliana}; identical to cDNA non phototropic hypocotyl 1-like (NPL1) GI:5391441 ]	MF	GO:0004672	protein kinase activity	6
906	AT5G58150	leucine-rich repeat transmembrane protein kinase, putative	AT5G58140	protein kinase family protein / non phototropic hypocotyl 1-like protein (NPL1), contains Pfam domains, PF00069: Protein kinase domain and PF00785: PAC motif; similar to SP:O48963 Nonphototropic hypocotyl protein 1 (Phototropin) (Mouse-ear cress) {Arabidopsis thaliana}; identical to cDNA non phototropic hypocotyl 1-like (NPL1) GI:5391441 ]	BP	GO:0006793	phosphorus metabolism	6
906	AT5G58150	leucine-rich repeat transmembrane protein kinase, putative	AT5G58140	protein kinase family protein / non phototropic hypocotyl 1-like protein (NPL1), contains Pfam domains, PF00069: Protein kinase domain and PF00785: PAC motif; similar to SP:O48963 Nonphototropic hypocotyl protein 1 (Phototropin) (Mouse-ear cress) {Arabidopsis thaliana}; identical to cDNA non phototropic hypocotyl 1-like (NPL1) GI:5391441 ]	MF	GO:0004674	protein serine/threonine kinase activity	7
906	AT5G58150	leucine-rich repeat transmembrane protein kinase, putative	AT5G58140	protein kinase family protein / non phototropic hypocotyl 1-like protein (NPL1), contains Pfam domains, PF00069: Protein kinase domain and PF00785: PAC motif; similar to SP:O48963 Nonphototropic hypocotyl protein 1 (Phototropin) (Mouse-ear cress) {Arabidopsis thaliana}; identical to cDNA non phototropic hypocotyl 1-like (NPL1) GI:5391441 ]	BP	GO:0006796	phosphate metabolism	7
906	AT5G58150	leucine-rich repeat transmembrane protein kinase, putative	AT5G58140	protein kinase family protein / non phototropic hypocotyl 1-like protein (NPL1), contains Pfam domains, PF00069: Protein kinase domain and PF00785: PAC motif; similar to SP:O48963 Nonphototropic hypocotyl protein 1 (Phototropin) (Mouse-ear cress) {Arabidopsis thaliana}; identical to cDNA non phototropic hypocotyl 1-like (NPL1) GI:5391441 ]	BP	GO:0016310	phosphorylation	8
906	AT5G58150	leucine-rich repeat transmembrane protein kinase, putative	AT5G58140	protein kinase family protein / non phototropic hypocotyl 1-like protein (NPL1), contains Pfam domains, PF00069: Protein kinase domain and PF00785: PAC motif; similar to SP:O48963 Nonphototropic hypocotyl protein 1 (Phototropin) (Mouse-ear cress) {Arabidopsis thaliana}; identical to cDNA non phototropic hypocotyl 1-like (NPL1) GI:5391441 ]	BP	GO:0006464	protein modification	13
906	AT5G58150	leucine-rich repeat transmembrane protein kinase, putative	AT5G58140	protein kinase family protein / non phototropic hypocotyl 1-like protein (NPL1), contains Pfam domains, PF00069: Protein kinase domain and PF00785: PAC motif; similar to SP:O48963 Nonphototropic hypocotyl protein 1 (Phototropin) (Mouse-ear cress) {Arabidopsis thaliana}; identical to cDNA non phototropic hypocotyl 1-like (NPL1) GI:5391441 ]	BP	GO:0006468	protein amino acid phosphorylation	17
911	AT3G62830	NAD-dependent epimerase/dehydratase family protein, similar to UDP-glucuronic acid decarboxylase Uxs1p from Filobasidiella neoformans GI:14318327; contains Pfam profile PF01370 NAD dependent epimerase/dehydratase family; contains non-consensus CA donor splice site at exon 1 and TA acceptor splice site at exon 2	AT3G62840	small nuclear ribonucleoprotein D2, putative / snRNP core protein D2, putative / Sm protein D2, putative, similar to small nuclear ribonucleoprotein Sm D2 (snRNP core protein D2) (Sm-D2) (Mus musculus) SWISS-PROT:P43330	BP	GO:0006139	nucleobase, nucleoside, nucleotide and nucleic acid metabolism	7
912	AT1G79390	expressed protein	AT1G79380	copine-related, low similarity to SP:Q99829 Copine I {Homo sapiens}	CC	GO:0005737	cytoplasm	3
912	AT1G79390	expressed protein	AT1G79380	copine-related, low similarity to SP:Q99829 Copine I {Homo sapiens}	CC	GO:0005739	mitochondrion	8
914	AT5G52840	NADH-ubiquinone oxidoreductase-related, contains weak similarity to NADH-ubiquinone oxidoreductase 13 kDa-B subunit (EC 1.6.5.3) (EC 1.6.99.3) (Complex I-13Kd-B) (CI-13Kd-B) (Complex I subunit B13) (Swiss-Prot:Q63362) (Rattus norvegicus)	AT5G52850	pentatricopeptide (PPR) repeat-containing protein, contains INTERPRO:IPR002885 PPR repeats	CC	GO:0005737	cytoplasm	3
923	AT3G09310	expressed protein	AT3G09300	oxysterol-binding family protein, similar to SP:P22059 Oxysterol-binding protein 1 {Homo sapiens}; contains Pfam profile PF01237: Oxysterol-binding protein	CC	GO:0005737	cytoplasm	3
923	AT3G09310	expressed protein	AT3G09300	oxysterol-binding family protein, similar to SP:P22059 Oxysterol-binding protein 1 {Homo sapiens}; contains Pfam profile PF01237: Oxysterol-binding protein	CC	GO:0009536	plastid	8
923	AT3G09310	expressed protein	AT3G09300	oxysterol-binding family protein, similar to SP:P22059 Oxysterol-binding protein 1 {Homo sapiens}; contains Pfam profile PF01237: Oxysterol-binding protein	CC	GO:0009507	chloroplast	9
931	AT5G63300	NA	AT5G63310	nucleotide diphosphate kinase II, chloroplast (NDPK2), identical to SP:O64903 Nucleoside diphosphate kinase II, chloroplast precursor (NDK II) (NDP kinase II) (NDPK II) (NDPK Ia) (Arabidopsis thaliana); contains Pfam PF00334 : Nucleoside diphosphate kinase domain; contains Pfam profile PF00334: Nucleoside diphosphate kinase	CC	GO:0005737	cytoplasm	3
932	AT4G14700	replication control protein, putative, similar to origin recognition complex subunit 1 (Replication control protein 1) (Homo sapiens) SWISS-PROT:Q13415	AT4G14710	iron-deficiency-responsive protein, putative, strong similarity to iron-deficiency induced gene (Hordeum vulgare) GI:14522834; contains Pfam profile PF03079: ARD/ARD' family ]	MF	GO:0046872	metal ion binding	3
936	AT4G38170	far-red impaired responsive protein, putative / SWIM zinc finger family protein, similar to far-red impaired response protein (Arabidopsis thaliana) GI:5764395; contains Pfam profile PF04434: SWIM zinc finger	AT4G38180	far-red impaired responsive protein, putative, similar to far-red impaired response protein FAR1 (Arabidopsis thaliana) gi:5764395:gb:AAD51282; contains Pfam:PF03101 domain: FAR1 family and PF04434: SWIM zinc finger	BP	GO:0009314	response to radiation	3
936	AT4G38170	far-red impaired responsive protein, putative / SWIM zinc finger family protein, similar to far-red impaired response protein (Arabidopsis thaliana) GI:5764395; contains Pfam profile PF04434: SWIM zinc finger	AT4G38180	far-red impaired responsive protein, putative, similar to far-red impaired response protein FAR1 (Arabidopsis thaliana) gi:5764395:gb:AAD51282; contains Pfam:PF03101 domain: FAR1 family and PF04434: SWIM zinc finger	MF	GO:0046872	metal ion binding	3
936	AT4G38170	far-red impaired responsive protein, putative / SWIM zinc finger family protein, similar to far-red impaired response protein (Arabidopsis thaliana) GI:5764395; contains Pfam profile PF04434: SWIM zinc finger	AT4G38180	far-red impaired responsive protein, putative, similar to far-red impaired response protein FAR1 (Arabidopsis thaliana) gi:5764395:gb:AAD51282; contains Pfam:PF03101 domain: FAR1 family and PF04434: SWIM zinc finger	BP	GO:0009416	response to light stimulus	4
936	AT4G38170	far-red impaired responsive protein, putative / SWIM zinc finger family protein, similar to far-red impaired response protein (Arabidopsis thaliana) GI:5764395; contains Pfam profile PF04434: SWIM zinc finger	AT4G38180	far-red impaired responsive protein, putative, similar to far-red impaired response protein FAR1 (Arabidopsis thaliana) gi:5764395:gb:AAD51282; contains Pfam:PF03101 domain: FAR1 family and PF04434: SWIM zinc finger	BP	GO:0009639	response to red or far red light	5
936	AT4G38170	far-red impaired responsive protein, putative / SWIM zinc finger family protein, similar to far-red impaired response protein (Arabidopsis thaliana) GI:5764395; contains Pfam profile PF04434: SWIM zinc finger	AT4G38180	far-red impaired responsive protein, putative, similar to far-red impaired response protein FAR1 (Arabidopsis thaliana) gi:5764395:gb:AAD51282; contains Pfam:PF03101 domain: FAR1 family and PF04434: SWIM zinc finger	MF	GO:0046914	transition metal ion binding	5
936	AT4G38170	far-red impaired responsive protein, putative / SWIM zinc finger family protein, similar to far-red impaired response protein (Arabidopsis thaliana) GI:5764395; contains Pfam profile PF04434: SWIM zinc finger	AT4G38180	far-red impaired responsive protein, putative, similar to far-red impaired response protein FAR1 (Arabidopsis thaliana) gi:5764395:gb:AAD51282; contains Pfam:PF03101 domain: FAR1 family and PF04434: SWIM zinc finger	MF	GO:0008270	zinc ion binding	6
938	AT4G30610	serine carboxypeptidase S10 family protein, similar to Serine carboxypeptidase II chains A and B (SP:P08819) (EC 3.4.16.6) (Triticum aestivum (Wheat));	AT4G30620	expressed protein, contains Pfam domain PF02575: Uncharacterized BCR, YbaB family COG0718; contains similarity to complex interacting protein 9 (CIP9) GI: 32892212	CC	GO:0005737	cytoplasm	3
938	AT4G30610	serine carboxypeptidase S10 family protein, similar to Serine carboxypeptidase II chains A and B (SP:P08819) (EC 3.4.16.6) (Triticum aestivum (Wheat));	AT4G30620	expressed protein, contains Pfam domain PF02575: Uncharacterized BCR, YbaB family COG0718; contains similarity to complex interacting protein 9 (CIP9) GI: 32892212	CC	GO:0009536	plastid	8
938	AT4G30610	serine carboxypeptidase S10 family protein, similar to Serine carboxypeptidase II chains A and B (SP:P08819) (EC 3.4.16.6) (Triticum aestivum (Wheat));	AT4G30620	expressed protein, contains Pfam domain PF02575: Uncharacterized BCR, YbaB family COG0718; contains similarity to complex interacting protein 9 (CIP9) GI: 32892212	CC	GO:0009507	chloroplast	9
939	AT3G53120	NA	AT3G53110	DEAD/DEAH box helicase, putative, RNA helicase, Mus musculus, PIR:I49731	CC	GO:0005737	cytoplasm	3
940	AT3G54110	plant uncoupling mitochondrial protein (PUMP), identical to plant uncoupling mitochondrial protein (Arabidopsis thaliana) GI:3115108	AT3G54120	reticulon family protein (RTNLB12), contains Pfam profile PF02453: Reticulon	CC	GO:0005737	cytoplasm	3
946	AT5G19500	tryptophan/tyrosine permease family protein, contains Pfam profile PF03222: Tryptophan/tyrosine permease family	AT5G19510	elongation factor 1B alpha-subunit 2 (eEF1Balpha2), identical to elongation factor 1B alpha-subunit (Arabidopsis thaliana) GI:6686821	CC	GO:0005737	cytoplasm	3
948	AT5G58650	expressed protein	AT5G58640	selenoprotein-related, contains weak similarity to Selenoprotein W (Swiss-Prot:P49904) (Rattus norvegicus)	CC	GO:0012505	endomembrane system	3
957	AT2G23093	NA	AT2G23096	NA	CC	GO:0012505	endomembrane system	3
971	AT3G63140	mRNA-binding protein, putative, similar to mRNA binding protein precursor (GI:26453355) (Lycopersicon esculentum)	AT3G63130	RAN GTPase activating protein 1 (RanGAP1), contains Pfam PF00560: Leucine Rich Repeat domains; identical to RAN GTPase activating protein 1 (GI:6708466)(Arabidopsis thaliana)	CC	GO:0005737	cytoplasm	3
976	AT5G09230	transcriptional regulator Sir2 family protein, contains Pfam domain PF02146: transcriptional regulator, Sir2 family;	AT5G09240	transcriptional coactivator p15 (PC4) family protein, similar to SP:P11031 Activated RNA polymerase II transcriptional coactivator p15 precursor (PC4) (p14) (Single-stranded DNA binding protein p9) {Mus musculus}; contains Pfam profile PF02229: Transcriptional Coactivator p15 (PC4)	MF	GO:0003677	DNA binding	3
976	AT5G09230	transcriptional regulator Sir2 family protein, contains Pfam domain PF02146: transcriptional regulator, Sir2 family;	AT5G09240	transcriptional coactivator p15 (PC4) family protein, similar to SP:P11031 Activated RNA polymerase II transcriptional coactivator p15 precursor (PC4) (p14) (Single-stranded DNA binding protein p9) {Mus musculus}; contains Pfam profile PF02229: Transcriptional Coactivator p15 (PC4)	BP	GO:0050791	regulation of physiological process	3
976	AT5G09230	transcriptional regulator Sir2 family protein, contains Pfam domain PF02146: transcriptional regulator, Sir2 family;	AT5G09240	transcriptional coactivator p15 (PC4) family protein, similar to SP:P11031 Activated RNA polymerase II transcriptional coactivator p15 precursor (PC4) (p14) (Single-stranded DNA binding protein p9) {Mus musculus}; contains Pfam profile PF02229: Transcriptional Coactivator p15 (PC4)	BP	GO:0019222	regulation of metabolism	5
976	AT5G09230	transcriptional regulator Sir2 family protein, contains Pfam domain PF02146: transcriptional regulator, Sir2 family;	AT5G09240	transcriptional coactivator p15 (PC4) family protein, similar to SP:P11031 Activated RNA polymerase II transcriptional coactivator p15 precursor (PC4) (p14) (Single-stranded DNA binding protein p9) {Mus musculus}; contains Pfam profile PF02229: Transcriptional Coactivator p15 (PC4)	BP	GO:0006139	nucleobase, nucleoside, nucleotide and nucleic acid metabolism	7
976	AT5G09230	transcriptional regulator Sir2 family protein, contains Pfam domain PF02146: transcriptional regulator, Sir2 family;	AT5G09240	transcriptional coactivator p15 (PC4) family protein, similar to SP:P11031 Activated RNA polymerase II transcriptional coactivator p15 precursor (PC4) (p14) (Single-stranded DNA binding protein p9) {Mus musculus}; contains Pfam profile PF02229: Transcriptional Coactivator p15 (PC4)	BP	GO:0006350	transcription	8
976	AT5G09230	transcriptional regulator Sir2 family protein, contains Pfam domain PF02146: transcriptional regulator, Sir2 family;	AT5G09240	transcriptional coactivator p15 (PC4) family protein, similar to SP:P11031 Activated RNA polymerase II transcriptional coactivator p15 precursor (PC4) (p14) (Single-stranded DNA binding protein p9) {Mus musculus}; contains Pfam profile PF02229: Transcriptional Coactivator p15 (PC4)	BP	GO:0006351	transcription, DNA-dependent	9
976	AT5G09230	transcriptional regulator Sir2 family protein, contains Pfam domain PF02146: transcriptional regulator, Sir2 family;	AT5G09240	transcriptional coactivator p15 (PC4) family protein, similar to SP:P11031 Activated RNA polymerase II transcriptional coactivator p15 precursor (PC4) (p14) (Single-stranded DNA binding protein p9) {Mus musculus}; contains Pfam profile PF02229: Transcriptional Coactivator p15 (PC4)	BP	GO:0019219	regulation of nucleobase, nucleoside, nucleotide and nucleic acid metabolism	14
976	AT5G09230	transcriptional regulator Sir2 family protein, contains Pfam domain PF02146: transcriptional regulator, Sir2 family;	AT5G09240	transcriptional coactivator p15 (PC4) family protein, similar to SP:P11031 Activated RNA polymerase II transcriptional coactivator p15 precursor (PC4) (p14) (Single-stranded DNA binding protein p9) {Mus musculus}; contains Pfam profile PF02229: Transcriptional Coactivator p15 (PC4)	BP	GO:0045449	regulation of transcription	16
976	AT5G09230	transcriptional regulator Sir2 family protein, contains Pfam domain PF02146: transcriptional regulator, Sir2 family;	AT5G09240	transcriptional coactivator p15 (PC4) family protein, similar to SP:P11031 Activated RNA polymerase II transcriptional coactivator p15 precursor (PC4) (p14) (Single-stranded DNA binding protein p9) {Mus musculus}; contains Pfam profile PF02229: Transcriptional Coactivator p15 (PC4)	BP	GO:0006355	regulation of transcription, DNA-dependent	18
981	AT5G66130	cell cycle checkpoint protein-related, weak similarity to cell cycle checkpoint protein RAD17 (Homo sapiens) GI:4102916	AT5G66140	20S proteasome alpha subunit D2 (PAD2) (PRS1) (PRC6), identical to SP:O24616 Proteasome subunit alpha type 7-2 (EC 3.4.25.1) (20S proteasome alpha subunit D2) {Arabidopsis thaliana}	CC	GO:0005737	cytoplasm	3
986	AT5G39520	expressed protein, predicted protein, Synechocystis sp., PIR:S77152	AT5G39510	vesicle transport v-SNARE 11 (VTI11) / vesicle soluble NSF attachment protein receptor VTI1a (VTI1A), identical to SP:Q9SEL6 Vesicle transport v-SNARE 11 (AtVTI11) (Vesicle transport v-SNARE protein VTI1a) (Vesicle soluble NSF attachment protein receptor VTI1a) (AtVTI1a) {Arabidopsis thaliana}	CC	GO:0005737	cytoplasm	3
988	AT3G45970	expansin family protein (EXPL1), similar to cim1 induced allergen, Glycine max, EMBL:U03860; expansin-like gene, PMID:11641069, www.bio.psu.edu/expansins ]	AT3G45980	histone H2B, identical to histone H2B Arabidopsis thaliana GI:2407802; contains Pfam profile PF00125 Core histone H2A/H2B/H3/H4	BP	GO:0008151	cellular physiological process	3
988	AT3G45970	expansin family protein (EXPL1), similar to cim1 induced allergen, Glycine max, EMBL:U03860; expansin-like gene, PMID:11641069, www.bio.psu.edu/expansins ]	AT3G45980	histone H2B, identical to histone H2B Arabidopsis thaliana GI:2407802; contains Pfam profile PF00125 Core histone H2A/H2B/H3/H4	BP	GO:0050875	cellular physiological process	3
988	AT3G45970	expansin family protein (EXPL1), similar to cim1 induced allergen, Glycine max, EMBL:U03860; expansin-like gene, PMID:11641069, www.bio.psu.edu/expansins ]	AT3G45980	histone H2B, identical to histone H2B Arabidopsis thaliana GI:2407802; contains Pfam profile PF00125 Core histone H2A/H2B/H3/H4	BP	GO:0016043	cell organization and biogenesis	4
991	AT3G58510	DEAD box RNA helicase, putative (RH11), similar to RNA helicase DBY protein (Mus musculus) GI:3790186, SP:O00571 DEAD-box protein 3 (Helicase-like protein 2) {Homo sapiens}; contains Pfam profiles PF00270: DEAD/DEAH box helicase, PF00271: Helicase conserved C-terminal domain; identical to cDNA DEAD box RNA helicase, RH11 GI:3775998	AT3G58520	expressed protein	CC	GO:0005737	cytoplasm	3
992	AT1G19680	expressed protein	AT1G19690	expressed protein, similar to (SP:P76370) Protein yeeZ precursor. {Escherichia coli O157:H7}	CC	GO:0005737	cytoplasm	3
992	AT1G19680	expressed protein	AT1G19690	expressed protein, similar to (SP:P76370) Protein yeeZ precursor. {Escherichia coli O157:H7}	CC	GO:0009536	plastid	8
992	AT1G19680	expressed protein	AT1G19690	expressed protein, similar to (SP:P76370) Protein yeeZ precursor. {Escherichia coli O157:H7}	CC	GO:0009507	chloroplast	9
993	AT1G44920	expressed protein	AT1G44910	similar to FF domain-containing protein / WW domain-containing protein [Arabidopsis thaliana] (TAIR:At3g19670.1); similar to formin binding protein 3-like [Oryza sativa (japonica cultivar-group)] (GB:BAD87484.1); contains InterPro domain FF domain (InterPro:IPR002713); contains InterPro domain WW/Rsp5/WWP domain (InterPro:IPR001202)	CC	GO:0005737	cytoplasm	3
993	AT1G44920	expressed protein	AT1G44910	similar to FF domain-containing protein / WW domain-containing protein [Arabidopsis thaliana] (TAIR:At3g19670.1); similar to formin binding protein 3-like [Oryza sativa (japonica cultivar-group)] (GB:BAD87484.1); contains InterPro domain FF domain (InterPro:IPR002713); contains InterPro domain WW/Rsp5/WWP domain (InterPro:IPR001202)	CC	GO:0009536	plastid	8
993	AT1G44920	expressed protein	AT1G44910	similar to FF domain-containing protein / WW domain-containing protein [Arabidopsis thaliana] (TAIR:At3g19670.1); similar to formin binding protein 3-like [Oryza sativa (japonica cultivar-group)] (GB:BAD87484.1); contains InterPro domain FF domain (InterPro:IPR002713); contains InterPro domain WW/Rsp5/WWP domain (InterPro:IPR001202)	CC	GO:0009507	chloroplast	9
996	AT5G63050	expressed protein	AT5G63060	similar to SEC14 cytosolic factor family protein / phosphoglyceride transfer family protein [Arabidopsis thaliana] (TAIR:At4g08690.1); similar to sec14 like protein [Oryza sativa (japonica cultivar-group)] (GB:XP_463685.1); contains InterPro domain Cellular retinaldehyde-binding)/triple function, C-terminal (InterPro:IPR001251)	CC	GO:0005737	cytoplasm	3
997	AT1G33270	patatin-related, contains Patatin domain PF01734	AT1G33265	expressed protein, contains Pfam profile PF03647: Uncharacterised protein family (UPF0136); supporting cDNA gi:23198247:gb:BT000332.1:	CC	GO:0005737	cytoplasm	3
997	AT1G33270	patatin-related, contains Patatin domain PF01734	AT1G33265	expressed protein, contains Pfam profile PF03647: Uncharacterised protein family (UPF0136); supporting cDNA gi:23198247:gb:BT000332.1:	CC	GO:0009536	plastid	8
997	AT1G33270	patatin-related, contains Patatin domain PF01734	AT1G33265	expressed protein, contains Pfam profile PF03647: Uncharacterised protein family (UPF0136); supporting cDNA gi:23198247:gb:BT000332.1:	CC	GO:0009507	chloroplast	9
998	AT2G41490	UDP-GlcNAc:dolichol phosphate N-acetylglucosamine-1-phosphate transferase, identical to GI:5804772	AT2G41500	WD-40 repeat family protein / small nuclear ribonucleoprotein Prp4p-related, similar to U4/U6 small nuclear ribonucleoprotein hPrp4 (GP:2708305) {Homo sapiens}; contains Pfam PF00400: WD domain, G-beta repeat (7 copies):19877698:gb:AU238529.1:AU238529	CC	GO:0005737	cytoplasm	3
998	AT2G41490	UDP-GlcNAc:dolichol phosphate N-acetylglucosamine-1-phosphate transferase, identical to GI:5804772	AT2G41500	WD-40 repeat family protein / small nuclear ribonucleoprotein Prp4p-related, similar to U4/U6 small nuclear ribonucleoprotein hPrp4 (GP:2708305) {Homo sapiens}; contains Pfam PF00400: WD domain, G-beta repeat (7 copies):19877698:gb:AU238529.1:AU238529	CC	GO:0009536	plastid	8
998	AT2G41490	UDP-GlcNAc:dolichol phosphate N-acetylglucosamine-1-phosphate transferase, identical to GI:5804772	AT2G41500	WD-40 repeat family protein / small nuclear ribonucleoprotein Prp4p-related, similar to U4/U6 small nuclear ribonucleoprotein hPrp4 (GP:2708305) {Homo sapiens}; contains Pfam PF00400: WD domain, G-beta repeat (7 copies):19877698:gb:AU238529.1:AU238529	CC	GO:0009507	chloroplast	9
1004	AT2G25930	hydroxyproline-rich glycoprotein family protein, identical to cDNA nematode responsive protein GI:2213418	AT2G25940	vacuolar processing enzyme alpha / alpha-VPE, identical to SP:P49047 Vacuolar processing enzyme, alpha-isozyme precursor (EC 3.4.22.-) (Alpha-VPE) {Arabidopsis thaliana}	BP	GO:0008151	cellular physiological process	3
1004	AT2G25930	hydroxyproline-rich glycoprotein family protein, identical to cDNA nematode responsive protein GI:2213418	AT2G25940	vacuolar processing enzyme alpha / alpha-VPE, identical to SP:P49047 Vacuolar processing enzyme, alpha-isozyme precursor (EC 3.4.22.-) (Alpha-VPE) {Arabidopsis thaliana}	BP	GO:0050875	cellular physiological process	3
1005	AT3G13670	protein kinase family protein, contains Pfam domains, PF00069: Protein kinase domain	AT3G13672	seven in absentia (SINA) family protein, low similarity to SP:P21461 Developmental protein seven in absentia {Drosophila melanogaster}; contains Pfam profile PF03145: Seven in absentia protein family	BP	GO:0019538	protein metabolism	5
1010	AT3G20230	50S ribosomal protein L18 family, similar to ribosomal protein L18 (GI:29342325) (Enterococcus faecalis V583); similar to 50S ribosomal protein L18 (Swiss-Prot:O24704) (Synechococcus sp.) ]	AT3G20220	auxin-responsive protein, putative, similar to auxin-induced protein TGSAUR22 (GI:10185820) (Tulipa gesneriana)	CC	GO:0005737	cytoplasm	3
1010	AT3G20230	50S ribosomal protein L18 family, similar to ribosomal protein L18 (GI:29342325) (Enterococcus faecalis V583); similar to 50S ribosomal protein L18 (Swiss-Prot:O24704) (Synechococcus sp.) ]	AT3G20220	auxin-responsive protein, putative, similar to auxin-induced protein TGSAUR22 (GI:10185820) (Tulipa gesneriana)	CC	GO:0009536	plastid	8
1010	AT3G20230	50S ribosomal protein L18 family, similar to ribosomal protein L18 (GI:29342325) (Enterococcus faecalis V583); similar to 50S ribosomal protein L18 (Swiss-Prot:O24704) (Synechococcus sp.) ]	AT3G20220	auxin-responsive protein, putative, similar to auxin-induced protein TGSAUR22 (GI:10185820) (Tulipa gesneriana)	CC	GO:0009507	chloroplast	9
1011	AT4G09010	L-ascorbate peroxidase, chloroplast, putative, identical to SP:P82281:TL29_ARATH (EC 1.11.1.11) {Arabidopsis thaliana}; ascorbate peroxidase - Spinacia oleracea, (gi:1669585); contains Pfam domain PF00141: Peroxidase; contains TIGRfam domain TIGR01409: Tat (twin-arginine translocation) pathway signal sequence; identical to ascorbate peroxidase APX4 (AT4g09010) mRNA, partial cds GI:31980499	AT4G09000	14-3-3-like protein GF14 chi / general regulatory factor 1 (GRF1), identical to 14-3-3 protein GF14 chi chain GI:1702986, SP:P42643 from (Arabidopsis thaliana)	CC	GO:0005634	nucleus	7
1015	AT1G44160	DNAJ chaperone C-terminal domain-containing protein, contains Pfam profile PF01556: DnaJ C terminal region	AT1G44170	aldehyde dehydrogenase, putative (ALDH), similar to aldehyde dehydrogenase ALDH (Craterostigma plantagineum) gi:17065918:emb:CAC84900	CC	GO:0005737	cytoplasm	3
1017	AT3G20670	histone H2A, putative, strong similarity to histone H2A GB:AAF64418 GI:7595337 from Arabidopsis thaliana, Triticum aestivum GI:536892; contains Pfam profile PF00125 Core histone H2A/H2B/H3/H4	AT3G20680	expressed protein	CC	GO:0005737	cytoplasm	3
1027	AT5G13510	ribosomal protein L10 family protein, ribosomal protein L10- Nicotiana tabacum, EMBL:AB010879	AT5G13520	peptidase M1 family protein, similar to SP:P09960 Leukotriene A-4 hydrolase (EC 3.3.2.6) (LTA-4 hydrolase) {Homo sapiens}; contains Pfam profile PF01433: Peptidase family M1	BP	GO:0019538	protein metabolism	5
1028	AT1G75450	FAD-binding domain-containing protein / cytokinin oxidase family protein, similar to GB:CAA77151 from (Zea mays) (SP:Q9T0N8) (Plant J. 17 (6), 615-626 (1999))	AT1G75440	ubiquitin-conjugating enzyme 16 (UBC16), E2; identical to gi:2801444, GB:AAC39325 from (Arabidopsis thaliana) (Plant Mol. Biol. 23 (2), 387-396 (1993))	BP	GO:0009056	catabolism	3
1029	AT3G55390	integral membrane family protein, MtN24, Medicago truncatula, EMBL:MTY15290; contains TIGRFAM TIGR01569 : plant integral membrane protein TIGR01569; contains Pfam PF04535 : Domain of unknown function (DUF588)	AT3G55400	methionyl-tRNA synthetase / methionine--tRNA ligase / MetRS (cpMetRS), identical to methionyl-tRNA synthetase MEtRS (Arabidopsis thaliana) GI:2266985	CC	GO:0005737	cytoplasm	3
1029	AT3G55390	integral membrane family protein, MtN24, Medicago truncatula, EMBL:MTY15290; contains TIGRFAM TIGR01569 : plant integral membrane protein TIGR01569; contains Pfam PF04535 : Domain of unknown function (DUF588)	AT3G55400	methionyl-tRNA synthetase / methionine--tRNA ligase / MetRS (cpMetRS), identical to methionyl-tRNA synthetase MEtRS (Arabidopsis thaliana) GI:2266985	CC	GO:0005739	mitochondrion	8
1031	AT4G28070	NA	AT4G28080	expressed protein	CC	GO:0005737	cytoplasm	3
1031	AT4G28070	NA	AT4G28080	expressed protein	CC	GO:0005739	mitochondrion	8
1038	AT1G74560	nucleosome assembly protein (NAP) family protein, similar to SP:Q01105 SET protein (HLA-DR associated protein II) (PHAPII) (Phosphatase 2A inhibitor I2PP2A) {Homo sapiens}; contains Pfam profile: PF00956 nucleosome assembly protein (NAP)	AT1G74550	cytochrome P450, putative, similar to cytochrome P450 98A3 (SP:O22203)(Arabidopsis thaliana); cytochrome P450 (GB:O48922) (Glycine max); contains Pfam profile: PF00067 cytochrome P450	CC	GO:0005737	cytoplasm	3
1039	AT5G19950	expressed protein	AT5G19940	plastid-lipid associated protein PAP-related / fibrillin-related, weak hit to Pfam profile PF04755: PAP_fibrillin	CC	GO:0005737	cytoplasm	3
1040	AT5G19750	peroxisomal membrane 22 kDa family protein, similar to SP:P42925 22 kDa peroxisomal membrane protein {Mus musculus}; contains Pfam profile PF04117: Mpv17 / PMP22 family	AT5G19760	dicarboxylate/tricarboxylate carrier (DTC), identical to dicarboxylate/tricarboxylate carrier (Arabidopsis thaliana) GI:19913113	CC	GO:0005737	cytoplasm	3
1052	AT5G64750	NA	AT5G64760	26S proteasome regulatory subunit, putative (RPN5)	CC	GO:0005634	nucleus	7
1053	AT3G10070	transcription initiation factor IID (TFIID) subunit A family protein, similar to hypothetical protein GB:CAB10099 (Schizosaccharomyces pombe); contains Pfam profile PF03847: Transcription initiation factor TFIID subunit A	AT3G10060	immunophilin, putative / FKBP-type peptidyl-prolyl cis-trans isomerase, putative, Pfam:PF-254: FKBP-type peptidyl-prolyl cis-trans isomerases	CC	GO:0005737	cytoplasm	3
1053	AT3G10070	transcription initiation factor IID (TFIID) subunit A family protein, similar to hypothetical protein GB:CAB10099 (Schizosaccharomyces pombe); contains Pfam profile PF03847: Transcription initiation factor TFIID subunit A	AT3G10060	immunophilin, putative / FKBP-type peptidyl-prolyl cis-trans isomerase, putative, Pfam:PF-254: FKBP-type peptidyl-prolyl cis-trans isomerases	CC	GO:0009536	plastid	8
1053	AT3G10070	transcription initiation factor IID (TFIID) subunit A family protein, similar to hypothetical protein GB:CAB10099 (Schizosaccharomyces pombe); contains Pfam profile PF03847: Transcription initiation factor TFIID subunit A	AT3G10060	immunophilin, putative / FKBP-type peptidyl-prolyl cis-trans isomerase, putative, Pfam:PF-254: FKBP-type peptidyl-prolyl cis-trans isomerases	CC	GO:0009507	chloroplast	9
1056	AT1G03100	pentatricopeptide (PPR) repeat-containing protein, low similarity to CRP1 (Zea mays) GI:3289002; contains Pfam profile PF01535: PPR repeat	AT1G03090	methylcrotonyl-CoA carboxylase alpha chain, mitochondrial / 3-methylcrotonyl-CoA carboxylase 1 (MCCA), nearly identical to SP:Q42523 Methylcrotonyl-CoA carboxylase alpha chain, mitochondrial precursor (EC 6.4.1.4) (3-Methylcrotonyl-CoA carboxylase 1) (MCCase alpha subunit) (3-methylcrotonyl-CoA:carbon dioxide ligase alpha subunit) {Arabidopsis thaliana}	CC	GO:0005737	cytoplasm	3
1056	AT1G03100	pentatricopeptide (PPR) repeat-containing protein, low similarity to CRP1 (Zea mays) GI:3289002; contains Pfam profile PF01535: PPR repeat	AT1G03090	methylcrotonyl-CoA carboxylase alpha chain, mitochondrial / 3-methylcrotonyl-CoA carboxylase 1 (MCCA), nearly identical to SP:Q42523 Methylcrotonyl-CoA carboxylase alpha chain, mitochondrial precursor (EC 6.4.1.4) (3-Methylcrotonyl-CoA carboxylase 1) (MCCase alpha subunit) (3-methylcrotonyl-CoA:carbon dioxide ligase alpha subunit) {Arabidopsis thaliana}	CC	GO:0005739	mitochondrion	8
